# Supplementary material for: Two Faces of the Two-Phase Thermodynamic Model
Source: J Chem Theory Comput. 2021 Oct 14;17(11):7187–94. doi: 10.1021/acs.jctc.1c00156 (PMC8582254; doi:10.1021/acs.jctc.1c00156)
Supplement: Supplementary file 1 — ct1c00156_si_001.zip [file ct1c00156_si_001.zip]

Archive with 16 entries (13 files):
- codes/
- codes/gmx_dos.cpp
- codes/gmx_dos_MA.cpp
- GROMACS_input/
- GROMACS_input/grompp_first.mdp
- GROMACS_input/grompp_second.mdp
- GROMACS_input/grompp_third.mdp
- LAMMPS_input/
- LAMMPS_input/job.lmp
- LAMMPS_input/job.lmpdat
- LAMMPS_input/methanol.2pt.mol.in
- heat_capacities.xlsx
- dt_convergence.xlsx
- Supporting_Information.pdf
- reproduction_of_literature_data.xlsx
- diffusion-coefficients.xlsx
