# Supplementary material for: Two Faces of the Two-Phase Thermodynamic Model
Source: J Chem Theory Comput. 2021 Oct 14;17(11):7187–94. doi: 10.1021/acs.jctc.1c00156 (PMC8582254; doi:10.1021/acs.jctc.1c00156)
Supplement: Supplementary file 1 — ct1c00156_si_001.zip [file ct1c00156_si_001.zip › LAMMPS_input/job.lmp]

# LAMMPS Input file generated by Avogadro
# Title

# Intialization
units          real
dimension      3
boundary       p p p
atom_style     full
atom_modify map array
pair_style	  lj/charmm/coul/long/opt 9 10.00000 
kspace_style	pppm 1e-05
bond_style harmonic
angle_style harmonic
dihedral_style opls
improper_style none

read_data ./job.lmpdat

neighbor 1.9 bin
special_bonds lj/coul 0.0 0.0 0.5
pair_modify shift no tail yes mix geometric
neigh_modify every 1 delay 1 check yes

variable		input index job.lmp
variable		sname index methanol


print                          .
print ================================================
print "NVT dynamics equilibration"
print ================================================
print                       .

timestep        0.5
fix             2 all nve
fix 1 all temp/csvr 300.0 300.0 100.0 54324
thermo          100
thermo_style    multi
dump            1 all custom 5000 ${sname}.npt.lammps id type xu yu zu vx vy vz
run             100000 # run for 15 ns

undump          1

log             ${sname}.2pt.eng
timestep	0.5

#compute         atomPE all pe/atom
#compute         atomKE all ke/atom
#variable        atomEng atom c_atomPE+c_atomKE

print "================================================"
print "NVT dynamics for 20ps dumping velocities"
print "================================================"
thermo          1
thermo_style    custom etotal ke temp pe ebond eangle edihed eimp evdwl ecoul elong vol
thermo_modify	line multi
dump            1 all custom 1 ${sname}.2pt.lammps id type xu yu zu vx vy vz 
run             40000
undump          1
unfix           1
#uncompute       atomPE
#uncompute       atomKE
