# Supplementary material for: Two Faces of the Two-Phase Thermodynamic Model
Source: J Chem Theory Comput. 2021 Oct 14;17(11):7187–94. doi: 10.1021/acs.jctc.1c00156 (PMC8582254; doi:10.1021/acs.jctc.1c00156)
Supplement: Supplementary file 1 — ct1c00156_si_001.zip [file ct1c00156_si_001.zip › LAMMPS_input/job.lmpdat]

LAMMPS data file generated by Avogadro
6000 atoms
5000 bonds
7000 angles
3000 dihedrals

       4 atom types
       3 bond types
       3 angle types
       1 dihedral types

  0.000000  40.9254 xlo xhi
  0.000000  40.9254 ylo yhi
  0.000000  40.9254 zlo zhi


Masses

       1     12.011  
       2     15.999  
       3      1.008  
       4      1.008  

Pair Coeffs 

       1      0.066  3.5000000 
       2      0.170  3.1200000 
       3      0.030  2.5000000 
       4      0.000  0.0000000 

Bond Coeffs 

       1   320.0000     1.4100 
       2   340.0000     1.0900 
       3   553.0000     0.9450 

Angle Coeffs 

       1     35.000    109.500
       2     55.000    108.500
       3     33.000    107.800

Dihedral Coeffs  

       1      0.000      0.000      0.352      0.000 

Atoms

1	1	1	0.145	31.91	10.04	20.35
2	1	3	0.04	32.62	10.88	20.52
3	1	3	0.04	31.01	10.13	21.02
4	1	3	0.04	32.43	9.06	20.45
5	1	2	-0.683	31.54	10.27	19.05
6	1	4	0.418	31.96	9.61	18.54
7	2	1	0.145	27.83	12.71	29.18
8	2	3	0.04	28.14	11.68	29.05
9	2	3	0.04	27.72	13.15	28.19
10	2	3	0.04	28.62	13.13	29.81
11	2	2	-0.683	26.62	12.8	29.95
12	2	4	0.418	26.57	13.75	30.13
13	3	1	0.145	25.69	3.85	39.96
14	3	3	0.04	26.12	4.21	40.88
15	3	3	0.04	26.45	3.59	39.3
16	3	3	0.04	25.1	4.67	39.64
17	3	2	-0.683	24.75	2.8	40.13
18	3	4	0.418	25.16	2.05	39.71
19	4	1	0.145	12.6	10.05	19.11
20	4	3	0.04	11.78	10.47	19.64
21	4	3	0.04	13.38	10.1	19.85
22	4	3	0.04	12.81	10.73	18.33
23	4	2	-0.683	12.24	8.8	18.69
24	4	4	0.418	13	8.24	18.61
25	5	1	0.145	15.5	4.21	16.51
26	5	3	0.04	15.9	4.11	17.58
27	5	3	0.04	15.53	3.23	16
28	5	3	0.04	16.18	4.9	16.06
29	5	2	-0.683	14.11	4.6	16.5
30	5	4	0.418	13.52	3.97	16.99
31	6	1	0.145	38.31	23.25	24.09
32	6	3	0.04	38.94	23.62	24.96
33	6	3	0.04	37.35	22.99	24.48
34	6	3	0.04	38.72	22.33	23.78
35	6	2	-0.683	38.2	24.18	23.01
36	6	4	0.418	37.56	23.81	22.38
37	7	1	0.145	20.25	15.08	12.96
38	7	3	0.04	21.23	14.85	12.54
39	7	3	0.04	19.66	14.19	13.01
40	7	3	0.04	19.84	15.96	12.51
41	7	2	-0.683	20.3	15.43	14.33
42	7	4	0.418	19.44	15.69	14.62
43	8	1	0.145	1.99	3.21	16.85
44	8	3	0.04	2.97	3.43	17.25
45	8	3	0.04	1.66	4.16	16.48
46	8	3	0.04	1.28	2.96	17.67
47	8	2	-0.683	2.11	2.21	15.85
48	8	4	0.418	2.24	2.74	15.07
49	9	1	0.145	6.44	38.69	39.69
50	9	3	0.04	7.19	38.7	38.91
51	9	3	0.04	6.96	38.52	40.61
52	9	3	0.04	5.8	37.73	39.69
53	9	2	-0.683	5.7	39.92	39.67
54	9	4	0.418	4.97	39.91	39.08
55	10	1	0.145	12.74	35.02	39.14
56	10	3	0.04	12.25	35.97	38.95
57	10	3	0.04	12.23	34.65	39.98
58	10	3	0.04	13.69	35.29	39.43
59	10	2	-0.683	12.74	34.15	38.08
60	10	4	0.418	13.67	34.07	37.83
61	11	1	0.145	2.42	35.3	22.01
62	11	3	0.04	1.33	35.44	21.96
63	11	3	0.04	2.63	35.2	23.08
64	11	3	0.04	3.04	36.08	21.64
65	11	2	-0.683	2.63	34.22	21.19
66	11	4	0.418	2.12	33.51	21.56
67	12	1	0.145	18.63	29.91	23.85
68	12	3	0.04	18.36	28.86	23.95
69	12	3	0.04	18.09	30.71	24.33
70	12	3	0.04	18.46	30.16	22.8
71	12	2	-0.683	19.98	29.98	24.05
72	12	4	0.418	20.45	29.19	23.78
73	13	1	0.145	13.8	14.46	28.75
74	13	3	0.04	14.08	14.53	27.69
75	13	3	0.04	12.73	14.41	28.84
76	13	3	0.04	14.17	15.32	29.34
77	13	2	-0.683	14.22	13.29	29.29
78	13	4	0.418	13.85	13.28	30.18
79	14	1	0.145	9.12	24.74	9.46
80	14	3	0.04	9.84	24.02	9.07
81	14	3	0.04	8.84	25.36	8.57
82	14	3	0.04	9.47	25.39	10.26
83	14	2	-0.683	8.02	24.06	10.04
84	14	4	0.418	7.31	24.37	9.47
85	15	1	0.145	35.17	28.14	5.24
86	15	3	0.04	36.07	27.75	4.82
87	15	3	0.04	34.61	28.54	4.38
88	15	3	0.04	35.48	28.85	6.03
89	15	2	-0.683	34.5	27	5.77
90	15	4	0.418	33.49	27.12	5.82
91	16	1	0.145	16.5	22.41	24.73
92	16	3	0.04	16.39	21.99	23.72
93	16	3	0.04	17.55	22.24	25.04
94	16	3	0.04	15.82	21.93	25.49
95	16	2	-0.683	16.02	23.75	24.54
96	16	4	0.418	16.21	23.97	23.61
97	17	1	0.145	22.63	18.78	24.62
98	17	3	0.04	22.29	19.37	25.47
99	17	3	0.04	22.2	19.28	23.78
100	17	3	0.04	22.15	17.83	24.67
101	17	2	-0.683	24.01	18.48	24.52
102	17	4	0.418	24.44	19.35	24.58
103	18	1	0.145	13.05	16.72	16.39
104	18	3	0.04	12.3	16.57	15.56
105	18	3	0.04	13.59	15.77	16.59
106	18	3	0.04	12.62	17.01	17.34
107	18	2	-0.683	13.81	17.82	16.12
108	18	4	0.418	14.54	17.64	16.75
109	19	1	0.145	39.33	6.79	5.65
110	19	3	0.04	39.78	7.05	4.73
111	19	3	0.04	38.61	6	5.52
112	19	3	0.04	38.79	7.73	5.94
113	19	2	-0.683	40.16	6.37	6.68
114	19	4	0.418	40.45	7.14	7.13
115	20	1	0.145	28.95	10.64	26.08
116	20	3	0.04	28.7	11.09	25.13
117	20	3	0.04	28.09	10.2	26.56
118	20	3	0.04	29.36	11.42	26.74
119	20	2	-0.683	30.08	9.75	25.94
120	20	4	0.418	30.5	9.62	26.84
121	21	1	0.145	11.96	14.09	6.57
122	21	3	0.04	12.55	13.54	7.33
123	21	3	0.04	11.96	15.09	6.88
124	21	3	0.04	10.99	13.66	6.61
125	21	2	-0.683	12.47	14.04	5.23
126	21	4	0.418	13.36	13.71	5.27
127	22	1	0.145	3.79	3.98	12.92
128	22	3	0.04	3.56	5.01	12.67
129	22	3	0.04	4.39	3.8	13.82
130	22	3	0.04	4.17	3.5	12.04
131	22	2	-0.683	2.57	3.44	13.27
132	22	4	0.418	2.06	3.43	12.51
133	23	1	0.145	14.46	8.76	22.21
134	23	3	0.04	13.41	8.74	22.12
135	23	3	0.04	14.78	9.03	21.21
136	23	3	0.04	14.91	7.82	22.49
137	23	2	-0.683	14.7	9.69	23.23
138	23	4	0.418	14.81	10.51	22.82
139	24	1	0.145	14.76	17.05	5.9
140	24	3	0.04	15.42	17.07	4.95
141	24	3	0.04	14.48	16.05	6.04
142	24	3	0.04	13.87	17.6	5.69
143	24	2	-0.683	15.46	17.62	7.03
144	24	4	0.418	16.28	17.21	7.01
145	25	1	0.145	25.75	31.57	4.47
146	25	3	0.04	25.84	30.96	5.37
147	25	3	0.04	26.58	32.2	4.33
148	25	3	0.04	24.81	32.1	4.57
149	25	2	-0.683	25.69	30.47	3.6
150	25	4	0.418	26.26	29.77	4.02
151	26	1	0.145	17.27	18.03	17.5
152	26	3	0.04	17.66	17.01	17.29
153	26	3	0.04	17.5	18.72	16.67
154	26	3	0.04	17.92	18.35	18.25
155	26	2	-0.683	15.98	17.9	17.96
156	26	4	0.418	16.01	17.67	18.94
157	27	1	0.145	5.73	3.12	34.67
158	27	3	0.04	5.56	3.52	33.61
159	27	3	0.04	6.58	2.49	34.65
160	27	3	0.04	4.75	2.62	34.83
161	27	2	-0.683	6	4.2	35.63
162	27	4	0.418	6.55	4.84	35.14
163	28	1	0.145	22.09	24.04	0.93
164	28	3	0.04	22.49	24.94	1.53
165	28	3	0.04	21.46	24.56	0.25
166	28	3	0.04	21.53	23.47	1.63
167	28	2	-0.683	23.04	23.12	0.28
168	28	4	0.418	22.53	22.5	-0.17
169	29	1	0.145	20.6	8.99	12.42
170	29	3	0.04	21.29	9.78	12.75
171	29	3	0.04	19.88	8.69	13.18
172	29	3	0.04	21.23	8.2	12.21
173	29	2	-0.683	19.98	9.39	11.28
174	29	4	0.418	20.72	9.86	10.82
175	30	1	0.145	3.48	10.02	39.85
176	30	3	0.04	3.32	9.72	40.87
177	30	3	0.04	2.91	9.3	39.21
178	30	3	0.04	4.53	9.95	39.64
179	30	2	-0.683	3.09	11.33	39.49
180	30	4	0.418	2.13	11.33	39.44
181	31	1	0.145	1.95	33.16	18.06
182	31	3	0.04	1.43	33.38	19.01
183	31	3	0.04	1.32	32.57	17.45
184	31	3	0.04	2.81	32.47	18.33
185	31	2	-0.683	2.49	34.37	17.52
186	31	4	0.418	1.93	35.12	17.88
187	32	1	0.145	8.85	4.36	2.51
188	32	3	0.04	9.17	4.4	3.54
189	32	3	0.04	9.01	5.33	1.94
190	32	3	0.04	7.87	3.93	2.53
191	32	2	-0.683	9.56	3.38	1.76
192	32	4	0.418	9.27	3.59	0.87
193	33	1	0.145	38.07	38.14	20.64
194	33	3	0.04	37.98	39.2	20.8
195	33	3	0.04	38.95	37.9	21.23
196	33	3	0.04	38.3	38.01	19.58
197	33	2	-0.683	36.93	37.47	21.08
198	33	4	0.418	36.95	37.57	22.05
199	34	1	0.145	2.83	38.35	7.17
200	34	3	0.04	2.66	38.24	8.24
201	34	3	0.04	3.07	39.38	6.88
202	34	3	0.04	1.96	38.06	6.58
203	34	2	-0.683	3.86	37.6	6.78
204	34	4	0.418	4.64	38.18	6.74
205	35	1	0.145	20.22	15.85	31.38
206	35	3	0.04	20.51	15.59	30.39
207	35	3	0.04	21.01	16.56	31.8
208	35	3	0.04	20.32	14.92	31.96
209	35	2	-0.683	18.86	16.28	31.31
210	35	4	0.418	18.57	16.25	32.24
211	36	1	0.145	24.26	15.24	3.76
212	36	3	0.04	23.28	14.92	3.27
213	36	3	0.04	24.3	14.97	4.82
214	36	3	0.04	24.4	16.35	3.69
215	36	2	-0.683	25.31	14.54	3.02
216	36	4	0.418	25.65	15.13	2.37
217	37	1	0.145	24.44	33.25	1.95
218	37	3	0.04	23.57	33.95	2
219	37	3	0.04	25.39	33.46	2.55
220	37	3	0.04	24.88	33.12	0.97
221	37	2	-0.683	23.85	32	2.13
222	37	4	0.418	24.43	31.34	2.6
223	38	1	0.145	24.97	39.56	16.38
224	38	3	0.04	24.58	40.54	16.63
225	38	3	0.04	25.83	39.58	15.76
226	38	3	0.04	24.26	38.88	15.96
227	38	2	-0.683	25.36	39.04	17.69
228	38	4	0.418	24.58	38.57	18.07
229	39	1	0.145	24.4	12.28	0.07
230	39	3	0.04	24.66	12.97	-0.75
231	39	3	0.04	25.22	11.85	0.59
232	39	3	0.04	23.8	11.43	-0.41
233	39	2	-0.683	23.59	12.9	1.09
234	39	4	0.418	23.96	13.77	1.33
235	40	1	0.145	3.9	38.08	18.29
236	40	3	0.04	3.5	38.34	17.31
237	40	3	0.04	4.55	37.21	18.28
238	40	3	0.04	3.1	37.82	18.94
239	40	2	-0.683	4.57	39.24	18.64
240	40	4	0.418	4.5	39.92	17.88
241	41	1	0.145	3.92	27.72	22.87
242	41	3	0.04	4.76	27.45	22.13
243	41	3	0.04	3.86	27.05	23.7
244	41	3	0.04	2.98	27.56	22.39
245	41	2	-0.683	3.89	29.07	23.3
246	41	4	0.418	4.75	29.27	23.71
247	42	1	0.145	8.86	31.93	16.29
248	42	3	0.04	8.58	31.03	16.83
249	42	3	0.04	8.9	32.74	16.96
250	42	3	0.04	8.08	32.1	15.54
251	42	2	-0.683	10.09	31.77	15.62
252	42	4	0.418	10.74	31.68	16.26
253	43	1	0.145	12.89	12.73	23.2
254	43	3	0.04	12.59	13.76	23.41
255	43	3	0.04	12	12.37	22.64
256	43	3	0.04	12.85	12.29	24.09
257	43	2	-0.683	14.08	12.51	22.45
258	43	4	0.418	14.03	13.15	21.7
259	44	1	0.145	23.13	6.67	21.2
260	44	3	0.04	22.6	7.14	22.05
261	44	3	0.04	22.6	6.78	20.25
262	44	3	0.04	23.2	5.63	21.41
263	44	2	-0.683	24.38	7.35	20.99
264	44	4	0.418	24.8	6.93	20.22
265	45	1	0.145	28.29	38.89	1
266	45	3	0.04	29.35	39.21	0.95
267	45	3	0.04	28.35	37.97	0.41
268	45	3	0.04	27.63	39.58	0.47
269	45	2	-0.683	27.95	38.66	2.37
270	45	4	0.418	27.91	39.52	2.78
271	46	1	0.145	25.3	8.09	33.89
272	46	3	0.04	25.9	7.19	34.13
273	46	3	0.04	24.44	7.83	33.3
274	46	3	0.04	25.9	8.84	33.35
275	46	2	-0.683	24.93	8.58	35.16
276	46	4	0.418	24.48	7.89	35.65
277	47	1	0.145	22.95	35.67	27.26
278	47	3	0.04	22.98	36.72	27.34
279	47	3	0.04	22.79	35.4	26.19
280	47	3	0.04	22.05	35.36	27.76
281	47	2	-0.683	24.2	35.2	27.72
282	47	4	0.418	24.9	35.36	27.09
283	48	1	0.145	21.43	8.03	29
284	48	3	0.04	21.52	7.27	28.24
285	48	3	0.04	20.47	8.47	29.04
286	48	3	0.04	22.02	8.88	28.68
287	48	2	-0.683	21.95	7.7	30.23
288	48	4	0.418	22.9	7.68	30.27
289	49	1	0.145	28.88	5.51	14.99
290	49	3	0.04	29.29	4.84	14.35
291	49	3	0.04	29.7	5.83	15.53
292	49	3	0.04	28.18	5.08	15.65
293	49	2	-0.683	28.4	6.62	14.19
294	49	4	0.418	27.48	6.4	14.05
295	50	1	0.145	14.94	2.01	32.67
296	50	3	0.04	15.08	1.15	33.34
297	50	3	0.04	14.45	1.53	31.88
298	50	3	0.04	15.95	2.46	32.37
299	50	2	-0.683	14.07	2.98	33.27
300	50	4	0.418	13.89	3.74	32.75
301	51	1	0.145	8.33	25.33	22.37
302	51	3	0.04	8.86	25.73	21.5
303	51	3	0.04	9.09	25.22	23.17
304	51	3	0.04	7.9	24.41	22.14
305	51	2	-0.683	7.31	26.21	22.85
306	51	4	0.418	6.91	26.51	21.98
307	52	1	0.145	23.99	35.85	11.19
308	52	3	0.04	24.02	35.86	12.27
309	52	3	0.04	23.93	34.78	11.05
310	52	3	0.04	24.86	36.15	10.69
311	52	2	-0.683	22.91	36.56	10.6
312	52	4	0.418	22.98	36.15	9.76
313	53	1	0.145	33.58	24.81	21.93
314	53	3	0.04	33.05	25.41	21.21
315	53	3	0.04	33.14	24.9	22.86
316	53	3	0.04	34.54	25.4	22.05
317	53	2	-0.683	33.89	23.56	21.33
318	53	4	0.418	33.1	23.08	21.17
319	54	1	0.145	20.12	11.86	26.78
320	54	3	0.04	20.39	12.83	27.05
321	54	3	0.04	19.09	11.86	26.43
322	54	3	0.04	20.16	11.25	27.69
323	54	2	-0.683	20.92	11.31	25.72
324	54	4	0.418	21.51	12.08	25.49
325	55	1	0.145	29.95	6.54	19.15
326	55	3	0.04	30	6.3	18.09
327	55	3	0.04	29.18	5.92	19.56
328	55	3	0.04	29.56	7.59	19.23
329	55	2	-0.683	31.23	6.39	19.78
330	55	4	0.418	31.28	5.41	19.61
331	56	1	0.145	20.08	4.17	19.87
332	56	3	0.04	19.1	4.09	19.42
333	56	3	0.04	20.14	3.4	20.56
334	56	3	0.04	20.22	5.14	20.38
335	56	2	-0.683	21.12	4.16	18.78
336	56	4	0.418	20.69	4.8	18.2
337	57	1	0.145	29.31	4.23	6.79
338	57	3	0.04	29.97	3.69	7.54
339	57	3	0.04	29.36	5.26	7.12
340	57	3	0.04	28.24	3.92	6.89
341	57	2	-0.683	29.64	4.2	5.44
342	57	4	0.418	29.35	5.05	5.06
343	58	1	0.145	35.11	11.57	19.08
344	58	3	0.04	34.3	11.11	18.51
345	58	3	0.04	34.71	12.11	19.95
346	58	3	0.04	35.69	12.33	18.47
347	58	2	-0.683	35.92	10.48	19.56
348	58	4	0.418	36.17	9.86	18.82
349	59	1	0.145	29.83	32.93	17.16
350	59	3	0.04	30.67	32.98	16.48
351	59	3	0.04	29.07	32.23	16.78
352	59	3	0.04	29.37	33.91	17.15
353	59	2	-0.683	30.12	32.66	18.5
354	59	4	0.418	30.29	33.53	18.91
355	60	1	0.145	27.4	35.96	14.71
356	60	3	0.04	28.44	35.84	15.14
357	60	3	0.04	26.66	36.37	15.43
358	60	3	0.04	27.11	34.95	14.31
359	60	2	-0.683	27.24	36.79	13.54
360	60	4	0.418	27.14	37.7	13.78
361	61	1	0.145	15.29	3.95	12.58
362	61	3	0.04	14.34	3.42	12.7
363	61	3	0.04	15.27	5.05	12.79
364	61	3	0.04	15.75	3.73	11.64
365	61	2	-0.683	16.2	3.4	13.55
366	61	4	0.418	16.97	3.95	13.48
367	62	1	0.145	39.59	34.31	13.97
368	62	3	0.04	39.47	34.82	13.02
369	62	3	0.04	38.75	34.58	14.6
370	62	3	0.04	40.57	34.57	14.38
371	62	2	-0.683	39.47	32.94	13.81
372	62	4	0.418	39.78	32.51	14.62
373	63	1	0.145	29.3	2.95	25.06
374	63	3	0.04	30.06	2.34	25.54
375	63	3	0.04	29.82	3.82	24.63
376	63	3	0.04	28.67	3.21	25.91
377	63	2	-0.683	28.53	2.33	24.09
378	63	4	0.418	28.35	2.99	23.46
379	64	1	0.145	29.86	25.6	35.93
380	64	3	0.04	28.84	25.67	35.54
381	64	3	0.04	30.04	24.63	36.43
382	64	3	0.04	30.05	26.38	36.65
383	64	2	-0.683	30.84	25.84	34.96
384	64	4	0.418	31.68	25.43	35.19
385	65	1	0.145	22.26	17.37	38.02
386	65	3	0.04	21.79	16.42	38.18
387	65	3	0.04	23.25	17.25	37.53
388	65	3	0.04	22.52	17.86	38.99
389	65	2	-0.683	21.49	18.2	37.13
390	65	4	0.418	21.92	19.06	37.1
391	66	1	0.145	25.91	6.85	8.24
392	66	3	0.04	25.68	5.92	7.78
393	66	3	0.04	26.48	6.7	9.14
394	66	3	0.04	24.96	7.28	8.48
395	66	2	-0.683	26.71	7.81	7.56
396	66	4	0.418	27.64	7.54	7.5
397	67	1	0.145	11.75	31.23	2.74
398	67	3	0.04	12.07	30.48	1.97
399	67	3	0.04	12.35	32.1	2.69
400	67	3	0.04	11.65	30.89	3.82
401	67	2	-0.683	10.34	31.42	2.42
402	67	4	0.418	10.01	30.59	1.98
403	68	1	0.145	25.49	11.61	37.14
404	68	3	0.04	25.47	11.01	38.07
405	68	3	0.04	26.49	11.35	36.77
406	68	3	0.04	25.44	12.62	37.47
407	68	2	-0.683	24.53	11.19	36.19
408	68	4	0.418	24.93	10.53	35.61
409	69	1	0.145	5.85	1.15	31.09
410	69	3	0.04	4.87	0.95	30.52
411	69	3	0.04	5.81	0.43	31.88
412	69	3	0.04	5.77	2.04	31.65
413	69	2	-0.683	7.03	1.06	30.37
414	69	4	0.418	6.93	1.5	29.5
415	70	1	0.145	17.45	8.73	28.27
416	70	3	0.04	18.28	8.3	27.76
417	70	3	0.04	16.51	8.48	27.72
418	70	3	0.04	17.62	9.82	28.31
419	70	2	-0.683	17.33	8.16	29.56
420	70	4	0.418	16.8	7.41	29.52
421	71	1	0.145	40.1	36.04	24.59
422	71	3	0.04	39.32	35.59	25.18
423	71	3	0.04	39.74	36.94	24.06
424	71	3	0.04	40.21	35.37	23.76
425	71	2	-0.683	41.28	36.47	25.21
426	71	4	0.418	41.59	35.67	25.68
427	72	1	0.145	5.65	35.23	24.34
428	72	3	0.04	6.08	35.27	23.36
429	72	3	0.04	4.66	35.51	24.33
430	72	3	0.04	6.2	35.99	24.87
431	72	2	-0.683	5.89	33.96	25.05
432	72	4	0.418	6.39	33.48	24.46
433	73	1	0.145	9.25	24.41	18.2
434	73	3	0.04	10.25	24.04	17.98
435	73	3	0.04	9.37	24.48	19.28
436	73	3	0.04	8.49	23.57	18.02
437	73	2	-0.683	8.76	25.61	17.67
438	73	4	0.418	7.88	25.82	18.1
439	74	1	0.145	31.03	32.46	27.59
440	74	3	0.04	31.67	33.2	28.06
441	74	3	0.04	31.58	31.87	26.86
442	74	3	0.04	30.31	32.98	26.97
443	74	2	-0.683	30.34	31.63	28.52
444	74	4	0.418	31.05	31.42	29.14
445	75	1	0.145	29.32	24.23	2.8
446	75	3	0.04	29.14	25.08	3.44
447	75	3	0.04	30.16	24.41	2.19
448	75	3	0.04	28.5	24.02	2.09
449	75	2	-0.683	29.48	23.12	3.6
450	75	4	0.418	30.19	23.26	4.22
451	76	1	0.145	13.58	39.54	40.05
452	76	3	0.04	13.8	40.36	39.37
453	76	3	0.04	14.3	39.52	40.88
454	76	3	0.04	13.65	38.55	39.56
455	76	2	-0.683	12.27	39.72	40.59
456	76	4	0.418	12.24	39.16	41.33
457	77	1	0.145	36.76	17.11	40.65
458	77	3	0.04	37.17	17.3	41.65
459	77	3	0.04	36.5	18.09	40.15
460	77	3	0.04	35.91	16.42	40.75
461	77	2	-0.683	37.85	16.58	39.91
462	77	4	0.418	38.13	15.85	40.44
463	78	1	0.145	2.44	13.78	20.01
464	78	3	0.04	2.77	13.49	18.97
465	78	3	0.04	3.35	14.09	20.6
466	78	3	0.04	1.82	12.91	20.37
467	78	2	-0.683	1.63	14.86	19.73
468	78	4	0.418	1.71	15.51	20.46
469	79	1	0.145	20.95	30.05	20.35
470	79	3	0.04	20.32	29.35	20.93
471	79	3	0.04	21.97	29.62	20.29
472	79	3	0.04	21	31.04	20.86
473	79	2	-0.683	20.32	30.09	19.08
474	79	4	0.418	20.96	29.78	18.4
475	80	1	0.145	38.13	19.32	32.94
476	80	3	0.04	38.79	19.43	33.84
477	80	3	0.04	37.42	18.48	33.05
478	80	3	0.04	38.74	19.02	32.07
479	80	2	-0.683	37.34	20.52	32.51
480	80	4	0.418	37.9	21.09	31.96
481	81	1	0.145	20	20.89	6.06
482	81	3	0.04	20.61	21.42	5.36
483	81	3	0.04	20.59	19.97	6.04
484	81	3	0.04	18.95	20.74	5.77
485	81	2	-0.683	19.92	21.63	7.18
486	81	4	0.418	19.5	22.46	6.89
487	82	1	0.145	8.54	10.16	39.24
488	82	3	0.04	7.99	9.9	38.37
489	82	3	0.04	7.77	10.27	40.11
490	82	3	0.04	9.06	11.13	39.03
491	82	2	-0.683	9.63	9.28	39.53
492	82	4	0.418	9.29	8.37	39.39
493	83	1	0.145	6.72	32.3	3.65
494	83	3	0.04	7.62	31.74	3.56
495	83	3	0.04	6.79	32.93	2.78
496	83	3	0.04	6.78	32.99	4.54
497	83	2	-0.683	5.59	31.47	3.6
498	83	4	0.418	5.63	30.91	2.83
499	84	1	0.145	26.02	37.62	5.66
500	84	3	0.04	25.12	37.41	6.23
501	84	3	0.04	26.81	38	6.34
502	84	3	0.04	25.71	38.43	4.95
503	84	2	-0.683	26.32	36.43	4.94
504	84	4	0.418	27.11	36.54	4.4
505	85	1	0.145	5.98	11.32	34.58
506	85	3	0.04	5.25	11.5	35.36
507	85	3	0.04	5.87	12.08	33.83
508	85	3	0.04	5.93	10.32	34.2
509	85	2	-0.683	7.24	11.54	35.19
510	85	4	0.418	7.25	12.24	35.85
511	86	1	0.145	6.13	3.08	27.54
512	86	3	0.04	6.79	3.76	28
513	86	3	0.04	6.05	3.33	26.52
514	86	3	0.04	5.19	3.18	28.08
515	86	2	-0.683	6.58	1.75	27.74
516	86	4	0.418	7.33	1.6	27.16
517	87	1	0.145	37.83	25.95	17.6
518	87	3	0.04	38.64	25.41	17.28
519	87	3	0.04	38.06	27	17.74
520	87	3	0.04	37.46	25.48	18.5
521	87	2	-0.683	36.71	25.79	16.68
522	87	4	0.418	37.01	26.09	15.8
523	88	1	0.145	28.75	4.94	35.75
524	88	3	0.04	29.74	5.31	35.41
525	88	3	0.04	27.89	5.14	35.14
526	88	3	0.04	28.49	5.4	36.73
527	88	2	-0.683	28.87	3.49	35.85
528	88	4	0.418	29.23	3.2	35
529	89	1	0.145	12.4	15.16	10.08
530	89	3	0.04	13.56	15.18	10.03
531	89	3	0.04	11.99	15.11	9.08
532	89	3	0.04	12.11	16.12	10.48
533	89	2	-0.683	11.88	14.07	10.9
534	89	4	0.418	11.07	14.35	11.36
535	90	1	0.145	1.9	26.16	16.82
536	90	3	0.04	2.27	27.2	16.83
537	90	3	0.04	2.42	25.61	17.58
538	90	3	0.04	2.04	25.64	15.89
539	90	2	-0.683	0.52	26.26	17.12
540	90	4	0.418	0.48	26.54	18
541	91	1	0.145	10.36	6.97	22.74
542	91	3	0.04	10.49	6.93	23.84
543	91	3	0.04	11.22	7.29	22.24
544	91	3	0.04	9.44	7.58	22.49
545	91	2	-0.683	10.19	5.59	22.46
546	91	4	0.418	9.87	5.49	21.59
547	92	1	0.145	1.91	35.9	30.43
548	92	3	0.04	2.64	36.01	29.63
549	92	3	0.04	1.05	35.28	30.13
550	92	3	0.04	1.5	36.92	30.62
551	92	2	-0.683	2.61	35.42	31.6
552	92	4	0.418	3.05	34.61	31.38
553	93	1	0.145	34.02	21.84	18.49
554	93	3	0.04	32.95	21.93	18.81
555	93	3	0.04	34.6	21.48	19.32
556	93	3	0.04	34.34	22.81	18.34
557	93	2	-0.683	34.15	21.09	17.29
558	93	4	0.418	33.34	21.23	16.74
559	94	1	0.145	25.9	9.53	30.62
560	94	3	0.04	26.44	8.59	30.77
561	94	3	0.04	24.89	9.5	30.87
562	94	3	0.04	26.01	9.72	29.56
563	94	2	-0.683	26.47	10.56	31.39
564	94	4	0.418	26.53	11.37	30.79
565	95	1	0.145	33.61	3.47	10.53
566	95	3	0.04	32.84	3.07	9.9
567	95	3	0.04	33.45	3.11	11.54
568	95	3	0.04	33.54	4.56	10.46
569	95	2	-0.683	34.96	3.13	10.24
570	95	4	0.418	34.88	2.39	9.61
571	96	1	0.145	32.18	19.81	34.98
572	96	3	0.04	32.37	20.82	34.96
573	96	3	0.04	31.61	19.6	35.89
574	96	3	0.04	33.16	19.35	35.01
575	96	2	-0.683	31.56	19.32	33.81
576	96	4	0.418	30.83	19.88	33.75
577	97	1	0.145	0.64	37.12	41.26
578	97	3	0.04	0.67	36.77	42.34
579	97	3	0.04	1.58	37.64	41.11
580	97	3	0.04	-0.14	37.85	41.12
581	97	2	-0.683	0.53	36.03	40.4
582	97	4	0.418	1.33	35.54	40.49
583	98	1	0.145	10.2	34.55	24.17
584	98	3	0.04	10.34	35.15	25.03
585	98	3	0.04	9.46	34.98	23.46
586	98	3	0.04	9.81	33.58	24.54
587	98	2	-0.683	11.36	34.21	23.5
588	98	4	0.418	11.75	34.91	23
589	99	1	0.145	27.53	15.33	32.42
590	99	3	0.04	28.22	16.11	32.7
591	99	3	0.04	26.89	14.99	33.25
592	99	3	0.04	28.22	14.51	32.27
593	99	2	-0.683	26.85	15.52	31.14
594	99	4	0.418	26.87	16.43	30.84
595	100	1	0.145	9.63	33.35	9.34
596	100	3	0.04	9.24	32.69	8.59
597	100	3	0.04	10.23	32.83	10.12
598	100	3	0.04	8.74	33.66	9.9
599	100	2	-0.683	10.41	34.46	8.97
600	100	4	0.418	10.99	34.11	8.27
601	101	1	0.145	33.17	5.72	38.19
602	101	3	0.04	34.29	5.7	38.28
603	101	3	0.04	32.92	5.2	37.29
604	101	3	0.04	32.73	6.7	38.09
605	101	2	-0.683	32.61	5.01	39.32
606	101	4	0.418	32.36	4.14	39.01
607	102	1	0.145	35.11	26.11	30.51
608	102	3	0.04	36.12	26.17	30.16
609	102	3	0.04	34.95	25.13	30.9
610	102	3	0.04	34.43	26.31	29.68
611	102	2	-0.683	35.06	27.06	31.62
612	102	4	0.418	35.65	27.79	31.32
613	103	1	0.145	4.29	34.15	39.95
614	103	3	0.04	4.61	34.66	39.09
615	103	3	0.04	5.08	33.95	40.64
616	103	3	0.04	4.07	33.17	39.54
617	103	2	-0.683	3.19	34.74	40.55
618	103	4	0.418	3.6	35.34	41.16
619	104	1	0.145	22.22	2.67	35.61
620	104	3	0.04	21.66	3.29	36.31
621	104	3	0.04	22.36	1.72	36.09
622	104	3	0.04	23.14	3.16	35.43
623	104	2	-0.683	21.45	2.41	34.45
624	104	4	0.418	21.93	2.03	33.7
625	105	1	0.145	35.66	40.62	1.1
626	105	3	0.04	34.85	40.82	1.78
627	105	3	0.04	36.39	41.45	0.95
628	105	3	0.04	35.21	40.48	0.12
629	105	2	-0.683	36.36	39.44	1.38
630	105	4	0.418	35.81	38.67	1.31
631	106	1	0.145	20.96	32.3	34.77
632	106	3	0.04	20.73	33.42	34.92
633	106	3	0.04	20.59	31.7	35.59
634	106	3	0.04	22.03	32.23	34.56
635	106	2	-0.683	20.39	31.72	33.6
636	106	4	0.418	20.61	30.8	33.53
637	107	1	0.145	35.21	6.64	19.46
638	107	3	0.04	35.07	7.72	19.73
639	107	3	0.04	35.45	6.56	18.39
640	107	3	0.04	34.27	6.08	19.65
641	107	2	-0.683	36.27	6.05	20.21
642	107	4	0.418	36.54	5.19	19.81
643	108	1	0.145	0.61	38.3	11.22
644	108	3	0.04	0.99	38.06	12.18
645	108	3	0.04	-0.17	39	11.08
646	108	3	0.04	0.16	37.33	10.87
647	108	2	-0.683	1.65	38.79	10.42
648	108	4	0.418	2.5	38.29	10.67
649	109	1	0.145	39.93	31.45	4.36
650	109	3	0.04	40.21	32.11	5.16
651	109	3	0.04	38.89	31.2	4.19
652	109	3	0.04	40.46	30.6	4.53
653	109	2	-0.683	40.54	32.02	3.21
654	109	4	0.418	41.49	31.82	3.2
655	110	1	0.145	37	38.49	24.41
656	110	3	0.04	37.93	38.58	24.89
657	110	3	0.04	36.88	39.13	23.51
658	110	3	0.04	36.15	38.52	25.11
659	110	2	-0.683	37.1	37.21	23.91
660	110	4	0.418	37.17	36.54	24.52
661	111	1	0.145	3.99	19.6	25.84
662	111	3	0.04	4.7	19.81	25.01
663	111	3	0.04	4.64	19.26	26.66
664	111	3	0.04	3.29	18.79	25.6
665	111	2	-0.683	3.32	20.78	26.19
666	111	4	0.418	2.58	20.89	25.6
667	112	1	0.145	19.65	9.72	20.73
668	112	3	0.04	19.15	9.51	19.74
669	112	3	0.04	18.92	10.32	21.27
670	112	3	0.04	20.42	10.43	20.62
671	112	2	-0.683	20.08	8.55	21.46
672	112	4	0.418	20.68	8.83	22.19
673	113	1	0.145	9.78	25.3	29.07
674	113	3	0.04	10.14	25.92	29.88
675	113	3	0.04	10.63	24.68	28.8
676	113	3	0.04	9.66	25.82	28.06
677	113	2	-0.683	8.75	24.43	29.46
678	113	4	0.418	9.1	23.57	29.04
679	114	1	0.145	14.63	18.35	30.57
680	114	3	0.04	14.6	17.27	30.43
681	114	3	0.04	15.29	18.88	29.84
682	114	3	0.04	15.04	18.6	31.52
683	114	2	-0.683	13.32	18.84	30.32
684	114	4	0.418	12.74	18.83	31.11
685	115	1	0.145	13.08	6.89	11.18
686	115	3	0.04	12.56	5.9	11.11
687	115	3	0.04	12.32	7.71	11.21
688	115	3	0.04	13.7	7.12	10.32
689	115	2	-0.683	13.83	6.95	12.39
690	115	4	0.418	13.22	6.66	13.12
691	116	1	0.145	4.28	23.41	23.92
692	116	3	0.04	4.74	23.18	24.92
693	116	3	0.04	4.77	24.37	23.66
694	116	3	0.04	3.17	23.65	24.03
695	116	2	-0.683	4.58	22.35	23.04
696	116	4	0.418	5.5	22.14	23.06
697	117	1	0.145	33.7	5.22	32.14
698	117	3	0.04	32.96	5.09	32.89
699	117	3	0.04	33.71	4.43	31.48
700	117	3	0.04	34.63	5.27	32.59
701	117	2	-0.683	33.53	6.43	31.41
702	117	4	0.418	33.21	7.13	32
703	118	1	0.145	24.15	17.98	32.78
704	118	3	0.04	24.67	17.1	32.42
705	118	3	0.04	23.07	17.96	32.53
706	118	3	0.04	24.67	18.86	32.31
707	118	2	-0.683	24.18	17.89	34.19
708	118	4	0.418	24.06	16.93	34.34
709	119	1	0.145	34.93	22.28	9.98
710	119	3	0.04	34.53	21.31	10.35
711	119	3	0.04	35.81	22.07	9.37
712	119	3	0.04	35.21	22.95	10.8
713	119	2	-0.683	34.01	22.91	9.11
714	119	4	0.418	34.37	23.71	8.79
715	120	1	0.145	6.55	1.97	21.88
716	120	3	0.04	6.5	1.28	22.78
717	120	3	0.04	6.63	1.3	21
718	120	3	0.04	7.39	2.61	21.91
719	120	2	-0.683	5.45	2.81	21.85
720	120	4	0.418	4.74	2.34	22.38
721	121	1	0.145	24.63	34.39	7.77
722	121	3	0.04	24.86	33.81	8.73
723	121	3	0.04	24.27	33.73	6.96
724	121	3	0.04	25.55	34.78	7.24
725	121	2	-0.683	23.73	35.43	8.02
726	121	4	0.418	23.34	35.66	7.21
727	122	1	0.145	33.14	29.88	7.63
728	122	3	0.04	34.24	29.72	7.48
729	122	3	0.04	32.66	30.42	6.79
730	122	3	0.04	32.88	30.31	8.55
731	122	2	-0.683	32.53	28.55	7.74
732	122	4	0.418	32.06	28.43	6.9
733	123	1	0.145	30.02	8	6.91
734	123	3	0.04	30.22	7.21	6.23
735	123	3	0.04	29.4	8.8	6.52
736	123	3	0.04	31.06	8.36	7.23
737	123	2	-0.683	29.38	7.48	8.04
738	123	4	0.418	30.14	7.07	8.5
739	124	1	0.145	39.56	21.95	40.74
740	124	3	0.04	38.89	21.63	39.87
741	124	3	0.04	39.11	21.71	41.76
742	124	3	0.04	39.49	23.06	40.62
743	124	2	-0.683	40.88	21.4	40.46
744	124	4	0.418	40.78	20.49	40.32
745	125	1	0.145	27.46	1.6	30.48
746	125	3	0.04	26.57	2.12	30.73
747	125	3	0.04	28.24	2.37	30.32
748	125	3	0.04	27.37	0.93	29.63
749	125	2	-0.683	27.68	0.87	31.61
750	125	4	0.418	27.13	0.04	31.56
751	126	1	0.145	36.76	36.07	3.94
752	126	3	0.04	36.76	37.07	4.4
753	126	3	0.04	37.28	35.39	4.59
754	126	3	0.04	37.41	35.96	3.12
755	126	2	-0.683	35.47	35.46	3.71
756	126	4	0.418	34.97	35.99	3.09
757	127	1	0.145	22.64	23.42	5.03
758	127	3	0.04	22.61	23.28	6.11
759	127	3	0.04	21.72	23.63	4.49
760	127	3	0.04	23.09	22.49	4.67
761	127	2	-0.683	23.54	24.49	4.76
762	127	4	0.418	24.32	24.33	5.3
763	128	1	0.145	27.75	26.76	21.44
764	128	3	0.04	27.71	27.04	22.49
765	128	3	0.04	27.74	27.61	20.77
766	128	3	0.04	26.95	26.11	21.19
767	128	2	-0.683	29.02	26.21	21.12
768	128	4	0.418	29.68	26.91	21.26
769	129	1	0.145	19.75	4.78	29.72
770	129	3	0.04	19.63	5.14	28.73
771	129	3	0.04	19.63	3.72	29.56
772	129	3	0.04	18.87	5.01	30.37
773	129	2	-0.683	21.08	5.09	30
774	129	4	0.418	21.05	6.04	30.19
775	130	1	0.145	12.57	16.35	2.07
776	130	3	0.04	12.93	17.24	1.64
777	130	3	0.04	13.05	15.56	1.49
778	130	3	0.04	11.46	16.24	2.03
779	130	2	-0.683	12.98	16.22	3.41
780	130	4	0.418	12.62	15.41	3.78
781	131	1	0.145	33.71	39.46	36.41
782	131	3	0.04	33.48	39.9	35.47
783	131	3	0.04	33.31	40.16	37.19
784	131	3	0.04	34.85	39.47	36.55
785	131	2	-0.683	33.11	38.2	36.64
786	131	4	0.418	33.61	37.86	37.39
787	132	1	0.145	27.84	20.66	17.91
788	132	3	0.04	27.55	21.37	18.78
789	132	3	0.04	27.51	19.7	18.24
790	132	3	0.04	28.95	20.56	17.76
791	132	2	-0.683	27.3	21.08	16.67
792	132	4	0.418	26.39	21.21	16.82
793	133	1	0.145	21.45	2.99	40.18
794	133	3	0.04	21.57	2.33	41.05
795	133	3	0.04	21.76	2.36	39.27
796	133	3	0.04	22.24	3.74	40.28
797	133	2	-0.683	20.11	3.53	40.11
798	133	4	0.418	20.01	4.27	40.72
799	134	1	0.145	36.38	31.07	9.39
800	134	3	0.04	36.29	31.45	10.4
801	134	3	0.04	35.54	31.54	8.91
802	134	3	0.04	36.15	30.02	9.43
803	134	2	-0.683	37.57	31.28	8.74
804	134	4	0.418	37.67	32.24	8.65
805	135	1	0.145	35.77	2.66	6.87
806	135	3	0.04	36.02	3.56	7.47
807	135	3	0.04	36.63	2.01	6.9
808	135	3	0.04	35.55	2.95	5.84
809	135	2	-0.683	34.61	2.11	7.53
810	135	4	0.418	33.87	2.71	7.25
811	136	1	0.145	25.54	5.88	30.83
812	136	3	0.04	25.12	5.2	31.56
813	136	3	0.04	26.02	5.37	29.94
814	136	3	0.04	26.26	6.53	31.33
815	136	2	-0.683	24.54	6.69	30.25
816	136	4	0.418	24.15	6.18	29.55
817	137	1	0.145	9.35	6	38.12
818	137	3	0.04	9.69	5.01	38.26
819	137	3	0.04	8.44	5.75	37.54
820	137	3	0.04	9.97	6.46	37.31
821	137	2	-0.683	9.18	6.58	39.42
822	137	4	0.418	8.54	6	39.88
823	138	1	0.145	33.33	3.76	17.58
824	138	3	0.04	33.51	4.73	18.07
825	138	3	0.04	32.44	3.25	17.78
826	138	3	0.04	34.19	3.15	17.89
827	138	2	-0.683	33.36	3.93	16.13
828	138	4	0.418	32.72	3.31	15.79
829	139	1	0.145	12.32	18.37	27.28
830	139	3	0.04	12.94	19.29	27.36
831	139	3	0.04	11.31	18.62	27.44
832	139	3	0.04	12.51	17.72	28.11
833	139	2	-0.683	12.76	17.75	26.09
834	139	4	0.418	12.28	16.9	26.06
835	140	1	0.145	13.25	39.31	31.07
836	140	3	0.04	13.56	40.32	31.34
837	140	3	0.04	12.61	39.02	31.87
838	140	3	0.04	14.15	38.63	31.08
839	140	2	-0.683	12.65	39.27	29.79
840	140	4	0.418	11.7	39.12	29.97
841	141	1	0.145	24.9	6.53	12.77
842	141	3	0.04	25.29	7.36	12.34
843	141	3	0.04	24.41	5.97	11.85
844	141	3	0.04	24.16	6.74	13.47
845	141	2	-0.683	25.82	5.63	13.42
846	141	4	0.418	25.47	4.78	13.34
847	142	1	0.145	29.52	23.59	14.3
848	142	3	0.04	29.17	23.07	15.12
849	142	3	0.04	28.73	24.31	14.03
850	142	3	0.04	29.75	22.88	13.43
851	142	2	-0.683	30.66	24.25	14.68
852	142	4	0.418	31.18	24.34	13.89
853	143	1	0.145	1.83	1.36	7.1
854	143	3	0.04	2.77	1.08	7.66
855	143	3	0.04	0.94	1.33	7.73
856	143	3	0.04	1.66	0.63	6.34
857	143	2	-0.683	2.1	2.67	6.51
858	143	4	0.418	1.2	3.14	6.58
859	144	1	0.145	40.28	32.68	10.58
860	144	3	0.04	40.47	33.22	9.68
861	144	3	0.04	39.43	33.08	11.08
862	144	3	0.04	41.1	32.84	11.24
863	144	2	-0.683	39.91	31.36	10.2
864	144	4	0.418	39.04	31.47	9.76
865	145	1	0.145	37.38	15.28	32.46
866	145	3	0.04	36.59	14.6	32.14
867	145	3	0.04	37.08	15.85	33.37
868	145	3	0.04	37.52	15.87	31.52
869	145	2	-0.683	38.58	14.61	32.65
870	145	4	0.418	38.8	14.07	31.85
871	146	1	0.145	9.39	24.32	14.83
872	146	3	0.04	10.09	23.59	15.21
873	146	3	0.04	8.37	23.95	15.02
874	146	3	0.04	9.48	24.34	13.72
875	146	2	-0.683	9.73	25.56	15.3
876	146	4	0.418	9.57	25.56	16.25
877	147	1	0.145	9.8	17.27	16.93
878	147	3	0.04	10.33	17.46	15.96
879	147	3	0.04	8.78	17.64	16.89
880	147	3	0.04	10.32	17.68	17.76
881	147	2	-0.683	9.86	15.93	17.29
882	147	4	0.418	9.6	15.89	18.2
883	148	1	0.145	11.87	31.59	25.34
884	148	3	0.04	11.53	32.33	26.02
885	148	3	0.04	11.93	30.62	25.82
886	148	3	0.04	12.95	31.79	25.1
887	148	2	-0.683	11.25	31.46	24.05
888	148	4	0.418	11.15	32.37	23.72
889	149	1	0.145	22.03	29.22	40.96
890	149	3	0.04	22.36	29.08	41.98
891	149	3	0.04	21.23	29.97	41.02
892	149	3	0.04	21.65	28.24	40.7
893	149	2	-0.683	23.12	29.7	40.22
894	149	4	0.418	23.11	30.67	40.27
895	150	1	0.145	35.67	9.95	15.53
896	150	3	0.04	36.41	10.4	14.88
897	150	3	0.04	35.13	9.26	14.94
898	150	3	0.04	35.13	10.79	15.97
899	150	2	-0.683	36.31	9.27	16.61
900	150	4	0.418	37.06	8.78	16.27
901	151	1	0.145	18.65	32.92	21.85
902	151	3	0.04	17.9	32.2	22
903	151	3	0.04	18.33	33.87	21.43
904	151	3	0.04	19.22	32.67	20.95
905	151	2	-0.683	19.59	32.92	22.93
906	151	4	0.418	19.76	32.05	23.22
907	152	1	0.145	28.93	25.91	31.38
908	152	3	0.04	29.99	26.11	31.49
909	152	3	0.04	28.5	25.5	32.31
910	152	3	0.04	28.85	25.07	30.61
911	152	2	-0.683	28.27	27.06	31.01
912	152	4	0.418	28.66	27.75	31.5
913	153	1	0.145	22.17	24.01	15.34
914	153	3	0.04	21.97	24.51	14.46
915	153	3	0.04	21.3	24.12	15.97
916	153	3	0.04	22.91	24.52	15.9
917	153	2	-0.683	22.51	22.64	15.33
918	153	4	0.418	21.76	22.06	15.29
919	154	1	0.145	36.91	40.85	10.85
920	154	3	0.04	37.13	40.03	10.21
921	154	3	0.04	36.04	41.45	10.52
922	154	3	0.04	37.83	41.52	10.94
923	154	2	-0.683	36.62	40.38	12.17
924	154	4	0.418	35.85	39.86	12.04
925	155	1	0.145	21.78	18.94	20.25
926	155	3	0.04	21.87	19.7	19.46
927	155	3	0.04	20.82	18.42	20.16
928	155	3	0.04	21.87	19.48	21.16
929	155	2	-0.683	22.85	18.07	20.11
930	155	4	0.418	22.58	17.52	19.37
931	156	1	0.145	36.58	20.48	14.26
932	156	3	0.04	36.17	20.06	15.16
933	156	3	0.04	36.36	21.56	14.15
934	156	3	0.04	36.01	19.99	13.41
935	156	2	-0.683	38.01	20.44	14.35
936	156	4	0.418	38.24	20.76	15.25
937	157	1	0.145	35.36	30.62	23.72
938	157	3	0.04	36.19	31.34	23.92
939	157	3	0.04	34.79	30.63	24.61
940	157	3	0.04	35.7	29.65	23.29
941	157	2	-0.683	34.61	31.17	22.71
942	157	4	0.418	35.15	31.15	21.85
943	158	1	0.145	39.53	10.15	34.29
944	158	3	0.04	40.08	9.34	34.8
945	158	3	0.04	38.6	10.37	34.83
946	158	3	0.04	39.29	9.93	33.29
947	158	2	-0.683	40.37	11.23	34.39
948	158	4	0.418	39.78	11.99	34.44
949	159	1	0.145	26.41	32.04	21.42
950	159	3	0.04	25.61	31.6	20.79
951	159	3	0.04	27.42	31.63	21.33
952	159	3	0.04	25.93	31.8	22.45
953	159	2	-0.683	26.55	33.42	21.36
954	159	4	0.418	26.31	33.65	20.45
955	160	1	0.145	3.57	27.92	2.68
956	160	3	0.04	2.88	28.76	2.4
957	160	3	0.04	3.43	27.7	3.76
958	160	3	0.04	4.57	28.3	2.4
959	160	2	-0.683	3.27	26.72	1.93
960	160	4	0.418	3.82	26.03	2.29
961	161	1	0.145	33.15	21.44	25.1
962	161	3	0.04	32.58	22.4	25.05
963	161	3	0.04	33.78	21.32	25.97
964	161	3	0.04	33.83	21.69	24.27
965	161	2	-0.683	32.24	20.41	24.97
966	161	4	0.418	32.69	19.65	24.54
967	162	1	0.145	15.03	27.59	31.72
968	162	3	0.04	14.71	27.53	32.79
969	162	3	0.04	16.08	27.65	31.79
970	162	3	0.04	14.58	28.43	31.3
971	162	2	-0.683	14.56	26.47	31.07
972	162	4	0.418	13.89	26.06	31.53
973	163	1	0.145	1.28	4.91	10.43
974	163	3	0.04	1.15	5.63	11.14
975	163	3	0.04	2.36	4.85	10.34
976	163	3	0.04	0.83	5.17	9.51
977	163	2	-0.683	0.86	3.61	10.86
978	163	4	0.418	-0.1	3.66	10.88
979	164	1	0.145	6.44	6.47	25.62
980	164	3	0.04	6.37	5.45	25.2
981	164	3	0.04	6.31	6.45	26.69
982	164	3	0.04	5.77	7.13	25.11
983	164	2	-0.683	7.82	6.77	25.36
984	164	4	0.418	7.9	6.73	24.39
985	165	1	0.145	22.76	27.35	29.49
986	165	3	0.04	22.76	26.43	28.87
987	165	3	0.04	23.04	27.09	30.48
988	165	3	0.04	21.7	27.68	29.51
989	165	2	-0.683	23.56	28.36	28.92
990	165	4	0.418	23.62	29.1	29.52
991	166	1	0.145	40.49	21	11.62
992	166	3	0.04	40.66	20.99	10.55
993	166	3	0.04	41.13	21.64	12.17
994	166	3	0.04	40.47	20	12
995	166	2	-0.683	39.15	21.43	11.67
996	166	4	0.418	38.78	21.1	12.54
997	167	1	0.145	27.63	29.74	28.84
998	167	3	0.04	26.54	29.65	28.77
999	167	3	0.04	28	29.07	29.58
1000	167	3	0.04	27.87	30.72	29.14
1001	167	2	-0.683	28.24	29.26	27.68
1002	167	4	0.418	29.12	29.68	27.78
1003	168	1	0.145	0.15	39.45	23.03
1004	168	3	0.04	-0.82	39.51	23.52
1005	168	3	0.04	0.3	38.37	22.85
1006	168	3	0.04	1.02	39.72	23.68
1007	168	2	-0.683	-0.16	40.02	21.84
1008	168	4	0.418	0.62	39.99	21.25
1009	169	1	0.145	10.52	7.55	26.65
1010	169	3	0.04	9.93	8.25	26.07
1011	169	3	0.04	10.71	6.56	26.15
1012	169	3	0.04	10.05	7.38	27.59
1013	169	2	-0.683	11.65	8.15	27.14
1014	169	4	0.418	12.32	8.32	26.46
1015	170	1	0.145	40.35	5.21	14.09
1016	170	3	0.04	41.32	5.71	13.9
1017	170	3	0.04	40.1	4.98	15.14
1018	170	3	0.04	40.5	4.17	13.69
1019	170	2	-0.683	39.3	5.85	13.34
1020	170	4	0.418	39.18	5.37	12.53
1021	171	1	0.145	36.2	40.47	33.81
1022	171	3	0.04	35.9	39.64	34.46
1023	171	3	0.04	35.78	41.41	34.15
1024	171	3	0.04	35.96	40.37	32.73
1025	171	2	-0.683	37.55	40.26	33.91
1026	171	4	0.418	37.67	39.42	33.44
1027	172	1	0.145	36.87	21.7	20.99
1028	172	3	0.04	37.92	21.7	20.86
1029	172	3	0.04	36.48	21.06	21.76
1030	172	3	0.04	36.54	21.21	20.05
1031	172	2	-0.683	36.53	23.08	21.05
1032	172	4	0.418	35.54	23.13	21.17
1033	173	1	0.145	24.82	40.46	29.8
1034	173	3	0.04	25.31	40.5	28.83
1035	173	3	0.04	23.97	39.75	29.68
1036	173	3	0.04	24.58	41.54	30.06
1037	173	2	-0.683	25.81	39.9	30.59
1038	173	4	0.418	26.32	39.31	30.02
1039	174	1	0.145	13.78	37.2	16.43
1040	174	3	0.04	13.31	36.5	15.8
1041	174	3	0.04	14.44	37.88	15.86
1042	174	3	0.04	14.41	36.55	17.06
1043	174	2	-0.683	12.77	37.86	17.13
1044	174	4	0.418	13.13	38.66	17.44
1045	175	1	0.145	23.38	19.81	16.85
1046	175	3	0.04	23.96	19.04	17.32
1047	175	3	0.04	22.75	20.32	17.56
1048	175	3	0.04	22.72	19.25	16.15
1049	175	2	-0.683	24.28	20.8	16.32
1050	175	4	0.418	23.73	21.44	15.94
1051	176	1	0.145	31.12	33.56	5.37
1052	176	3	0.04	31.24	34.36	6.08
1053	176	3	0.04	31.47	33.94	4.43
1054	176	3	0.04	30.11	33.14	5.39
1055	176	2	-0.683	31.88	32.49	5.78
1056	176	4	0.418	32.77	32.77	5.86
1057	177	1	0.145	23.15	32.23	38.12
1058	177	3	0.04	24.23	32.39	37.76
1059	177	3	0.04	22.82	31.23	37.96
1060	177	3	0.04	22.42	32.79	37.49
1061	177	2	-0.683	22.96	32.42	39.53
1062	177	4	0.418	23.36	33.23	39.84
1063	178	1	0.145	24.64	25.51	12.71
1064	178	3	0.04	24.73	25.04	11.69
1065	178	3	0.04	25.54	25.76	13.12
1066	178	3	0.04	24.12	24.79	13.3
1067	178	2	-0.683	23.85	26.67	12.66
1068	178	4	0.418	23.08	26.46	12.13
1069	179	1	0.145	24.61	2.18	19.09
1070	179	3	0.04	24.18	1.87	20.06
1071	179	3	0.04	24.55	1.21	18.54
1072	179	3	0.04	25.64	2.48	19.26
1073	179	2	-0.683	23.95	3.23	18.35
1074	179	4	0.418	23.02	3.2	18.55
1075	180	1	0.145	8.74	16.85	0.14
1076	180	3	0.04	8.97	17.79	0.71
1077	180	3	0.04	9.18	16.08	0.76
1078	180	3	0.04	9.12	16.93	-0.88
1079	180	2	-0.683	7.39	16.62	0.13
1080	180	4	0.418	7.19	16.2	0.92
1081	181	1	0.145	13.3	1.36	14.15
1082	181	3	0.04	12.72	0.46	14.41
1083	181	3	0.04	13.42	1.94	15
1084	181	3	0.04	12.81	2	13.5
1085	181	2	-0.683	14.59	1.02	13.76
1086	181	4	0.418	15.09	1.83	13.81
1087	182	1	0.145	35.68	35.78	37.46
1088	182	3	0.04	35	34.98	37.17
1089	182	3	0.04	35.52	36.55	36.74
1090	182	3	0.04	36.76	35.47	37.46
1091	182	2	-0.683	35.19	36.35	38.68
1092	182	4	0.418	35.34	35.64	39.35
1093	183	1	0.145	34.07	23.13	35.81
1094	183	3	0.04	34.39	22.77	34.8
1095	183	3	0.04	34.97	23.19	36.4
1096	183	3	0.04	33.53	22.2	36.25
1097	183	2	-0.683	33.32	24.29	35.69
1098	183	4	0.418	33.91	25	35.27
1099	184	1	0.145	18.56	34.43	4.47
1100	184	3	0.04	19.61	34.45	4.4
1101	184	3	0.04	18.33	33.5	5.04
1102	184	3	0.04	18.1	34.24	3.51
1103	184	2	-0.683	18.04	35.58	5.15
1104	184	4	0.418	17.09	35.33	5.22
1105	185	1	0.145	22.5	18.68	3.08
1106	185	3	0.04	21.78	19.23	2.44
1107	185	3	0.04	23.01	19.49	3.63
1108	185	3	0.04	23.32	18.18	2.51
1109	185	2	-0.683	21.81	17.84	4
1110	185	4	0.418	20.89	17.87	3.79
1111	186	1	0.145	1.77	10.58	3.27
1112	186	3	0.04	2.53	10.96	2.56
1113	186	3	0.04	1.65	9.52	3.07
1114	186	3	0.04	0.74	10.98	3.08
1115	186	2	-0.683	2.23	10.72	4.6
1116	186	4	0.418	3.11	11.12	4.63
1117	187	1	0.145	25.6	37.78	21.54
1118	187	3	0.04	26.39	38.22	22.14
1119	187	3	0.04	25.08	37.01	22
1120	187	3	0.04	26.03	37.24	20.64
1121	187	2	-0.683	24.73	38.82	21.11
1122	187	4	0.418	24.03	38.39	20.59
1123	188	1	0.145	18.55	25.96	16.32
1124	188	3	0.04	18.18	26.48	17.17
1125	188	3	0.04	18.07	24.99	16.25
1126	188	3	0.04	19.56	25.73	16.51
1127	188	2	-0.683	18.35	26.73	15.15
1128	188	4	0.418	18.86	27.52	15.23
1129	189	1	0.145	20.78	25.29	11.87
1130	189	3	0.04	20.54	26.11	12.54
1131	189	3	0.04	19.89	25.02	11.3
1132	189	3	0.04	21.08	24.35	12.3
1133	189	2	-0.683	21.82	25.75	11.02
1134	189	4	0.418	21.88	25	10.4
1135	190	1	0.145	2.94	32.9	24.83
1136	190	3	0.04	3.73	32.83	24.03
1137	190	3	0.04	2.38	32	24.81
1138	190	3	0.04	2.35	33.8	24.67
1139	190	2	-0.683	3.49	33.09	26.09
1140	190	4	0.418	4.36	33.42	25.92
1141	191	1	0.145	13.21	5.58	19.42
1142	191	3	0.04	13.31	5.63	20.54
1143	191	3	0.04	12.22	5.98	19.31
1144	191	3	0.04	13.23	4.58	19
1145	191	2	-0.683	14.28	6.36	18.85
1146	191	4	0.418	14.41	5.86	18.05
1147	192	1	0.145	32.77	7.79	16.77
1148	192	3	0.04	32.89	6.76	17.1
1149	192	3	0.04	31.7	8.06	16.94
1150	192	3	0.04	33.14	7.94	15.72
1151	192	2	-0.683	33.53	8.64	17.66
1152	192	4	0.418	34.48	8.66	17.44
1153	193	1	0.145	39.12	9.18	12.89
1154	193	3	0.04	38.82	9.32	13.88
1155	193	3	0.04	38.69	9.92	12.2
1156	193	3	0.04	38.96	8.15	12.46
1157	193	2	-0.683	40.54	9.23	13.02
1158	193	4	0.418	40.88	8.5	13.6
1159	194	1	0.145	8.66	25.61	39.95
1160	194	3	0.04	8.81	25.97	40.94
1161	194	3	0.04	8.9	24.52	39.91
1162	194	3	0.04	9.3	26.15	39.2
1163	194	2	-0.683	7.33	25.77	39.55
1164	194	4	0.418	7.03	26.66	39.59
1165	195	1	0.145	25.02	19.91	27.76
1166	195	3	0.04	25.26	19.04	27.16
1167	195	3	0.04	24.3	19.51	28.47
1168	195	3	0.04	24.54	20.7	27.1
1169	195	2	-0.683	26.22	20.34	28.29
1170	195	4	0.418	26.6	20.9	27.59
1171	196	1	0.145	15.93	10.92	2.34
1172	196	3	0.04	15.13	11.67	2.56
1173	196	3	0.04	15.57	9.98	2.62
1174	196	3	0.04	16.8	11.08	2.95
1175	196	2	-0.683	16.22	10.92	0.96
1176	196	4	0.418	16.3	11.83	0.69
1177	197	1	0.145	6.68	36.8	16.04
1178	197	3	0.04	6.36	37.62	16.74
1179	197	3	0.04	6.12	35.95	16.39
1180	197	3	0.04	7.81	36.66	16.14
1181	197	2	-0.683	6.31	37.12	14.74
1182	197	4	0.418	5.36	37.15	14.69
1183	198	1	0.145	15.57	18.98	25.96
1184	198	3	0.04	15.45	18.19	26.72
1185	198	3	0.04	16.63	19.27	25.84
1186	198	3	0.04	15.02	19.88	26.24
1187	198	2	-0.683	15.2	18.44	24.77
1188	198	4	0.418	14.32	18.01	24.92
1189	199	1	0.145	10.21	32.64	32
1190	199	3	0.04	11.13	32.65	31.43
1191	199	3	0.04	9.46	33.32	31.7
1192	199	3	0.04	10.49	32.79	33
1193	199	2	-0.683	9.59	31.37	31.94
1194	199	4	0.418	8.97	31.42	32.71
1195	200	1	0.145	27.44	15.62	22.32
1196	200	3	0.04	27.23	14.71	22.88
1197	200	3	0.04	26.72	16.33	22.63
1198	200	3	0.04	27.54	15.48	21.25
1199	200	2	-0.683	28.65	15.93	22.88
1200	200	4	0.418	29.02	16.72	22.46
1201	201	1	0.145	3	9.04	24.64
1202	201	3	0.04	2.53	8.77	23.73
1203	201	3	0.04	3.88	9.66	24.31
1204	201	3	0.04	3.32	8.19	25.21
1205	201	2	-0.683	2.21	10.01	25.28
1206	201	4	0.418	2.77	10.58	25.75
1207	202	1	0.145	4.44	26.48	33.87
1208	202	3	0.04	4.97	25.58	33.98
1209	202	3	0.04	4.1	26.94	34.85
1210	202	3	0.04	3.57	26.23	33.34
1211	202	2	-0.683	5.25	27.47	33.24
1212	202	4	0.418	6.09	27.48	33.64
1213	203	1	0.145	23.1	22.2	9.68
1214	203	3	0.04	22.57	21.62	10.39
1215	203	3	0.04	23.06	21.82	8.68
1216	203	3	0.04	24.08	22.12	9.98
1217	203	2	-0.683	22.78	23.53	9.53
1218	203	4	0.418	23.55	24.04	9.09
1219	204	1	0.145	27.75	12.08	3.86
1220	204	3	0.04	27.58	11.12	4.44
1221	204	3	0.04	28.81	12.17	3.6
1222	204	3	0.04	27.4	12.93	4.45
1223	204	2	-0.683	27.1	12.09	2.64
1224	204	4	0.418	26.26	12.49	2.76
1225	205	1	0.145	6.64	38.98	28.47
1226	205	3	0.04	6.21	38.63	29.49
1227	205	3	0.04	7.21	39.9	28.73
1228	205	3	0.04	5.96	38.99	27.64
1229	205	2	-0.683	7.57	37.96	28.2
1230	205	4	0.418	7.04	37.17	27.9
1231	206	1	0.145	36.39	35.55	27.01
1232	206	3	0.04	35.33	35.11	27.09
1233	206	3	0.04	36.81	35.07	27.87
1234	206	3	0.04	36.35	36.68	26.93
1235	206	2	-0.683	37.08	34.98	25.95
1236	206	4	0.418	36.87	34.05	26.02
1237	207	1	0.145	3.69	6.64	40.51
1238	207	3	0.04	2.96	7.02	39.8
1239	207	3	0.04	3.56	5.53	40.67
1240	207	3	0.04	3.36	7.05	41.48
1241	207	2	-0.683	5	6.99	40.22
1242	207	4	0.418	5.08	6.68	39.38
1243	208	1	0.145	5.76	24.28	1.16
1244	208	3	0.04	6.67	24.91	1.29
1245	208	3	0.04	6.04	23.2	1.14
1246	208	3	0.04	5.26	24.46	0.23
1247	208	2	-0.683	4.95	24.33	2.35
1248	208	4	0.418	4.29	23.63	2.33
1249	209	1	0.145	11.1	28.1	17.72
1250	209	3	0.04	11.3	27.02	17.64
1251	209	3	0.04	10.02	28.08	17.54
1252	209	3	0.04	11.53	28.67	16.95
1253	209	2	-0.683	11.56	28.55	18.98
1254	209	4	0.418	12.49	28.68	18.91
1255	210	1	0.145	31.17	27.09	15.78
1256	210	3	0.04	31.27	26.4	16.61
1257	210	3	0.04	31.9	26.69	15.06
1258	210	3	0.04	31.55	28.04	16.1
1259	210	2	-0.683	29.85	27.22	15.2
1260	210	4	0.418	29.63	26.34	14.93
1261	211	1	0.145	28.83	1.22	13.29
1262	211	3	0.04	29.84	1.46	13.52
1263	211	3	0.04	28.54	2.21	12.94
1264	211	3	0.04	28.35	1.1	14.24
1265	211	2	-0.683	28.7	0.18	12.36
1266	211	4	0.418	27.91	-0.2	12.51
1267	212	1	0.145	29.4	13.88	7.01
1268	212	3	0.04	29.87	14.74	7.37
1269	212	3	0.04	28.76	14.09	6.16
1270	212	3	0.04	28.78	13.55	7.82
1271	212	2	-0.683	30.25	12.89	6.54
1272	212	4	0.418	30.84	12.73	7.25
1273	213	1	0.145	6.29	5.89	16.39
1274	213	3	0.04	6.52	6.3	17.34
1275	213	3	0.04	6.89	4.98	16.12
1276	213	3	0.04	6.44	6.66	15.59
1277	213	2	-0.683	4.96	5.45	16.43
1278	213	4	0.418	4.86	4.72	17.08
1279	214	1	0.145	41.28	23.16	15.5
1280	214	3	0.04	41.2	23.86	14.68
1281	214	3	0.04	42.27	23.2	15.95
1282	214	3	0.04	41.07	22.15	15.08
1283	214	2	-0.683	40.42	23.62	16.49
1284	214	4	0.418	40.75	24.56	16.66
1285	215	1	0.145	39.55	32.92	0.01
1286	215	3	0.04	38.84	32.7	-0.76
1287	215	3	0.04	39.1	33.54	0.77
1288	215	3	0.04	40.48	33.46	-0.45
1289	215	2	-0.683	39.93	31.67	0.58
1290	215	4	0.418	40.25	31.79	1.47
1291	216	1	0.145	3.04	10.12	31.46
1292	216	3	0.04	3.14	11.18	31.68
1293	216	3	0.04	2.96	9.95	30.38
1294	216	3	0.04	1.99	9.9	31.71
1295	216	2	-0.683	3.95	9.38	32.22
1296	216	4	0.418	3.72	9.5	33.14
1297	217	1	0.145	33.79	7.9	24.17
1298	217	3	0.04	33.27	7.71	23.28
1299	217	3	0.04	34.73	7.33	24.22
1300	217	3	0.04	33.16	7.64	25
1301	217	2	-0.683	34.28	9.18	24.29
1302	217	4	0.418	33.51	9.78	24.29
1303	218	1	0.145	10.93	18.93	33.17
1304	218	3	0.04	10.15	19.24	32.42
1305	218	3	0.04	10.61	18.3	33.96
1306	218	3	0.04	11.32	19.83	33.69
1307	218	2	-0.683	11.91	18.24	32.49
1308	218	4	0.418	11.54	17.32	32.34
1309	219	1	0.145	13.55	1.15	7.9
1310	219	3	0.04	12.56	1.58	7.96
1311	219	3	0.04	13.47	0.08	8.13
1312	219	3	0.04	14.23	1.55	8.73
1313	219	2	-0.683	14.34	1.21	6.76
1314	219	4	0.418	13.89	0.59	6.14
1315	220	1	0.145	24.1	1.58	2.01
1316	220	3	0.04	24.01	2.71	1.82
1317	220	3	0.04	25.17	1.32	2.15
1318	220	3	0.04	23.66	1.04	1.16
1319	220	2	-0.683	23.36	1.1	3.05
1320	220	4	0.418	22.59	1.61	3.14
1321	221	1	0.145	4.08	8.59	6.51
1322	221	3	0.04	4.04	9.59	6
1323	221	3	0.04	5.08	8.26	6.24
1324	221	3	0.04	3.39	7.91	6
1325	221	2	-0.683	3.84	8.81	7.87
1326	221	4	0.418	2.99	9.17	7.97
1327	222	1	0.145	29.41	5.46	32.07
1328	222	3	0.04	29.82	4.6	32.69
1329	222	3	0.04	29.09	5.05	31.12
1330	222	3	0.04	30.32	5.95	31.82
1331	222	2	-0.683	28.5	6.32	32.69
1332	222	4	0.418	28.99	6.86	33.3
1333	223	1	0.145	7.77	1.06	15.34
1334	223	3	0.04	7.43	0.8	16.36
1335	223	3	0.04	6.94	0.76	14.67
1336	223	3	0.04	8.75	0.52	15.18
1337	223	2	-0.683	7.98	2.47	15.24
1338	223	4	0.418	8.09	2.69	14.32
1339	224	1	0.145	18.24	35.64	33.09
1340	224	3	0.04	18.81	35.13	33.86
1341	224	3	0.04	18.43	35.2	32.09
1342	224	3	0.04	18.5	36.67	33.12
1343	224	2	-0.683	16.89	35.67	33.38
1344	224	4	0.418	16.43	36.04	32.63
1345	225	1	0.145	29.36	8.44	36.19
1346	225	3	0.04	29.95	7.68	36.64
1347	225	3	0.04	29.41	9.36	36.75
1348	225	3	0.04	28.37	8.14	36.45
1349	225	2	-0.683	29.47	8.54	34.78
1350	225	4	0.418	28.89	9.25	34.47
1351	226	1	0.145	5.35	14.12	31.08
1352	226	3	0.04	4.58	14.13	30.27
1353	226	3	0.04	4.88	14.11	32.08
1354	226	3	0.04	5.76	15.08	31.04
1355	226	2	-0.683	6.29	13.1	30.83
1356	226	4	0.418	5.78	12.32	31.02
1357	227	1	0.145	29.76	1.96	38.88
1358	227	3	0.04	30.36	1.81	39.73
1359	227	3	0.04	28.8	2.34	39.19
1360	227	3	0.04	29.53	1.03	38.44
1361	227	2	-0.683	30.51	2.82	37.94
1362	227	4	0.418	29.9	3.12	37.24
1363	228	1	0.145	29.56	0.39	34.55
1364	228	3	0.04	29.69	0.65	35.66
1365	228	3	0.04	28.64	-0.13	34.44
1366	228	3	0.04	30.41	-0.19	34.31
1367	228	2	-0.683	29.61	1.58	33.82
1368	228	4	0.418	29	1.53	33.06
1369	229	1	0.145	9.41	39.68	30.67
1370	229	3	0.04	8.31	39.7	30.7
1371	229	3	0.04	9.74	39.72	31.7
1372	229	3	0.04	9.74	40.65	30.21
1373	229	2	-0.683	9.96	38.45	30.08
1374	229	4	0.418	9.37	38.18	29.39
1375	230	1	0.145	12.61	37.43	5.51
1376	230	3	0.04	13.17	36.87	6.24
1377	230	3	0.04	13.32	37.68	4.74
1378	230	3	0.04	12.22	38.27	6.07
1379	230	2	-0.683	11.44	36.95	4.97
1380	230	4	0.418	10.69	37.04	5.6
1381	231	1	0.145	20.69	20.98	38.86
1382	231	3	0.04	20.61	20.01	39.37
1383	231	3	0.04	19.79	21.58	38.96
1384	231	3	0.04	20.81	20.83	37.78
1385	231	2	-0.683	21.8	21.6	39.41
1386	231	4	0.418	22.18	22.32	38.86
1387	232	1	0.145	39.09	30.02	38.26
1388	232	3	0.04	39.62	30.96	38.01
1389	232	3	0.04	38.3	30.23	38.96
1390	232	3	0.04	39.77	29.41	38.8
1391	232	2	-0.683	38.58	29.58	36.98
1392	232	4	0.418	38.6	28.61	36.94
1393	233	1	0.145	31.85	36.12	29.39
1394	233	3	0.04	31.09	35.34	29.4
1395	233	3	0.04	31.51	36.99	29.99
1396	233	3	0.04	31.85	36.32	28.34
1397	233	2	-0.683	33.02	35.48	29.94
1398	233	4	0.418	33.69	36.23	29.88
1399	234	1	0.145	1.66	3.58	37.81
1400	234	3	0.04	2.4	2.79	37.77
1401	234	3	0.04	0.83	3.17	38.27
1402	234	3	0.04	1.38	3.83	36.79
1403	234	2	-0.683	2.08	4.6	38.55
1404	234	4	0.418	2.77	5.07	38.12
1405	235	1	0.145	10.42	37.47	9.94
1406	235	3	0.04	10.73	37.59	8.9
1407	235	3	0.04	11.2	36.93	10.51
1408	235	3	0.04	9.49	36.94	9.87
1409	235	2	-0.683	10	38.69	10.58
1410	235	4	0.418	9.51	38.38	11.39
1411	236	1	0.145	25.85	37.8	35.42
1412	236	3	0.04	25.91	38.86	35.28
1413	236	3	0.04	26.21	37.31	34.51
1414	236	3	0.04	24.87	37.55	35.74
1415	236	2	-0.683	26.75	37.43	36.4
1416	236	4	0.418	27.65	37.42	36.02
1417	237	1	0.145	30.27	23.93	18.7
1418	237	3	0.04	30.31	22.97	18.13
1419	237	3	0.04	30.06	24.74	18.02
1420	237	3	0.04	31.26	24.03	19.13
1421	237	2	-0.683	29.31	23.89	19.69
1422	237	4	0.418	28.96	24.81	19.86
1423	238	1	0.145	28.56	38.49	32.32
1424	238	3	0.04	28.85	38.63	31.3
1425	238	3	0.04	29.33	38.73	33.01
1426	238	3	0.04	28.62	37.35	32.42
1427	238	2	-0.683	27.3	39.02	32.68
1428	238	4	0.418	26.77	39.03	31.91
1429	239	1	0.145	5.15	27.4	17.91
1430	239	3	0.04	4.27	26.97	18.33
1431	239	3	0.04	5.04	28.47	18.09
1432	239	3	0.04	5.06	27.08	16.86
1433	239	2	-0.683	6.3	26.81	18.57
1434	239	4	0.418	6.34	27.29	19.38
1435	240	1	0.145	13.09	36.67	1.9
1436	240	3	0.04	13.98	37.11	2.32
1437	240	3	0.04	12.9	35.68	2.31
1438	240	3	0.04	13.28	36.57	0.77
1439	240	2	-0.683	11.96	37.61	1.92
1440	240	4	0.418	11.71	37.64	2.81
1441	241	1	0.145	22.4	27.64	3.71
1442	241	3	0.04	23.14	27.34	2.97
1443	241	3	0.04	21.89	28.53	3.36
1444	241	3	0.04	22.83	27.98	4.71
1445	241	2	-0.683	21.48	26.56	3.98
1446	241	4	0.418	22.01	25.89	4.47
1447	242	1	0.145	0.43	39.04	38.19
1448	242	3	0.04	0.29	38.94	39.27
1449	242	3	0.04	-0.54	39	37.74
1450	242	3	0.04	1.11	38.21	37.91
1451	242	2	-0.683	0.94	40.28	37.81
1452	242	4	0.418	0.34	40.97	38.23
1453	243	1	0.145	40.78	21.81	6.73
1454	243	3	0.04	40.67	22.69	7.28
1455	243	3	0.04	39.86	21.23	6.81
1456	243	3	0.04	41.56	21.2	7.26
1457	243	2	-0.683	40.9	22.01	5.33
1458	243	4	0.418	40.29	22.72	5.21
1459	244	1	0.145	20.84	38.81	8.47
1460	244	3	0.04	20.92	39.43	7.59
1461	244	3	0.04	21.01	37.77	8.2
1462	244	3	0.04	19.87	38.68	8.85
1463	244	2	-0.683	21.78	39.09	9.47
1464	244	4	0.418	22.22	38.33	9.81
1465	245	1	0.145	27.13	4.26	21.43
1466	245	3	0.04	26.76	3.42	20.95
1467	245	3	0.04	26.47	4.43	22.28
1468	245	3	0.04	26.89	5.19	20.85
1469	245	2	-0.683	28.41	4.06	21.86
1470	245	4	0.418	29.01	3.94	21.12
1471	246	1	0.145	16.68	16	14.3
1472	246	3	0.04	16.72	15.88	13.24
1473	246	3	0.04	16.54	15.01	14.7
1474	246	3	0.04	15.79	16.61	14.55
1475	246	2	-0.683	17.8	16.68	14.78
1476	246	4	0.418	17.88	17.33	14.04
1477	247	1	0.145	14.52	22.51	28.47
1478	247	3	0.04	15.67	22.53	28.37
1479	247	3	0.04	14.32	21.88	29.37
1480	247	3	0.04	13.99	22.08	27.66
1481	247	2	-0.683	13.96	23.7	28.8
1482	247	4	0.418	14.14	24.3	28.09
1483	248	1	0.145	16.88	30.61	19.42
1484	248	3	0.04	17.55	30.59	18.52
1485	248	3	0.04	17.21	31.23	20.24
1486	248	3	0.04	16.71	29.59	19.73
1487	248	2	-0.683	15.71	31.2	19.05
1488	248	4	0.418	15.23	31.45	19.85
1489	249	1	0.145	38.27	12.91	16.82
1490	249	3	0.04	38.86	13.65	16.27
1491	249	3	0.04	38.97	12.16	17.02
1492	249	3	0.04	37.37	12.64	16.29
1493	249	2	-0.683	37.89	13.69	17.93
1494	249	4	0.418	38.3	13.24	18.65
1495	250	1	0.145	12.06	-0.04	34.44
1496	250	3	0.04	11.77	0.2	33.46
1497	250	3	0.04	12.89	-0.73	34.29
1498	250	3	0.04	11.29	-0.62	34.92
1499	250	2	-0.683	12.47	1.2	34.98
1500	250	4	0.418	12.99	1.72	34.34
1501	251	1	0.145	36.33	36.32	32.26
1502	251	3	0.04	36.98	35.96	31.49
1503	251	3	0.04	36.39	35.61	33.03
1504	251	3	0.04	35.31	36.32	31.82
1505	251	2	-0.683	36.67	37.69	32.54
1506	251	4	0.418	37.6	37.88	32.47
1507	252	1	0.145	3.2	24.36	11.83
1508	252	3	0.04	3.02	23.33	11.92
1509	252	3	0.04	3	24.74	10.8
1510	252	3	0.04	4.2	24.51	12
1511	252	2	-0.683	2.4	25.07	12.82
1512	252	4	0.418	2.7	25.99	12.78
1513	253	1	0.145	-0.04	8.88	9.03
1514	253	3	0.04	0.27	8.2	9.84
1515	253	3	0.04	-0.14	9.91	9.41
1516	253	3	0.04	-0.99	8.6	8.51
1517	253	2	-0.683	0.92	8.74	8
1518	253	4	0.418	0.59	9.22	7.27
1519	254	1	0.145	38.39	8.74	21.09
1520	254	3	0.04	38.07	9.46	21.85
1521	254	3	0.04	39.4	8.92	20.78
1522	254	3	0.04	37.61	8.87	20.26
1523	254	2	-0.683	38.35	7.42	21.64
1524	254	4	0.418	37.5	7.07	21.36
1525	255	1	0.145	11.93	14.91	32.69
1526	255	3	0.04	12.03	14.2	33.45
1527	255	3	0.04	12.19	14.38	31.75
1528	255	3	0.04	12.75	15.62	32.93
1529	255	2	-0.683	10.75	15.59	32.53
1530	255	4	0.418	9.98	15.06	32.74
1531	256	1	0.145	6.55	13.71	38.33
1532	256	3	0.04	6.17	12.79	38.82
1533	256	3	0.04	7.1	14.44	38.98
1534	256	3	0.04	5.65	14.23	37.98
1535	256	2	-0.683	7.59	13.42	37.22
1536	256	4	0.418	8.05	14.26	37.08
1537	257	1	0.145	21.39	4.87	8.65
1538	257	3	0.04	22.26	4.66	9.18
1539	257	3	0.04	21.61	4.7	7.62
1540	257	3	0.04	21.26	5.97	8.55
1541	257	2	-0.683	20.31	4.22	9.13
1542	257	4	0.418	19.63	4.37	8.46
1543	258	1	0.145	0.25	11.24	37.97
1544	258	3	0.04	-0.61	10.64	37.56
1545	258	3	0.04	0.34	12.17	37.4
1546	258	3	0.04	1.06	10.68	37.73
1547	258	2	-0.683	0.35	11.5	39.37
1548	258	4	0.418	0.05	10.67	39.77
1549	259	1	0.145	19.94	33.53	7.62
1550	259	3	0.04	19.49	34.44	8.11
1551	259	3	0.04	20.39	33.9	6.71
1552	259	3	0.04	19	32.88	7.39
1553	259	2	-0.683	20.79	32.81	8.53
1554	259	4	0.418	21.17	32.08	8.06
1555	260	1	0.145	10.44	35.68	18.18
1556	260	3	0.04	10.99	36.18	18.97
1557	260	3	0.04	9.47	35.38	18.57
1558	260	3	0.04	11.07	34.83	17.83
1559	260	2	-0.683	10.2	36.61	17.15
1560	260	4	0.418	11.02	37.09	16.97
1561	261	1	0.145	35.31	28.8	12.86
1562	261	3	0.04	35.29	28.86	13.9
1563	261	3	0.04	34.73	27.99	12.48
1564	261	3	0.04	36.36	28.64	12.63
1565	261	2	-0.683	35.01	30.1	12.41
1566	261	4	0.418	35.81	30.64	12.51
1567	262	1	0.145	20.55	9.41	6.47
1568	262	3	0.04	20.89	9.61	7.52
1569	262	3	0.04	20.16	8.4	6.4
1570	262	3	0.04	21.46	9.51	5.92
1571	262	2	-0.683	19.68	10.35	5.79
1572	262	4	0.418	20.14	11.09	5.49
1573	263	1	0.145	3.5	21.88	18.17
1574	263	3	0.04	3.41	21.39	19.17
1575	263	3	0.04	4.44	22.34	18.1
1576	263	3	0.04	2.75	22.71	18.13
1577	263	2	-0.683	3.57	21.05	17.06
1578	263	4	0.418	3.75	21.55	16.3
1579	264	1	0.145	11.48	24.82	1.62
1580	264	3	0.04	11.9	23.87	1.72
1581	264	3	0.04	12.01	25.57	2.13
1582	264	3	0.04	10.41	24.78	2.04
1583	264	2	-0.683	11.39	25.09	0.27
1584	264	4	0.418	12.13	25.02	-0.27
1585	265	1	0.145	33.55	24.66	12.98
1586	265	3	0.04	33.75	24.78	14.02
1587	265	3	0.04	34.54	24.32	12.69
1588	265	3	0.04	33.49	25.65	12.62
1589	265	2	-0.683	32.5	23.93	12.51
1590	265	4	0.418	32.39	23.93	11.52
1591	266	1	0.145	25.77	25.69	28.97
1592	266	3	0.04	25.96	26.72	29.18
1593	266	3	0.04	26.38	25.27	28.17
1594	266	3	0.04	24.77	25.47	28.9
1595	266	2	-0.683	26.18	25.13	30.19
1596	266	4	0.418	26.82	25.71	30.54
1597	267	1	0.145	23.98	31.95	13.7
1598	267	3	0.04	24.48	32.03	14.65
1599	267	3	0.04	23.26	31.19	13.88
1600	267	3	0.04	24.74	31.54	12.99
1601	267	2	-0.683	23.43	33.16	13.33
1602	267	4	0.418	23	33.03	12.48
1603	268	1	0.145	8.34	39	18.46
1604	268	3	0.04	8.03	37.97	18.36
1605	268	3	0.04	8.29	39.35	17.41
1606	268	3	0.04	9.34	39.1	18.68
1607	268	2	-0.683	7.42	39.73	19.28
1608	268	4	0.418	6.52	39.55	19.11
1609	269	1	0.145	14.46	10.57	26.52
1610	269	3	0.04	13.64	10.75	27.22
1611	269	3	0.04	15.51	10.5	26.95
1612	269	3	0.04	14.61	11.21	25.67
1613	269	2	-0.683	14.17	9.32	25.92
1614	269	4	0.418	14.48	9.44	25.04
1615	270	1	0.145	9.43	17.43	10.34
1616	270	3	0.04	10.33	17.77	10.87
1617	270	3	0.04	8.56	18.07	10.47
1618	270	3	0.04	9.2	16.39	10.5
1619	270	2	-0.683	9.77	17.61	9
1620	270	4	0.418	10.36	18.35	8.83
1621	271	1	0.145	23.53	40.38	38.31
1622	271	3	0.04	23.62	39.42	38.72
1623	271	3	0.04	23.69	41.15	39.06
1624	271	3	0.04	22.52	40.49	38
1625	271	2	-0.683	24.26	40.63	37.1
1626	271	4	0.418	23.77	40.16	36.47
1627	272	1	0.145	19.66	15.77	41.01
1628	272	3	0.04	20.37	16.14	40.32
1629	272	3	0.04	19.64	16.51	41.86
1630	272	3	0.04	19.98	14.88	41.54
1631	272	2	-0.683	18.46	15.43	40.31
1632	272	4	0.418	18.48	15.93	39.48
1633	273	1	0.145	32.39	30.53	-0.09
1634	273	3	0.04	33.28	30.76	0.38
1635	273	3	0.04	32.2	29.47	-0.23
1636	273	3	0.04	32.39	30.89	-1.08
1637	273	2	-0.683	31.32	31.12	0.57
1638	273	4	0.418	31.35	30.89	1.5
1639	274	1	0.145	21.61	36.63	36.26
1640	274	3	0.04	22.62	36.81	35.86
1641	274	3	0.04	20.81	37.16	35.64
1642	274	3	0.04	21.56	37.04	37.31
1643	274	2	-0.683	21.37	35.24	36.35
1644	274	4	0.418	20.41	35.13	36.34
1645	275	1	0.145	8.4	28.55	20.28
1646	275	3	0.04	8.93	27.74	19.85
1647	275	3	0.04	8.4	29.28	19.44
1648	275	3	0.04	9.11	29.04	20.91
1649	275	2	-0.683	7.12	28.25	20.78
1650	275	4	0.418	6.84	29.1	21.04
1651	276	1	0.145	35.27	11.44	36.5
1652	276	3	0.04	34.95	11.52	37.63
1653	276	3	0.04	36.33	11.4	36.46
1654	276	3	0.04	34.92	12.24	35.83
1655	276	2	-0.683	34.85	10.16	36.04
1656	276	4	0.418	33.9	10.17	35.93
1657	277	1	0.145	31.52	20.53	14.8
1658	277	3	0.04	31.86	20.98	13.85
1659	277	3	0.04	32.05	19.6	14.99
1660	277	3	0.04	30.44	20.37	14.86
1661	277	2	-0.683	31.83	21.52	15.74
1662	277	4	0.418	31.37	22.31	15.49
1663	278	1	0.145	28.15	19.02	14.35
1664	278	3	0.04	28.99	18.61	13.76
1665	278	3	0.04	28.31	18.92	15.43
1666	278	3	0.04	27.33	18.42	14.16
1667	278	2	-0.683	27.95	20.39	14.11
1668	278	4	0.418	27.71	20.71	14.99
1669	279	1	0.145	21.67	1	10.22
1670	279	3	0.04	20.81	0.6	9.68
1671	279	3	0.04	22.3	1.19	9.38
1672	279	3	0.04	22.06	0.38	10.95
1673	279	2	-0.683	21.26	2.22	10.88
1674	279	4	0.418	20.91	2.86	10.21
1675	280	1	0.145	19.71	20.66	34.64
1676	280	3	0.04	19.89	21.73	34.7
1677	280	3	0.04	19.09	20.21	35.44
1678	280	3	0.04	20.57	20.04	34.54
1679	280	2	-0.683	19.05	20.61	33.43
1680	280	4	0.418	18.53	21.39	33.44
1681	281	1	0.145	3.88	24.49	20.67
1682	281	3	0.04	3.27	25.18	20.06
1683	281	3	0.04	4.02	25.06	21.57
1684	281	3	0.04	4.8	24.35	20.06
1685	281	2	-0.683	3.15	23.32	20.89
1686	281	4	0.418	3.47	22.86	21.71
1687	282	1	0.145	28.38	11.55	18.15
1688	282	3	0.04	28.73	11.21	19.08
1689	282	3	0.04	27.35	11.52	18.16
1690	282	3	0.04	28.76	10.92	17.41
1691	282	2	-0.683	28.65	12.93	18.02
1692	282	4	0.418	29.56	12.97	18
1693	283	1	0.145	21.84	22.82	19.21
1694	283	3	0.04	22.28	23.48	18.47
1695	283	3	0.04	22.61	22.08	19.44
1696	283	3	0.04	20.87	22.44	18.89
1697	283	2	-0.683	21.55	23.56	20.37
1698	283	4	0.418	21.4	22.98	21.13
1699	284	1	0.145	11.34	37.94	22.61
1700	284	3	0.04	11.77	38.79	22.12
1701	284	3	0.04	10.5	37.67	22.01
1702	284	3	0.04	11.06	38.31	23.57
1703	284	2	-0.683	12.32	36.86	22.72
1704	284	4	0.418	12.8	37.14	23.5
1705	285	1	0.145	16	7.9	40.22
1706	285	3	0.04	15.06	7.32	40.4
1707	285	3	0.04	15.84	8.71	39.46
1708	285	3	0.04	16.69	7.22	39.71
1709	285	2	-0.683	16.76	8.49	41.29
1710	285	4	0.418	16.26	9.34	41.53
1711	286	1	0.145	7.77	9.53	7.31
1712	286	3	0.04	7.53	8.51	7.07
1713	286	3	0.04	6.79	10	7.36
1714	286	3	0.04	8.36	9.97	6.5
1715	286	2	-0.683	8.45	9.59	8.55
1716	286	4	0.418	8.31	8.7	9
1717	287	1	0.145	36.33	18.79	36.75
1718	287	3	0.04	35.53	19.11	35.99
1719	287	3	0.04	36.22	19.64	37.45
1720	287	3	0.04	37.2	18.87	36.28
1721	287	2	-0.683	36.17	17.53	37.36
1722	287	4	0.418	36.88	17.39	38
1723	288	1	0.145	15.72	10.18	17.52
1724	288	3	0.04	14.89	9.57	17.2
1725	288	3	0.04	16.65	9.68	17.34
1726	288	3	0.04	15.76	10.27	18.62
1727	288	2	-0.683	15.66	11.45	16.8
1728	288	4	0.418	15.43	11.29	15.85
1729	289	1	0.145	23.53	12.97	7.03
1730	289	3	0.04	23.36	13.89	6.48
1731	289	3	0.04	24.2	13.19	7.91
1732	289	3	0.04	24.09	12.48	6.26
1733	289	2	-0.683	22.42	12.07	7.29
1734	289	4	0.418	21.79	12.26	6.57
1735	290	1	0.145	36.7	34.89	8.84
1736	290	3	0.04	35.79	34.38	9.28
1737	290	3	0.04	37	35.72	9.56
1738	290	3	0.04	36.3	35.2	7.91
1739	290	2	-0.683	37.79	34.04	8.67
1740	290	4	0.418	38.28	34.51	8.01
1741	291	1	0.145	5.44	15.99	18.7
1742	291	3	0.04	4.8	16.56	19.43
1743	291	3	0.04	5.75	15.07	19.17
1744	291	3	0.04	6.37	16.47	18.27
1745	291	2	-0.683	4.58	15.58	17.65
1746	291	4	0.418	4.21	16.41	17.4
1747	292	1	0.145	26.81	40.11	9.33
1748	292	3	0.04	26.13	39.5	9.86
1749	292	3	0.04	27.19	39.5	8.48
1750	292	3	0.04	27.58	40.48	9.93
1751	292	2	-0.683	26.12	41.14	8.64
1752	292	4	0.418	25.36	40.65	8.3
1753	293	1	0.145	19.34	28.17	27.43
1754	293	3	0.04	18.59	28.02	26.65
1755	293	3	0.04	18.87	28.88	28.12
1756	293	3	0.04	20.2	28.69	27.04
1757	293	2	-0.683	19.78	26.93	27.83
1758	293	4	0.418	19.64	26.31	27.16
1759	294	1	0.145	12.12	26.44	7.89
1760	294	3	0.04	11.66	25.54	8.3
1761	294	3	0.04	12.94	26.34	7.13
1762	294	3	0.04	12.64	26.85	8.7
1763	294	2	-0.683	11.26	27.32	7.16
1764	294	4	0.418	10.92	26.81	6.42
1765	295	1	0.145	5.2	37.8	32.63
1766	295	3	0.04	4.98	37.51	33.59
1767	295	3	0.04	6.08	37.33	32.21
1768	295	3	0.04	5.58	38.76	32.66
1769	295	2	-0.683	4.09	38.04	31.84
1770	295	4	0.418	3.73	37.17	31.67
1771	296	1	0.145	9.41	36.19	32.31
1772	296	3	0.04	8.99	37.18	32.28
1773	296	3	0.04	9.54	35.94	31.23
1774	296	3	0.04	8.66	35.54	32.77
1775	296	2	-0.683	10.62	36.14	33.08
1776	296	4	0.418	10.38	36.11	33.98
1777	297	1	0.145	16.45	31.9	32.23
1778	297	3	0.04	15.52	31.73	32.74
1779	297	3	0.04	17.23	31.13	32.41
1780	297	3	0.04	16.83	32.87	32.49
1781	297	2	-0.683	16.15	32.08	30.84
1782	297	4	0.418	16.84	32.57	30.45
1783	298	1	0.145	2.35	25.54	30.8
1784	298	3	0.04	2.52	24.66	31.42
1785	298	3	0.04	2.66	25.38	29.75
1786	298	3	0.04	2.89	26.39	31.29
1787	298	2	-0.683	1	25.92	30.72
1788	298	4	0.418	0.69	26.44	31.47
1789	299	1	0.145	39.65	39.65	8.65
1790	299	3	0.04	39.45	40.46	9.29
1791	299	3	0.04	39.05	39.73	7.77
1792	299	3	0.04	39.42	38.76	9.25
1793	299	2	-0.683	41.06	39.62	8.46
1794	299	4	0.418	41.58	39.46	9.24
1795	300	1	0.145	32.53	39.13	40.35
1796	300	3	0.04	32.42	39.71	41.21
1797	300	3	0.04	33.26	39.64	39.77
1798	300	3	0.04	31.54	39.18	39.84
1799	300	2	-0.683	32.99	37.81	40.56
1800	300	4	0.418	32.88	37.38	39.72
1801	301	1	0.145	33.51	36.51	6.79
1802	301	3	0.04	33.13	36.6	7.82
1803	301	3	0.04	32.69	36.5	6.1
1804	301	3	0.04	33.98	35.54	6.64
1805	301	2	-0.683	34.39	37.64	6.58
1806	301	4	0.418	34.77	37.54	5.68
1807	302	1	0.145	11.64	3.26	4.5
1808	302	3	0.04	11.05	4.11	4.97
1809	302	3	0.04	12.31	2.77	5.32
1810	302	3	0.04	12.31	3.74	3.85
1811	302	2	-0.683	10.83	2.29	3.99
1812	302	4	0.418	10.41	2.69	3.25
1813	303	1	0.145	7.05	25.23	36.06
1814	303	3	0.04	6.81	26.3	36
1815	303	3	0.04	8.14	25.16	36.13
1816	303	3	0.04	6.84	24.86	35.07
1817	303	2	-0.683	6.43	24.71	37.19
1818	303	4	0.418	6.84	25.13	37.98
1819	304	1	0.145	14.47	13.27	34.51
1820	304	3	0.04	14.27	14.11	35.13
1821	304	3	0.04	13.71	12.56	34.6
1822	304	3	0.04	15.38	12.73	34.81
1823	304	2	-0.683	14.56	13.61	33.15
1824	304	4	0.418	14.66	12.72	32.81
1825	305	1	0.145	3.46	21.03	39.13
1826	305	3	0.04	4.07	20.11	38.99
1827	305	3	0.04	2.48	20.95	38.6
1828	305	3	0.04	3.98	21.85	38.62
1829	305	2	-0.683	3.11	21.19	40.49
1830	305	4	0.418	2.44	21.89	40.49
1831	306	1	0.145	15.14	20.01	36.21
1832	306	3	0.04	15.9	20.08	35.47
1833	306	3	0.04	14.75	19.03	36.32
1834	306	3	0.04	14.21	20.49	35.87
1835	306	2	-0.683	15.44	20.39	37.59
1836	306	4	0.418	14.64	20.08	38.17
1837	307	1	0.145	8.71	12.9	32.76
1838	307	3	0.04	9.51	12.17	32.86
1839	307	3	0.04	7.77	12.36	32.83
1840	307	3	0.04	8.68	13.27	31.76
1841	307	2	-0.683	8.92	13.93	33.69
1842	307	4	0.418	8.97	13.5	34.55
1843	308	1	0.145	8.66	19.77	37.23
1844	308	3	0.04	9.5	19.58	37.91
1845	308	3	0.04	9.06	19.62	36.21
1846	308	3	0.04	8.25	20.78	37.34
1847	308	2	-0.683	7.66	18.86	37.6
1848	308	4	0.418	7.47	19.1	38.49
1849	309	1	0.145	5.81	19.64	41.35
1850	309	3	0.04	6.31	19.21	42.24
1851	309	3	0.04	5.9	20.71	41.17
1852	309	3	0.04	4.79	19.28	41.35
1853	309	2	-0.683	6.49	19.12	40.24
1854	309	4	0.418	6.63	18.19	40.48
1855	310	1	0.145	31.88	1.61	2.03
1856	310	3	0.04	32.83	1.27	2.54
1857	310	3	0.04	31.94	2.21	1.12
1858	310	3	0.04	31.33	2.41	2.64
1859	310	2	-0.683	31.11	0.47	1.93
1860	310	4	0.418	30.33	0.6	2.44
1861	311	1	0.145	15.19	20.84	14.27
1862	311	3	0.04	14.79	20.56	13.28
1863	311	3	0.04	16.18	20.41	14.35
1864	311	3	0.04	14.49	20.26	14.91
1865	311	2	-0.683	15.19	22.23	14.45
1866	311	4	0.418	15.77	22.62	13.8
1867	312	1	0.145	24.6	20.67	36.68
1868	312	3	0.04	24.76	20.87	37.73
1869	312	3	0.04	25.61	20.33	36.39
1870	312	3	0.04	24.58	21.53	36.01
1871	312	2	-0.683	23.57	19.71	36.41
1872	312	4	0.418	23.69	19.32	35.56
1873	313	1	0.145	4.53	27.59	14.03
1874	313	3	0.04	5.28	27.63	13.16
1875	313	3	0.04	4.87	28.28	14.79
1876	313	3	0.04	4.74	26.66	14.48
1877	313	2	-0.683	3.19	27.73	13.54
1878	313	4	0.418	2.91	28.63	13.81
1879	314	1	0.145	22.12	4.34	23.95
1880	314	3	0.04	22.63	5.2	24.38
1881	314	3	0.04	22.87	3.53	24.02
1882	314	3	0.04	21.85	4.51	22.95
1883	314	2	-0.683	20.94	4.03	24.63
1884	314	4	0.418	20.78	3.09	24.66
1885	315	1	0.145	5.79	6.68	21.83
1886	315	3	0.04	5.96	7.67	21.4
1887	315	3	0.04	5.39	6.06	21.06
1888	315	3	0.04	5.1	6.72	22.67
1889	315	2	-0.683	6.96	6.08	22.3
1890	315	4	0.418	6.91	5.17	22.04
1891	316	1	0.145	9.31	7.1	31.32
1892	316	3	0.04	9.91	6.57	32.09
1893	316	3	0.04	9.74	7.03	30.27
1894	316	3	0.04	9.22	8.14	31.6
1895	316	2	-0.683	7.99	6.59	31.32
1896	316	4	0.418	7.96	6.18	32.2
1897	317	1	0.145	24.01	32.12	30.02
1898	317	3	0.04	23.6	32.63	30.92
1899	317	3	0.04	24.94	32.6	29.89
1900	317	3	0.04	23.32	32.36	29.19
1901	317	2	-0.683	23.95	30.72	30.19
1902	317	4	0.418	24.54	30.55	30.91
1903	318	1	0.145	13.73	13.7	13.78
1904	318	3	0.04	12.88	13.29	14.39
1905	318	3	0.04	14.64	13.57	14.31
1906	318	3	0.04	13.53	14.74	13.64
1907	318	2	-0.683	13.95	13.13	12.52
1908	318	4	0.418	13.19	13.3	11.98
1909	319	1	0.145	37.49	4.58	-0.58
1910	319	3	0.04	37.91	5.27	-1.3
1911	319	3	0.04	37.9	3.56	-0.71
1912	319	3	0.04	36.42	4.51	-0.69
1913	319	2	-0.683	37.78	5.05	0.73
1914	319	4	0.418	38.65	4.65	0.95
1915	320	1	0.145	12.51	29.71	32.77
1916	320	3	0.04	12.53	28.67	32.64
1917	320	3	0.04	11.61	30.04	33.18
1918	320	3	0.04	12.65	30.21	31.88
1919	320	2	-0.683	13.63	30.11	33.53
1920	320	4	0.418	13.39	30.92	34.05
1921	321	1	0.145	40.5	25.07	27.92
1922	321	3	0.04	39.81	24.77	27.06
1923	321	3	0.04	41.4	25.57	27.57
1924	321	3	0.04	40.81	24.12	28.4
1925	321	2	-0.683	39.88	25.95	28.84
1926	321	4	0.418	40.55	26	29.54
1927	322	1	0.145	10.62	20.72	16.53
1928	322	3	0.04	11.2	19.98	16.03
1929	322	3	0.04	11.06	21.7	16.26
1930	322	3	0.04	10.88	20.59	17.59
1931	322	2	-0.683	9.18	20.55	16.41
1932	322	4	0.418	8.95	20.36	15.47
1933	323	1	0.145	35.55	9.32	0.77
1934	323	3	0.04	35.45	9.02	-0.34
1935	323	3	0.04	36.03	10.31	0.82
1936	323	3	0.04	36.14	8.46	1.13
1937	323	2	-0.683	34.24	9.34	1.35
1938	323	4	0.418	33.59	9.86	0.84
1939	324	1	0.145	36.06	12.68	27.47
1940	324	3	0.04	35.92	13.37	26.65
1941	324	3	0.04	36.36	11.74	27.06
1942	324	3	0.04	35.16	12.57	28.09
1943	324	2	-0.683	37.11	13.28	28.24
1944	324	4	0.418	37.96	12.98	28.04
1945	325	1	0.145	16.08	34.8	18.54
1946	325	3	0.04	15.62	33.87	18.26
1947	325	3	0.04	16.75	34.56	19.37
1948	325	3	0.04	15.24	35.32	19.01
1949	325	2	-0.683	16.68	35.54	17.46
1950	325	4	0.418	16.04	35.43	16.75
1951	326	1	0.145	1.46	18.62	1.22
1952	326	3	0.04	1.39	19.51	1.83
1953	326	3	0.04	2.26	17.95	1.55
1954	326	3	0.04	1.64	18.9	0.24
1955	326	2	-0.683	0.28	17.88	1.17
1956	326	4	0.418	-0.1	17.82	0.3
1957	327	1	0.145	4.98	32.96	31.93
1958	327	3	0.04	5.82	32.83	31.27
1959	327	3	0.04	5.07	33.81	32.65
1960	327	3	0.04	5.16	32.08	32.51
1961	327	2	-0.683	3.74	32.97	31.12
1962	327	4	0.418	3.77	32.14	30.6
1963	328	1	0.145	19.95	16.87	34.83
1964	328	3	0.04	19.69	17.85	35.23
1965	328	3	0.04	20.46	16.36	35.62
1966	328	3	0.04	20.61	17.03	34
1967	328	2	-0.683	18.89	16.02	34.43
1968	328	4	0.418	19.23	15.13	34.3
1969	329	1	0.145	3.17	22.37	9.15
1970	329	3	0.04	3.08	21.41	9.63
1971	329	3	0.04	2.4	23.05	9.42
1972	329	3	0.04	3.06	22.16	8.08
1973	329	2	-0.683	4.47	22.94	9.43
1974	329	4	0.418	4.65	23.82	9.16
1975	330	1	0.145	23.76	26.85	20.58
1976	330	3	0.04	24.68	26.34	20.32
1977	330	3	0.04	23.2	27.15	19.66
1978	330	3	0.04	24.01	27.75	21.18
1979	330	2	-0.683	22.91	25.87	21.27
1980	330	4	0.418	22.63	25.11	20.71
1981	331	1	0.145	2.13	14.91	4.69
1982	331	3	0.04	3.14	14.81	5.15
1983	331	3	0.04	1.28	15.14	5.34
1984	331	3	0.04	1.96	13.89	4.41
1985	331	2	-0.683	2.05	15.72	3.52
1986	331	4	0.418	2.09	16.6	3.87
1987	332	1	0.145	15.8	37.66	21.29
1988	332	3	0.04	14.77	37.78	20.9
1989	332	3	0.04	16.44	37.96	20.42
1990	332	3	0.04	15.97	36.62	21.49
1991	332	2	-0.683	16.16	38.54	22.33
1992	332	4	0.418	17.09	38.79	22.29
1993	333	1	0.145	28.99	22.29	33.01
1994	333	3	0.04	29.89	22.71	32.63
1995	333	3	0.04	28.6	21.94	32.08
1996	333	3	0.04	28.39	23.12	33.35
1997	333	2	-0.683	29.3	21.32	34.01
1998	333	4	0.418	28.99	21.78	34.77
1999	334	1	0.145	16.92	15.08	28.45
2000	334	3	0.04	17.14	14.27	29.06
2001	334	3	0.04	16.09	15.58	28.93
2002	334	3	0.04	16.41	14.85	27.51
2003	334	2	-0.683	18.1	15.95	28.5
2004	334	4	0.418	18.28	16.04	29.41
2005	335	1	0.145	19.87	23.7	28.03
2006	335	3	0.04	20.21	24.22	28.94
2007	335	3	0.04	19.97	24.35	27.15
2008	335	3	0.04	18.75	23.66	28.13
2009	335	2	-0.683	20.37	22.35	27.98
2010	335	4	0.418	20.07	21.91	28.77
2011	336	1	0.145	28.55	13.67	38.28
2012	336	3	0.04	28.8	14.78	38.32
2013	336	3	0.04	29.49	13.11	38.11
2014	336	3	0.04	27.73	13.48	37.53
2015	336	2	-0.683	28.02	13.19	39.5
2016	336	4	0.418	28	12.23	39.59
2017	337	1	0.145	25.47	28.49	32.46
2018	337	3	0.04	24.78	28.02	31.83
2019	337	3	0.04	26.42	27.9	32.57
2020	337	3	0.04	25.05	28.59	33.46
2021	337	2	-0.683	25.86	29.77	32.12
2022	337	4	0.418	26.85	29.78	32.02
2023	338	1	0.145	8.83	15.37	13.84
2024	338	3	0.04	8.1	14.71	14.41
2025	338	3	0.04	9.72	15.56	14.35
2026	338	3	0.04	8.47	16.29	13.46
2027	338	2	-0.683	9.25	14.78	12.58
2028	338	4	0.418	8.44	14.82	12.02
2029	339	1	0.145	18.74	37.8	16.67
2030	339	3	0.04	19.42	38.55	16.57
2031	339	3	0.04	19.12	36.8	16.34
2032	339	3	0.04	17.88	38.08	16
2033	339	2	-0.683	18.28	37.66	18.03
2034	339	4	0.418	17.54	37.01	17.96
2035	340	1	0.145	9.75	20.23	21.98
2036	340	3	0.04	10.35	19.81	21.17
2037	340	3	0.04	10.13	21.22	22.23
2038	340	3	0.04	9.85	19.75	23
2039	340	2	-0.683	8.39	20.2	21.49
2040	340	4	0.418	8.31	20.18	20.5
2041	341	1	0.145	36.34	0.43	19.32
2042	341	3	0.04	35.54	1.07	18.91
2043	341	3	0.04	35.75	-0.05	20.1
2044	341	3	0.04	37.03	1.19	19.73
2045	341	2	-0.683	36.79	-0.41	18.27
2046	341	4	0.418	37.51	0.18	17.96
2047	342	1	0.145	9.19	16.3	36.14
2048	342	3	0.04	8.73	16.85	35.34
2049	342	3	0.04	9.98	16.87	36.56
2050	342	3	0.04	9.64	15.38	35.78
2051	342	2	-0.683	8.17	16.15	37.04
2052	342	4	0.418	7.94	17.08	37.27
2053	343	1	0.145	39.1	17.09	14.16
2054	343	3	0.04	38.53	17.54	14.93
2055	343	3	0.04	40.14	17.51	14.07
2056	343	3	0.04	38.58	17.16	13.26
2057	343	2	-0.683	39.29	15.77	14.48
2058	343	4	0.418	39.7	15.69	15.3
2059	344	1	0.145	27.36	27.58	17.75
2060	344	3	0.04	28.03	27.25	16.98
2061	344	3	0.04	26.7	28.28	17.28
2062	344	3	0.04	28.02	27.98	18.49
2063	344	2	-0.683	26.62	26.47	18.18
2064	344	4	0.418	26.89	25.64	17.82
2065	345	1	0.145	28.27	13.22	12.18
2066	345	3	0.04	27.45	12.64	11.82
2067	345	3	0.04	28.8	13.58	11.27
2068	345	3	0.04	29	12.68	12.78
2069	345	2	-0.683	27.96	14.4	12.98
2070	345	4	0.418	28.71	14.95	12.87
2071	346	1	0.145	17.06	0.05	1.7
2072	346	3	0.04	16.9	0.36	2.69
2073	346	3	0.04	17.35	-1.01	1.65
2074	346	3	0.04	17.87	0.65	1.28
2075	346	2	-0.683	16.03	0.32	0.87
2076	346	4	0.418	15.96	1.26	0.57
2077	347	1	0.145	8.7	4.68	19.12
2078	347	3	0.04	8.97	4.81	18.05
2079	347	3	0.04	8.61	3.65	19.34
2080	347	3	0.04	7.75	5.17	19.24
2081	347	2	-0.683	9.78	5.25	19.75
2082	347	4	0.418	9.97	6.03	19.18
2083	348	1	0.145	34.71	37.58	18.39
2084	348	3	0.04	35.68	37.22	18.6
2085	348	3	0.04	34.31	37.85	19.37
2086	348	3	0.04	34.14	36.69	18.07
2087	348	2	-0.683	34.65	38.69	17.56
2088	348	4	0.418	35.29	39.36	17.84
2089	349	1	0.145	6.46	3.62	40.29
2090	349	3	0.04	5.85	4.19	41.07
2091	349	3	0.04	6.07	4.08	39.39
2092	349	3	0.04	6.32	2.49	40.2
2093	349	2	-0.683	7.79	4.06	40.3
2094	349	4	0.418	8.29	3.6	39.68
2095	350	1	0.145	19.99	21.25	22.64
2096	350	3	0.04	19.99	20.16	22.97
2097	350	3	0.04	19.5	21.88	23.39
2098	350	3	0.04	19.61	21.28	21.68
2099	350	2	-0.683	21.39	21.5	22.51
2100	350	4	0.418	21.76	21.59	23.46
2101	351	1	0.145	14.42	15.61	21.13
2102	351	3	0.04	14.76	16.37	20.49
2103	351	3	0.04	13.71	16.08	21.82
2104	351	3	0.04	15.3	15.33	21.73
2105	351	2	-0.683	13.88	14.52	20.41
2106	351	4	0.418	14.54	14.13	19.84
2107	352	1	0.145	24.41	14.27	33.72
2108	352	3	0.04	25.39	14	34.22
2109	352	3	0.04	23.81	13.41	33.46
2110	352	3	0.04	24.68	14.76	32.75
2111	352	2	-0.683	23.77	15.26	34.57
2112	352	4	0.418	23.59	14.76	35.39
2113	353	1	0.145	40.51	27.42	13.73
2114	353	3	0.04	40.71	26.79	12.87
2115	353	3	0.04	39.78	28.13	13.47
2116	353	3	0.04	41.36	27.92	14.09
2117	353	2	-0.683	40	26.63	14.78
2118	353	4	0.418	40.63	26.52	15.52
2119	354	1	0.145	1.94	6.2	4.1
2120	354	3	0.04	1.63	6.95	3.4
2121	354	3	0.04	1.58	6.38	5.1
2122	354	3	0.04	3.1	6.19	4.01
2123	354	2	-0.683	1.39	4.99	3.7
2124	354	4	0.418	2.05	4.39	4.03
2125	355	1	0.145	2.07	5.18	19.79
2126	355	3	0.04	2.55	5.85	20.6
2127	355	3	0.04	2.3	4.14	20.06
2128	355	3	0.04	2.55	5.28	18.82
2129	355	2	-0.683	0.67	5.25	19.7
2130	355	4	0.418	0.34	5.57	20.55
2131	356	1	0.145	35.91	15.61	19.69
2132	356	3	0.04	36.59	15.09	20.38
2133	356	3	0.04	35.3	14.84	19.22
2134	356	3	0.04	36.53	16.03	18.88
2135	356	2	-0.683	35.23	16.57	20.41
2136	356	4	0.418	34.75	17.17	19.83
2137	357	1	0.145	27.26	18.44	3.24
2138	357	3	0.04	26.69	17.54	3.29
2139	357	3	0.04	28.06	18.33	3.97
2140	357	3	0.04	26.52	19.17	3.59
2141	357	2	-0.683	27.72	18.72	1.91
2142	357	4	0.418	28.34	19.44	1.93
2143	358	1	0.145	33.02	9.3	28.1
2144	358	3	0.04	33.2	9.67	27.08
2145	358	3	0.04	33.57	9.9	28.78
2146	358	3	0.04	33.43	8.3	28.11
2147	358	2	-0.683	31.62	9.33	28.28
2148	358	4	0.418	31.54	9.19	29.23
2149	359	1	0.145	5.53	38.1	11.41
2150	359	3	0.04	5.78	38.77	10.59
2151	359	3	0.04	6.18	38.37	12.25
2152	359	3	0.04	5.64	37.06	11.06
2153	359	2	-0.683	4.1	38.32	11.64
2154	359	4	0.418	4.1	39.28	11.7
2155	360	1	0.145	41.37	25.33	24.08
2156	360	3	0.04	41.95	26.08	24.57
2157	360	3	0.04	41.04	24.59	24.79
2158	360	3	0.04	41.86	24.91	23.21
2159	360	2	-0.683	40.22	25.99	23.67
2160	360	4	0.418	39.58	25.26	23.59
2161	361	1	0.145	2.79	18.82	8.28
2162	361	3	0.04	2.83	18.69	9.36
2163	361	3	0.04	3.73	19.35	8.12
2164	361	3	0.04	2.06	19.5	7.97
2165	361	2	-0.683	2.7	17.64	7.58
2166	361	4	0.418	1.84	17.33	7.99
2167	362	1	0.145	32.89	5	7.17
2168	362	3	0.04	32.53	5.92	6.69
2169	362	3	0.04	32.5	5.09	8.16
2170	362	3	0.04	34	4.98	7.25
2171	362	2	-0.683	32.45	3.82	6.56
2172	362	4	0.418	31.51	3.86	6.28
2173	363	1	0.145	22.49	17.17	7.3
2174	363	3	0.04	22.59	17.47	8.38
2175	363	3	0.04	23.02	16.24	7.15
2176	363	3	0.04	22.98	17.92	6.65
2177	363	2	-0.683	21.22	16.85	6.86
2178	363	4	0.418	21.27	16.72	5.93
2179	364	1	0.145	6.21	17.85	15.16
2180	364	3	0.04	5.6	16.98	15.29
2181	364	3	0.04	7.15	17.67	15.79
2182	364	3	0.04	5.71	18.73	15.53
2183	364	2	-0.683	6.39	17.84	13.78
2184	364	4	0.418	5.54	17.53	13.4
2185	365	1	0.145	26.32	32.31	25.87
2186	365	3	0.04	25.67	32.78	26.6
2187	365	3	0.04	27.15	32.01	26.43
2188	365	3	0.04	26.74	33.04	25.17
2189	365	2	-0.683	25.76	31.25	25.14
2190	365	4	0.418	25.48	30.59	25.76
2191	366	1	0.145	18.64	11.34	15.97
2192	366	3	0.04	17.83	10.8	15.49
2193	366	3	0.04	18.35	12.25	16.42
2194	366	3	0.04	19.36	11.61	15.17
2195	366	2	-0.683	19.19	10.58	16.95
2196	366	4	0.418	19.67	9.89	16.55
2197	367	1	0.145	30.1	38.69	5.9
2198	367	3	0.04	30.74	38.54	5.08
2199	367	3	0.04	30.68	38.37	6.77
2200	367	3	0.04	29.13	38.19	5.81
2201	367	2	-0.683	29.96	40.1	6.02
2202	367	4	0.418	30.85	40.45	6.13
2203	368	1	0.145	28.89	31.28	32.47
2204	368	3	0.04	29.89	31.59	32.14
2205	368	3	0.04	28.12	31.76	31.82
2206	368	3	0.04	28.75	31.82	33.39
2207	368	2	-0.683	28.7	29.89	32.43
2208	368	4	0.418	29.21	29.42	33.09
2209	369	1	0.145	39.15	25.04	2.71
2210	369	3	0.04	38.63	26	2.79
2211	369	3	0.04	40.19	25.16	2.24
2212	369	3	0.04	38.53	24.42	2.04
2213	369	2	-0.683	39.26	24.35	3.89
2214	369	4	0.418	39.8	24.9	4.53
2215	370	1	0.145	10.62	4.32	35.07
2216	370	3	0.04	9.77	3.67	35.04
2217	370	3	0.04	11.41	3.63	34.75
2218	370	3	0.04	10.96	4.77	36.01
2219	370	2	-0.683	10.55	5.45	34.21
2220	370	4	0.418	11.41	5.93	34.23
2221	371	1	0.145	29.91	30.94	37.34
2222	371	3	0.04	30.52	30.08	37.64
2223	371	3	0.04	29.86	30.91	36.25
2224	371	3	0.04	30.51	31.84	37.57
2225	371	2	-0.683	28.59	30.94	37.91
2226	371	4	0.418	28.65	30.78	38.84
2227	372	1	0.145	17.8	25.1	30.4
2228	372	3	0.04	18.86	24.85	30.53
2229	372	3	0.04	17.32	24.24	29.95
2230	372	3	0.04	17.72	25.97	29.67
2231	372	2	-0.683	17.18	25.37	31.67
2232	372	4	0.418	16.38	25.89	31.44
2233	373	1	0.145	29.33	36.37	24.33
2234	373	3	0.04	29.3	37.26	23.76
2235	373	3	0.04	28.42	35.78	24.1
2236	373	3	0.04	29.46	36.68	25.35
2237	373	2	-0.683	30.4	35.58	23.95
2238	373	4	0.418	30.07	34.74	23.64
2239	374	1	0.145	29.43	31.91	8.6
2240	374	3	0.04	30.41	32.06	8.08
2241	374	3	0.04	29.51	31.38	9.52
2242	374	3	0.04	28.76	31.35	7.92
2243	374	2	-0.683	28.96	33.21	8.83
2244	374	4	0.418	28.88	33.68	8
2245	375	1	0.145	18.86	5.51	5.96
2246	375	3	0.04	18.72	5.17	4.95
2247	375	3	0.04	18.24	6.32	6.26
2248	375	3	0.04	19.88	5.87	6.03
2249	375	2	-0.683	18.87	4.37	6.83
2250	375	4	0.418	18.04	3.91	6.71
2251	376	1	0.145	1.66	30.24	15.61
2252	376	3	0.04	2.2	30.65	16.47
2253	376	3	0.04	0.79	30.83	15.4
2254	376	3	0.04	1.29	29.19	15.75
2255	376	2	-0.683	2.46	30.32	14.38
2256	376	4	0.418	2.57	31.21	14.3
2257	377	1	0.145	27.18	6.74	4.14
2258	377	3	0.04	26.84	7.64	4.62
2259	377	3	0.04	26.79	6.55	3.13
2260	377	3	0.04	26.78	5.95	4.82
2261	377	2	-0.683	28.59	6.66	4.2
2262	377	4	0.418	28.99	7.49	3.82
2263	378	1	0.145	31.93	34.72	9.72
2264	378	3	0.04	31.49	34.13	8.91
2265	378	3	0.04	31.43	34.27	10.53
2266	378	3	0.04	31.67	35.73	9.57
2267	378	2	-0.683	33.29	34.41	9.72
2268	378	4	0.418	33.33	33.49	10.05
2269	379	1	0.145	5.16	25.14	5.4
2270	379	3	0.04	4.85	26.07	5.08
2271	379	3	0.04	5.46	24.43	4.61
2272	379	3	0.04	4.37	24.76	6.07
2273	379	2	-0.683	6.23	25.43	6.2
2274	379	4	0.418	6.63	26.22	5.87
2275	380	1	0.145	19.9	0.82	25.34
2276	380	3	0.04	19.34	1.76	25.57
2277	380	3	0.04	19.23	0.1	24.95
2278	380	3	0.04	20.3	0.39	26.31
2279	380	2	-0.683	21.06	1.06	24.55
2280	380	4	0.418	21.38	0.22	24.22
2281	381	1	0.145	1.19	7.22	29.36
2282	381	3	0.04	0.78	7.65	28.46
2283	381	3	0.04	1.18	8.15	29.97
2284	381	3	0.04	2.21	7.06	29.13
2285	381	2	-0.683	0.57	6.1	29.97
2286	381	4	0.418	-0.13	6.47	30.46
2287	382	1	0.145	32.91	15.79	6.92
2288	382	3	0.04	33.17	16.07	7.88
2289	382	3	0.04	31.83	15.98	6.61
2290	382	3	0.04	33.26	14.85	6.56
2291	382	2	-0.683	33.66	16.6	6.1
2292	382	4	0.418	33.42	16.44	5.14
2293	383	1	0.145	17.01	8.38	13.95
2294	383	3	0.04	16.4	8.84	14.76
2295	383	3	0.04	17.91	8.04	14.4
2296	383	3	0.04	17.23	8.96	13.08
2297	383	2	-0.683	16.29	7.24	13.61
2298	383	4	0.418	15.52	7.41	13.06
2299	384	1	0.145	21.56	30.52	5.71
2300	384	3	0.04	22.1	29.69	6.11
2301	384	3	0.04	20.53	30.55	6.07
2302	384	3	0.04	21.6	30.3	4.63
2303	384	2	-0.683	22.32	31.66	6.08
2304	384	4	0.418	22.21	32.46	5.5
2305	385	1	0.145	1.52	32.51	6.98
2306	385	3	0.04	1.93	32.26	7.96
2307	385	3	0.04	0.99	33.46	6.93
2308	385	3	0.04	0.88	31.73	6.62
2309	385	2	-0.683	2.61	32.51	6.03
2310	385	4	0.418	3.02	33.34	6.02
2311	386	1	0.145	22.16	16.22	27.7
2312	386	3	0.04	22	16.24	26.62
2313	386	3	0.04	21.49	17	28.08
2314	386	3	0.04	23.19	16.44	28.07
2315	386	2	-0.683	21.78	14.95	28.28
2316	386	4	0.418	20.84	14.95	28.42
2317	387	1	0.145	25.55	7.69	24.43
2318	387	3	0.04	25.38	7.7	23.37
2319	387	3	0.04	26.16	6.81	24.68
2320	387	3	0.04	24.58	7.64	24.93
2321	387	2	-0.683	26.15	8.96	24.57
2322	387	4	0.418	26.98	8.84	24.22
2323	388	1	0.145	18.11	15.23	7.54
2324	388	3	0.04	17.43	14.92	6.76
2325	388	3	0.04	19.1	14.88	7.25
2326	388	3	0.04	18.02	14.69	8.49
2327	388	2	-0.683	18.33	16.57	7.75
2328	388	4	0.418	18.97	16.65	8.41
2329	389	1	0.145	37.72	20.79	4.12
2330	389	3	0.04	36.89	21.52	4.03
2331	389	3	0.04	37.79	20.33	5.08
2332	389	3	0.04	38.52	21.45	3.92
2333	389	2	-0.683	37.75	19.82	3.03
2334	389	4	0.418	38.44	19.2	3.17
2335	390	1	0.145	26.14	10.44	21.03
2336	390	3	0.04	26.41	11.52	20.93
2337	390	3	0.04	26.08	10.23	22.13
2338	390	3	0.04	26.94	9.81	20.74
2339	390	2	-0.683	24.89	10.11	20.41
2340	390	4	0.418	24.66	9.23	20.74
2341	391	1	0.145	23.21	6.8	4.76
2342	391	3	0.04	22.58	7.59	4.27
2343	391	3	0.04	23.65	7.38	5.59
2344	391	3	0.04	24.06	6.56	4.12
2345	391	2	-0.683	22.55	5.58	5.13
2346	391	4	0.418	23.22	5.02	5.61
2347	392	1	0.145	3.85	1.26	24.93
2348	392	3	0.04	4.57	1.7	25.6
2349	392	3	0.04	2.97	1.08	25.56
2350	392	3	0.04	4.14	0.24	24.59
2351	392	2	-0.683	3.51	2.05	23.74
2352	392	4	0.418	2.61	2.39	23.83
2353	393	1	0.145	9.36	19.46	13.07
2354	393	3	0.04	9.24	19.41	12
2355	393	3	0.04	10.39	19.38	13.11
2356	393	3	0.04	8.9	18.65	13.59
2357	393	2	-0.683	8.89	20.64	13.67
2358	393	4	0.418	8.28	21.05	12.99
2359	394	1	0.145	41	35.62	4.32
2360	394	3	0.04	41.99	35.23	4.46
2361	394	3	0.04	40.92	36.09	3.31
2362	394	3	0.04	40.95	36.56	4.94
2363	394	2	-0.683	39.99	34.64	4.56
2364	394	4	0.418	40.32	33.82	4.2
2365	395	1	0.145	10.23	3.24	12.8
2366	395	3	0.04	10.3	4.24	13.2
2367	395	3	0.04	10.76	2.56	13.45
2368	395	3	0.04	10.64	3.15	11.8
2369	395	2	-0.683	8.85	2.96	12.76
2370	395	4	0.418	8.51	3.69	12.2
2371	396	1	0.145	39.01	13.53	-0.36
2372	396	3	0.04	38.55	13.41	-1.37
2373	396	3	0.04	40.09	13.76	-0.53
2374	396	3	0.04	39.15	12.59	0.16
2375	396	2	-0.683	38.27	14.4	0.47
2376	396	4	0.418	38.45	14.14	1.42
2377	397	1	0.145	29.83	32	22.41
2378	397	3	0.04	29.55	31.73	21.39
2379	397	3	0.04	30.38	31.16	22.72
2380	397	3	0.04	28.96	32.07	23.02
2381	397	2	-0.683	30.56	33.25	22.53
2382	397	4	0.418	31.12	33.12	23.29
2383	398	1	0.145	5.74	12.68	7.64
2384	398	3	0.04	5.39	11.77	7.2
2385	398	3	0.04	6.78	12.71	7.91
2386	398	3	0.04	5.2	12.85	8.6
2387	398	2	-0.683	5.44	13.85	6.93
2388	398	4	0.418	5.61	14.62	7.4
2389	399	1	0.145	14.13	23.89	39.36
2390	399	3	0.04	13.58	22.97	39.27
2391	399	3	0.04	14.91	23.83	38.65
2392	399	3	0.04	14.6	23.8	40.35
2393	399	2	-0.683	13.34	25	39.12
2394	399	4	0.418	13.6	25.32	38.27
2395	400	1	0.145	33.92	19.86	31.42
2396	400	3	0.04	33	19.39	30.96
2397	400	3	0.04	34.14	19.28	32.32
2398	400	3	0.04	33.6	20.85	31.81
2399	400	2	-0.683	35	19.88	30.55
2400	400	4	0.418	35.8	20.04	30.97
2401	401	1	0.145	22.66	28.22	23.95
2402	401	3	0.04	22.4	28.97	24.7
2403	401	3	0.04	23.24	27.4	24.42
2404	401	3	0.04	23.34	28.56	23.18
2405	401	2	-0.683	21.58	27.63	23.28
2406	401	4	0.418	22.11	26.99	22.72
2407	402	1	0.145	19.12	36.17	24.74
2408	402	3	0.04	18.99	36.3	23.68
2409	402	3	0.04	19.25	35.06	24.91
2410	402	3	0.04	18.14	36.45	25.19
2411	402	2	-0.683	20.16	37.04	25.34
2412	402	4	0.418	20.21	36.94	26.27
2413	403	1	0.145	5.5	15.16	11.02
2414	403	3	0.04	5.07	16.04	10.53
2415	403	3	0.04	5.03	14.3	10.59
2416	403	3	0.04	5.36	15.3	12.11
2417	403	2	-0.683	6.89	15.01	10.76
2418	403	4	0.418	7	15.25	9.82
2419	404	1	0.145	21.72	39.69	34.2
2420	404	3	0.04	21.71	39.49	33.1
2421	404	3	0.04	21.13	38.87	34.7
2422	404	3	0.04	21.4	40.7	34.36
2423	404	2	-0.683	23.11	39.63	34.61
2424	404	4	0.418	23.67	40.38	34.36
2425	405	1	0.145	7.44	36.53	3.79
2426	405	3	0.04	6.73	37.42	3.75
2427	405	3	0.04	7.35	36.06	4.8
2428	405	3	0.04	8.44	36.87	3.66
2429	405	2	-0.683	7.03	35.67	2.78
2430	405	4	0.418	7.7	35.02	2.69
2431	406	1	0.145	35.15	23.88	2.95
2432	406	3	0.04	34.73	24.81	3.36
2433	406	3	0.04	35.88	23.55	3.65
2434	406	3	0.04	35.55	24.07	1.91
2435	406	2	-0.683	34.23	22.81	2.82
2436	406	4	0.418	34.63	22.07	2.34
2437	407	1	0.145	15.22	6.29	5.67
2438	407	3	0.04	15.9	5.64	6.23
2439	407	3	0.04	15.55	6.69	4.67
2440	407	3	0.04	15.02	7.1	6.37
2441	407	2	-0.683	14.06	5.58	5.55
2442	407	4	0.418	13.7	5.74	4.69
2443	408	1	0.145	37.23	29.17	29.78
2444	408	3	0.04	37.71	30.17	29.56
2445	408	3	0.04	37.94	28.44	30.09
2446	408	3	0.04	36.68	28.82	28.86
2447	408	2	-0.683	36.32	29.37	30.89
2448	408	4	0.418	35.81	30.17	30.71
2449	409	1	0.145	11.9	4.35	8.25
2450	409	3	0.04	12.75	3.73	8.71
2451	409	3	0.04	11.03	4.4	8.93
2452	409	3	0.04	11.61	3.93	7.34
2453	409	2	-0.683	12.2	5.64	7.88
2454	409	4	0.418	12.72	5.67	7.06
2455	410	1	0.145	2.53	18.65	14.32
2456	410	3	0.04	3.46	19.03	13.91
2457	410	3	0.04	1.8	18.52	13.54
2458	410	3	0.04	2.15	19.38	15
2459	410	2	-0.683	2.72	17.44	15.06
2460	410	4	0.418	3.02	17.79	15.91
2461	411	1	0.145	22.74	10.17	23.32
2462	411	3	0.04	23.15	10.48	24.29
2463	411	3	0.04	23.36	9.29	23.13
2464	411	3	0.04	22.96	10.94	22.56
2465	411	2	-0.683	21.32	9.85	23.5
2466	411	4	0.418	20.99	10.26	24.31
2467	412	1	0.145	9.8	21.26	27.16
2468	412	3	0.04	10.47	20.88	27.93
2469	412	3	0.04	8.83	20.7	27.15
2470	412	3	0.04	10.23	21.05	26.16
2471	412	2	-0.683	9.63	22.67	27.33
2472	412	4	0.418	9.91	22.98	26.45
2473	413	1	0.145	25.83	20.29	6.74
2474	413	3	0.04	25.64	19.59	7.57
2475	413	3	0.04	24.83	20.77	6.48
2476	413	3	0.04	26.11	19.71	5.79
2477	413	2	-0.683	26.79	21.21	7.21
2478	413	4	0.418	27.58	20.78	7.54
2479	414	1	0.145	31.61	0.94	15.88
2480	414	3	0.04	31.22	1.35	16.86
2481	414	3	0.04	30.74	0.45	15.45
2482	414	3	0.04	32.54	0.49	16.19
2483	414	2	-0.683	31.98	1.95	14.92
2484	414	4	0.418	32.7	1.62	14.37
2485	415	1	0.145	18.25	27.37	20.61
2486	415	3	0.04	19.19	26.76	20.75
2487	415	3	0.04	17.74	27.23	19.64
2488	415	3	0.04	18.49	28.41	20.54
2489	415	2	-0.683	17.25	27.23	21.69
2490	415	4	0.418	17.09	26.28	21.84
2491	416	1	0.145	37.03	6.13	16.17
2492	416	3	0.04	35.97	6.15	16.19
2493	416	3	0.04	37.43	5.17	15.84
2494	416	3	0.04	37.47	6.44	17.13
2495	416	2	-0.683	37.48	6.98	15.18
2496	416	4	0.418	37.98	6.5	14.57
2497	417	1	0.145	31.42	34.86	32.75
2498	417	3	0.04	31.1	35.89	32.55
2499	417	3	0.04	31.06	34.35	31.86
2500	417	3	0.04	31.04	34.49	33.7
2501	417	2	-0.683	32.87	34.78	32.68
2502	417	4	0.418	33.1	34.9	31.78
2503	418	1	0.145	16.89	35.01	0.28
2504	418	3	0.04	16.83	34.99	-0.8
2505	418	3	0.04	16.82	36.03	0.66
2506	418	3	0.04	17.8	34.42	0.69
2507	418	2	-0.683	15.69	34.45	0.69
2508	418	4	0.418	15.77	33.54	0.39
2509	419	1	0.145	14.45	0.28	20.52
2510	419	3	0.04	15.28	0.87	20.83
2511	419	3	0.04	13.54	0.79	20.94
2512	419	3	0.04	14.51	-0.72	20.83
2513	419	2	-0.683	14.44	0.35	19.07
2514	419	4	0.418	15.3	-0.1	18.9
2515	420	1	0.145	29.87	5.12	0.89
2516	420	3	0.04	30.65	5.74	1.42
2517	420	3	0.04	28.99	5.25	1.5
2518	420	3	0.04	30.19	4.11	0.93
2519	420	2	-0.683	30.09	5.72	-0.42
2520	420	4	0.418	31.01	5.47	-0.68
2521	421	1	0.145	9.54	34.38	12.81
2522	421	3	0.04	10.07	35.16	12.24
2523	421	3	0.04	8.87	33.8	12.14
2524	421	3	0.04	8.99	34.73	13.65
2525	421	2	-0.683	10.59	33.65	13.46
2526	421	4	0.418	10.2	33.04	14.02
2527	422	1	0.145	35.91	26.01	34.66
2528	422	3	0.04	35.86	25.45	35.62
2529	422	3	0.04	36.61	25.5	34.04
2530	422	3	0.04	36.3	26.98	34.86
2531	422	2	-0.683	34.59	26.11	34.15
2532	422	4	0.418	34.63	26.52	33.27
2533	423	1	0.145	16.31	40.84	36.69
2534	423	3	0.04	16.35	41.87	36.48
2535	423	3	0.04	15.44	40.35	36.13
2536	423	3	0.04	16.06	40.64	37.65
2537	423	2	-0.683	17.51	40.27	36.34
2538	423	4	0.418	17.3	40.16	35.39
2539	424	1	0.145	5.42	31.21	28.58
2540	424	3	0.04	4.71	31.55	27.85
2541	424	3	0.04	6.21	32	28.65
2542	424	3	0.04	5.87	30.33	28.16
2543	424	2	-0.683	4.82	30.84	29.84
2544	424	4	0.418	5.24	30.01	30.12
2545	425	1	0.145	32.93	7.86	34.18
2546	425	3	0.04	33.36	8.9	34.45
2547	425	3	0.04	32.75	7.36	35.14
2548	425	3	0.04	33.74	7.26	33.72
2549	425	2	-0.683	31.76	7.95	33.36
2550	425	4	0.418	30.92	8.1	33.93
2551	426	1	0.145	7.98	11.86	11.4
2552	426	3	0.04	7.37	12.55	11.98
2553	426	3	0.04	8.99	12.21	11.28
2554	426	3	0.04	7.55	11.64	10.47
2555	426	2	-0.683	7.95	10.69	12.23
2556	426	4	0.418	8.54	10.87	12.97
2557	427	1	0.145	26.56	15.89	16.08
2558	427	3	0.04	25.49	15.9	15.69
2559	427	3	0.04	27.19	16.21	15.27
2560	427	3	0.04	26.73	14.82	16.25
2561	427	2	-0.683	26.72	16.61	17.29
2562	427	4	0.418	25.94	16.28	17.78
2563	428	1	0.145	9.58	1.13	7.11
2564	428	3	0.04	9.05	1.09	8.09
2565	428	3	0.04	9.87	0.14	6.78
2566	428	3	0.04	10.56	1.66	7.37
2567	428	2	-0.683	8.96	1.95	6.12
2568	428	4	0.418	9.55	2.03	5.42
2569	429	1	0.145	11.91	22.21	4.3
2570	429	3	0.04	12.61	21.87	3.51
2571	429	3	0.04	11.82	21.49	5.15
2572	429	3	0.04	10.94	22.27	3.89
2573	429	2	-0.683	12.24	23.54	4.63
2574	429	4	0.418	13.21	23.67	4.53
2575	430	1	0.145	25.47	26.08	9.19
2576	430	3	0.04	25.92	26.6	8.37
2577	430	3	0.04	24.74	26.76	9.62
2578	430	3	0.04	26.25	25.8	9.89
2579	430	2	-0.683	24.96	24.87	8.81
2580	430	4	0.418	25.48	24.62	7.96
2581	431	1	0.145	32.58	16.07	25.79
2582	431	3	0.04	33.49	15.85	25.26
2583	431	3	0.04	31.82	16.24	25.01
2584	431	3	0.04	32.61	16.87	26.5
2585	431	2	-0.683	32.35	14.91	26.52
2586	431	4	0.418	31.55	15.1	27.05
2587	432	1	0.145	35.55	25.83	39.27
2588	432	3	0.04	35.22	26.83	39.18
2589	432	3	0.04	36.64	25.82	39.52
2590	432	3	0.04	35.51	25.3	38.28
2591	432	2	-0.683	34.9	25.3	40.36
2592	432	4	0.418	34.01	24.91	40.23
2593	433	1	0.145	38.88	29.01	6.69
2594	433	3	0.04	38.5	28.65	7.7
2595	433	3	0.04	38.62	30.06	6.65
2596	433	3	0.04	38.26	28.54	5.91
2597	433	2	-0.683	40.21	28.54	6.45
2598	433	4	0.418	40.76	28.85	7.16
2599	434	1	0.145	24.34	18.08	13.24
2600	434	3	0.04	24.83	17.37	13.97
2601	434	3	0.04	24.21	19.09	13.67
2602	434	3	0.04	23.32	17.65	13.11
2603	434	2	-0.683	25.07	18.02	12.02
2604	434	4	0.418	24.93	17.16	11.61
2605	435	1	0.145	2.07	12.33	8.94
2606	435	3	0.04	2.04	11.71	8.03
2607	435	3	0.04	2.3	13.32	8.64
2608	435	3	0.04	2.86	12.04	9.65
2609	435	2	-0.683	0.88	12.35	9.61
2610	435	4	0.418	0.94	11.66	10.3
2611	436	1	0.145	23.48	39.88	6.38
2612	436	3	0.04	24.27	40.2	5.71
2613	436	3	0.04	23.43	38.8	6.25
2614	436	3	0.04	22.55	40.39	6.05
2615	436	2	-0.683	23.89	40.09	7.69
2616	436	4	0.418	23.17	39.95	8.24
2617	437	1	0.145	10.59	11.17	35.86
2618	437	3	0.04	10.22	10.65	36.74
2619	437	3	0.04	11.71	11.24	35.86
2620	437	3	0.04	10.34	12.25	35.99
2621	437	2	-0.683	9.94	10.62	34.71
2622	437	4	0.418	8.99	10.61	34.79
2623	438	1	0.145	0.09	37.03	19.03
2624	438	3	0.04	0.15	38.12	18.96
2625	438	3	0.04	-0.85	36.72	19.39
2626	438	3	0.04	0.75	36.74	19.78
2627	438	2	-0.683	0.32	36.46	17.75
2628	438	4	0.418	-0.36	36.89	17.21
2629	439	1	0.145	40.38	36.53	7.51
2630	439	3	0.04	39.98	37.34	6.85
2631	439	3	0.04	40.29	36.65	8.6
2632	439	3	0.04	41.44	36.33	7.39
2633	439	2	-0.683	39.64	35.34	7.24
2634	439	4	0.418	39.77	34.99	6.3
2635	440	1	0.145	31.73	18.92	9.84
2636	440	3	0.04	31.32	19.73	10.53
2637	440	3	0.04	32.71	19.15	9.41
2638	440	3	0.04	31.13	18.69	9.03
2639	440	2	-0.683	31.76	17.77	10.65
2640	440	4	0.418	32.6	17.31	10.52
2641	441	1	0.145	12.75	3.97	23.81
2642	441	3	0.04	12.69	5.02	23.99
2643	441	3	0.04	12.15	3.59	24.58
2644	441	3	0.04	13.85	3.64	23.85
2645	441	2	-0.683	12.16	3.79	22.61
2646	441	4	0.418	11.38	4.34	22.56
2647	442	1	0.145	8.02	22.32	24.43
2648	442	3	0.04	8.08	21.58	25.17
2649	442	3	0.04	9.02	22.41	24.07
2650	442	3	0.04	7.7	23.29	24.76
2651	442	2	-0.683	7.14	21.99	23.37
2652	442	4	0.418	7.67	21.5	22.69
2653	443	1	0.145	12.06	0.32	11.16
2654	443	3	0.04	11.66	-0.13	12.1
2655	443	3	0.04	12.68	-0.38	10.69
2656	443	3	0.04	12.6	1.18	11.55
2657	443	2	-0.683	11.02	0.43	10.17
2658	443	4	0.418	10.81	-0.53	10.02
2659	444	1	0.145	27.01	16.63	25.69
2660	444	3	0.04	26.76	17.09	26.62
2661	444	3	0.04	26.92	17.4	24.96
2662	444	3	0.04	26.3	15.77	25.44
2663	444	2	-0.683	28.39	16.33	25.76
2664	444	4	0.418	28.75	16.22	24.92
2665	445	1	0.145	14.06	33.17	21.82
2666	445	3	0.04	14.76	34.08	21.59
2667	445	3	0.04	13.05	33.47	21.54
2668	445	3	0.04	14.21	32.97	22.9
2669	445	2	-0.683	14.51	31.96	21.17
2670	445	4	0.418	13.89	31.28	21.49
2671	446	1	0.145	15.28	10.61	30.82
2672	446	3	0.04	15.22	10.72	29.75
2673	446	3	0.04	16.16	11.13	31.23
2674	446	3	0.04	15.46	9.56	30.96
2675	446	2	-0.683	14.12	11.02	31.47
2676	446	4	0.418	13.52	10.36	31.09
2677	447	1	0.145	27.7	34	39.1
2678	447	3	0.04	26.75	34.15	39.65
2679	447	3	0.04	27.84	34.9	38.45
2680	447	3	0.04	27.62	33.1	38.56
2681	447	2	-0.683	28.86	33.89	39.97
2682	447	4	0.418	28.89	33.01	40.33
2683	448	1	0.145	26.95	33.34	11.57
2684	448	3	0.04	26.47	32.57	10.98
2685	448	3	0.04	26.64	33.04	12.56
2686	448	3	0.04	26.39	34.22	11.34
2687	448	2	-0.683	28.32	33.43	11.43
2688	448	4	0.418	28.52	33.64	10.5
2689	449	1	0.145	9.73	3.17	31.91
2690	449	3	0.04	9.25	4.11	31.44
2691	449	3	0.04	10.58	3.51	32.56
2692	449	3	0.04	10.27	2.42	31.25
2693	449	2	-0.683	8.7	2.37	32.55
2694	449	4	0.418	8.33	1.77	31.86
2695	450	1	0.145	5.47	11.6	26.99
2696	450	3	0.04	5.75	12.47	27.56
2697	450	3	0.04	6.25	10.89	27.19
2698	450	3	0.04	5.42	11.7	25.92
2699	450	2	-0.683	4.24	11.04	27.43
2700	450	4	0.418	4.45	10.31	27.97
2701	451	1	0.145	6.93	29.22	37.54
2702	451	3	0.04	7.28	29.82	36.76
2703	451	3	0.04	6.66	28.24	37.13
2704	451	3	0.04	6.1	29.62	38.03
2705	451	2	-0.683	8	28.83	38.39
2706	451	4	0.418	8.32	29.72	38.71
2707	452	1	0.145	37.71	21.43	17.56
2708	452	3	0.04	38.06	21.86	18.49
2709	452	3	0.04	36.77	21.98	17.25
2710	452	3	0.04	37.5	20.4	17.72
2711	452	2	-0.683	38.77	21.36	16.67
2712	452	4	0.418	39.19	22.26	16.59
2713	453	1	0.145	40.91	24.89	20.22
2714	453	3	0.04	41.53	24.45	19.47
2715	453	3	0.04	41.58	25.15	21.06
2716	453	3	0.04	40.11	24.27	20.55
2717	453	2	-0.683	40.36	26.04	19.65
2718	453	4	0.418	39.66	26.35	20.25
2719	454	1	0.145	19.33	5.26	16.18
2720	454	3	0.04	18.57	4.53	16.27
2721	454	3	0.04	18.93	6.01	15.53
2722	454	3	0.04	20.19	4.84	15.69
2723	454	2	-0.683	19.73	5.85	17.41
2724	454	4	0.418	18.99	5.97	18
2725	455	1	0.145	14.17	5.73	1.76
2726	455	3	0.04	14.89	4.96	2.05
2727	455	3	0.04	13.66	5.38	0.85
2728	455	3	0.04	14.5	6.7	1.58
2729	455	2	-0.683	13.31	5.92	2.88
2730	455	4	0.418	12.84	6.73	2.64
2731	456	1	0.145	32.2	39	12.82
2732	456	3	0.04	31.82	38.84	11.81
2733	456	3	0.04	31.74	39.91	13.13
2734	456	3	0.04	33.25	39.15	12.62
2735	456	2	-0.683	31.81	37.99	13.67
2736	456	4	0.418	31.54	38.34	14.55
2737	457	1	0.145	6.14	29.92	0.01
2738	457	3	0.04	6.53	28.99	-0.37
2739	457	3	0.04	5.05	29.97	-0.28
2740	457	3	0.04	6.63	30.79	-0.33
2741	457	2	-0.683	6.42	29.99	1.38
2742	457	4	0.418	7.33	29.69	1.4
2743	458	1	0.145	39.41	24.16	10.14
2744	458	3	0.04	40.08	24.2	11.04
2745	458	3	0.04	38.3	24.05	10.26
2746	458	3	0.04	39.85	23.27	9.62
2747	458	2	-0.683	39.74	25.12	9.26
2748	458	4	0.418	39.03	25.77	9.31
2749	459	1	0.145	2.61	10.8	12.45
2750	459	3	0.04	2.56	11.39	13.39
2751	459	3	0.04	3.04	9.8	12.7
2752	459	3	0.04	3.3	11.23	11.68
2753	459	2	-0.683	1.38	10.79	11.76
2754	459	4	0.418	0.7	10.18	12.2
2755	460	1	0.145	36.93	7.92	33.56
2756	460	3	0.04	37.57	7.39	34.19
2757	460	3	0.04	36.45	8.64	34.31
2758	460	3	0.04	36.15	7.19	33.28
2759	460	2	-0.683	37.54	8.51	32.43
2760	460	4	0.418	36.92	9.18	32.06
2761	461	1	0.145	16.9	33.39	27.18
2762	461	3	0.04	17.19	33.92	26.25
2763	461	3	0.04	16.5	32.41	26.86
2764	461	3	0.04	16.05	34.01	27.59
2765	461	2	-0.683	17.87	33.31	28.2
2766	461	4	0.418	18.42	32.5	28.18
2767	462	1	0.145	15.5	38.77	12.65
2768	462	3	0.04	15.74	38.87	13.7
2769	462	3	0.04	14.99	37.84	12.59
2770	462	3	0.04	16.42	38.6	12.06
2771	462	2	-0.683	14.68	39.77	12.19
2772	462	4	0.418	14.79	40.55	12.76
2773	463	1	0.145	30.16	41.09	8.99
2774	463	3	0.04	29.31	41.69	9.17
2775	463	3	0.04	30.79	41.56	8.18
2776	463	3	0.04	29.67	40.21	8.5
2777	463	2	-0.683	30.82	40.73	10.24
2778	463	4	0.418	30.15	40.97	10.85
2779	464	1	0.145	29.34	17.07	37.05
2780	464	3	0.04	28.44	17.02	37.67
2781	464	3	0.04	30.1	16.66	37.64
2782	464	3	0.04	29.72	18.05	36.76
2783	464	2	-0.683	29.28	16.31	35.85
2784	464	4	0.418	28.54	16.6	35.29
2785	465	1	0.145	29.85	21.21	0.77
2786	465	3	0.04	30.03	22.18	0.4
2787	465	3	0.04	30.76	20.67	1.13
2788	465	3	0.04	29.41	20.64	-0.1
2789	465	2	-0.683	28.87	21.1	1.73
2790	465	4	0.418	29.08	21.7	2.5
2791	466	1	0.145	33.84	31.59	33.19
2792	466	3	0.04	33.95	30.5	33.29
2793	466	3	0.04	34.68	32.07	32.6
2794	466	3	0.04	33.89	31.87	34.19
2795	466	2	-0.683	32.69	31.9	32.47
2796	466	4	0.418	32.4	32.78	32.55
2797	467	1	0.145	17.42	12.98	23.92
2798	467	3	0.04	18.48	13.02	24.03
2799	467	3	0.04	16.97	13.93	24.34
2800	467	3	0.04	17.11	12.22	24.66
2801	467	2	-0.683	17.02	12.75	22.57
2802	467	4	0.418	16.13	12.46	22.56
2803	468	1	0.145	16.57	14.57	18.2
2804	468	3	0.04	17.6	14.26	18.03
2805	468	3	0.04	16.09	14.89	17.26
2806	468	3	0.04	16.65	15.35	18.9
2807	468	2	-0.683	15.9	13.54	18.84
2808	468	4	0.418	15.87	12.81	18.22
2809	469	1	0.145	40.63	15.81	8.57
2810	469	3	0.04	39.89	15.27	9.2
2811	469	3	0.04	40.26	15.95	7.57
2812	469	3	0.04	41.61	15.34	8.65
2813	469	2	-0.683	40.79	17.13	9.2
2814	469	4	0.418	39.98	17.62	9.14
2815	470	1	0.145	30.44	13.1	1.17
2816	470	3	0.04	30.83	12.1	1.48
2817	470	3	0.04	29.74	13.36	1.9
2818	470	3	0.04	29.94	13.07	0.21
2819	470	2	-0.683	31.4	14.19	1.16
2820	470	4	0.418	30.9	14.94	1.06
2821	471	1	0.145	41.17	20.78	20.01
2822	471	3	0.04	42.05	20.32	20.36
2823	471	3	0.04	41.27	21.11	18.95
2824	471	3	0.04	41.17	21.67	20.6
2825	471	2	-0.683	39.93	20.22	20.24
2826	471	4	0.418	39.67	19.61	19.51
2827	472	1	0.145	37.34	4.12	23.09
2828	472	3	0.04	36.49	4.34	22.47
2829	472	3	0.04	38.07	4.82	22.93
2830	472	3	0.04	37.58	3.17	22.77
2831	472	2	-0.683	37.02	3.93	24.44
2832	472	4	0.418	37.89	3.9	24.86
2833	473	1	0.145	36.22	4.52	35.33
2834	473	3	0.04	35.89	3.8	34.66
2835	473	3	0.04	37.18	4.92	34.97
2836	473	3	0.04	36.48	4.13	36.35
2837	473	2	-0.683	35.16	5.43	35.41
2838	473	4	0.418	35.54	6.25	35.74
2839	474	1	0.145	39.62	0.55	17.99
2840	474	3	0.04	40.65	0.79	17.95
2841	474	3	0.04	39.31	0.33	19.06
2842	474	3	0.04	39.46	-0.4	17.5
2843	474	2	-0.683	38.76	1.58	17.49
2844	474	4	0.418	39.1	1.93	16.66
2845	475	1	0.145	10.66	20.97	7.85
2846	475	3	0.04	10.4	20.54	6.82
2847	475	3	0.04	9.67	21.28	8.23
2848	475	3	0.04	11.26	21.87	7.63
2849	475	2	-0.683	11.26	19.93	8.56
2850	475	4	0.418	12.13	19.81	8.17
2851	476	1	0.145	34.62	10.87	32.18
2852	476	3	0.04	34.41	10.17	32.99
2853	476	3	0.04	34.28	11.79	32.63
2854	476	3	0.04	33.97	10.69	31.4
2855	476	2	-0.683	35.98	10.95	31.89
2856	476	4	0.418	36.2	11.83	31.57
2857	477	1	0.145	36.15	4.06	13.3
2858	477	3	0.04	36.05	5.06	12.86
2859	477	3	0.04	35.13	3.84	13.62
2860	477	3	0.04	36.91	4.11	14.08
2861	477	2	-0.683	36.62	3.1	12.36
2862	477	4	0.418	35.98	3.01	11.65
2863	478	1	0.145	25.1	39.14	12.68
2864	478	3	0.04	24.14	39.56	12.46
2865	478	3	0.04	25.37	38.47	11.89
2866	478	3	0.04	25.16	38.57	13.6
2867	478	2	-0.683	26	40.18	12.82
2868	478	4	0.418	25.53	40.98	12.53
2869	479	1	0.145	8.92	8.69	18.23
2870	479	3	0.04	7.94	8.22	18.16
2871	479	3	0.04	9.16	9.13	19.19
2872	479	3	0.04	9.05	9.4	17.43
2873	479	2	-0.683	9.88	7.64	18.11
2874	479	4	0.418	10.73	8.15	18.21
2875	480	1	0.145	0.29	6.05	23.61
2876	480	3	0.04	0.38	7.06	24.04
2877	480	3	0.04	-0.47	5.39	24.06
2878	480	3	0.04	1.33	5.59	23.62
2879	480	2	-0.683	-0.07	6.24	22.21
2880	480	4	0.418	-0.94	6.58	22.07
2881	481	1	0.145	37.22	40.89	4.64
2882	481	3	0.04	36.29	40.36	4.91
2883	481	3	0.04	37.84	41.05	5.52
2884	481	3	0.04	36.97	41.88	4.19
2885	481	2	-0.683	38.01	40.17	3.65
2886	481	4	0.418	37.5	39.97	2.87
2887	482	1	0.145	17.57	24.16	13.36
2888	482	3	0.04	18.16	24.86	12.72
2889	482	3	0.04	16.98	24.88	13.88
2890	482	3	0.04	18.12	23.73	14.14
2891	482	2	-0.683	16.89	23.34	12.46
2892	482	4	0.418	16.7	23.88	11.68
2893	483	1	0.145	19.87	8.7	39.16
2894	483	3	0.04	19.86	9.73	39.55
2895	483	3	0.04	20.93	8.44	39.03
2896	483	3	0.04	19.23	8.64	38.27
2897	483	2	-0.683	19.34	7.93	40.29
2898	483	4	0.418	18.51	8.32	40.58
2899	484	1	0.145	17.12	39.04	32.53
2900	484	3	0.04	16.47	38.24	32.85
2901	484	3	0.04	16.55	39.66	31.8
2902	484	3	0.04	18.03	38.6	32.14
2903	484	2	-0.683	17.31	39.85	33.71
2904	484	4	0.418	17.68	40.71	33.52
2905	485	1	0.145	22.03	13.49	37.81
2906	485	3	0.04	21.25	14.29	37.76
2907	485	3	0.04	21.57	12.5	37.69
2908	485	3	0.04	22.6	13.66	38.74
2909	485	2	-0.683	22.99	13.47	36.75
2910	485	4	0.418	23.25	12.52	36.82
2911	486	1	0.145	23.75	2.56	6.75
2912	486	3	0.04	23.95	1.96	5.83
2913	486	3	0.04	24.12	2.14	7.69
2914	486	3	0.04	22.69	2.77	6.67
2915	486	2	-0.683	24.36	3.84	6.66
2916	486	4	0.418	25.18	3.71	7.05
2917	487	1	0.145	25.82	26.11	2.11
2918	487	3	0.04	26.29	25.72	2.99
2919	487	3	0.04	25.19	26.98	2.35
2920	487	3	0.04	25.07	25.34	1.84
2921	487	2	-0.683	26.65	26.35	0.94
2922	487	4	0.418	26.2	26.82	0.27
2923	488	1	0.145	31.87	11.07	35.06
2924	488	3	0.04	31.57	10.4	34.26
2925	488	3	0.04	31.3	11.95	34.99
2926	488	3	0.04	32.83	11.39	34.74
2927	488	2	-0.683	31.94	10.61	36.43
2928	488	4	0.418	32.02	11.37	36.96
2929	489	1	0.145	29.21	7.95	22.33
2930	489	3	0.04	28.5	7.21	22.03
2931	489	3	0.04	29.43	8.61	21.43
2932	489	3	0.04	30.15	7.44	22.47
2933	489	2	-0.683	28.67	8.64	23.42
2934	489	4	0.418	29.46	8.96	23.82
2935	490	1	0.145	39.24	8.77	1.63
2936	490	3	0.04	40.26	8.89	2.05
2937	490	3	0.04	38.57	8.86	2.46
2938	490	3	0.04	39.11	7.78	1.28
2939	490	2	-0.683	38.9	9.82	0.74
2940	490	4	0.418	38.45	10.43	1.29
2941	491	1	0.145	1.52	13.13	28.08
2942	491	3	0.04	1.75	14.07	27.54
2943	491	3	0.04	1.25	12.48	27.26
2944	491	3	0.04	0.56	13.39	28.61
2945	491	2	-0.683	2.46	12.58	28.9
2946	491	4	0.418	3.05	12.04	28.37
2947	492	1	0.145	22.76	11.96	30.53
2948	492	3	0.04	22.77	11.54	29.48
2949	492	3	0.04	23.75	12.44	30.57
2950	492	3	0.04	22.61	11.24	31.28
2951	492	2	-0.683	21.65	12.88	30.53
2952	492	4	0.418	21.67	13.41	29.78
2953	493	1	0.145	2.37	37.19	14.87
2954	493	3	0.04	2.16	37.1	15.89
2955	493	3	0.04	2.02	38.17	14.45
2956	493	3	0.04	1.86	36.37	14.31
2957	493	2	-0.683	3.68	37.19	14.66
2958	493	4	0.418	3.8	37.7	13.87
2959	494	1	0.145	11.39	2.58	17.57
2960	494	3	0.04	11.03	2.12	16.66
2961	494	3	0.04	11.02	1.94	18.34
2962	494	3	0.04	10.87	3.53	17.69
2963	494	2	-0.683	12.77	2.5	17.59
2964	494	4	0.418	12.96	1.67	17.98
2965	495	1	0.145	28	7.01	27.58
2966	495	3	0.04	27.53	6.25	27.01
2967	495	3	0.04	27.37	7.66	28.15
2968	495	3	0.04	28.63	7.64	26.98
2969	495	2	-0.683	28.74	6.26	28.44
2970	495	4	0.418	29.1	6.78	29.14
2971	496	1	0.145	39.07	10.94	27.11
2972	496	3	0.04	38.44	10.47	26.33
2973	496	3	0.04	40.09	10.43	27.05
2974	496	3	0.04	38.68	10.74	28.12
2975	496	2	-0.683	39.33	12.32	26.94
2976	496	4	0.418	39.93	12.46	26.21
2977	497	1	0.145	37.65	24.59	13.46
2978	497	3	0.04	38.7	24.16	13.33
2979	497	3	0.04	37.35	24.43	14.51
2980	497	3	0.04	36.83	24.16	12.9
2981	497	2	-0.683	37.8	26.02	13.37
2982	497	4	0.418	38.43	26.29	14.07
2983	498	1	0.145	40.68	18.21	4.82
2984	498	3	0.04	41.15	19.12	4.62
2985	498	3	0.04	39.95	18.36	5.7
2986	498	3	0.04	41.37	17.51	5.24
2987	498	2	-0.683	40.09	17.82	3.62
2988	498	4	0.418	40.77	17.6	2.95
2989	499	1	0.145	25.1	2.08	15.25
2990	499	3	0.04	24.31	1.4	15.34
2991	499	3	0.04	25.95	1.7	15.78
2992	499	3	0.04	24.8	3.06	15.73
2993	499	2	-0.683	25.33	2.39	13.92
2994	499	4	0.418	24.52	2.62	13.6
2995	500	1	0.145	12.27	25.49	11.61
2996	500	3	0.04	12.14	26.56	11.62
2997	500	3	0.04	11.37	24.92	11.62
2998	500	3	0.04	12.79	25.31	12.54
2999	500	2	-0.683	13.17	25.03	10.67
3000	500	4	0.418	12.94	24.09	10.58
3001	501	1	0.145	32.17	34.54	38.4
3002	501	3	0.04	32.71	33.96	39.17
3003	501	3	0.04	31.8	33.94	37.53
3004	501	3	0.04	32.72	35.15	37.82
3005	501	2	-0.683	31.19	35.41	38.92
3006	501	4	0.418	30.43	34.88	39.24
3007	502	1	0.145	30.9	34.87	13.63
3008	502	3	0.04	31.24	35.24	14.59
3009	502	3	0.04	31.6	34.64	12.88
3010	502	3	0.04	30.32	35.63	13.16
3011	502	2	-0.683	30.15	33.69	13.78
3012	502	4	0.418	29.48	33.68	13.09
3013	503	1	0.145	7.92	36.64	21.01
3014	503	3	0.04	8.89	36.82	20.52
3015	503	3	0.04	7.05	37.06	20.52
3016	503	3	0.04	7.94	37.03	21.96
3017	503	2	-0.683	7.64	35.27	21.22
3018	503	4	0.418	6.75	35.1	20.93
3019	504	1	0.145	12.75	27.73	28.78
3020	504	3	0.04	13.83	27.55	28.72
3021	504	3	0.04	12.34	27.71	29.84
3022	504	3	0.04	12.26	26.9	28.24
3023	504	2	-0.683	12.5	28.97	28.27
3024	504	4	0.418	13.02	29.65	28.66
3025	505	1	0.145	2.68	22.14	3.43
3026	505	3	0.04	2.16	21.19	3.66
3027	505	3	0.04	3.15	22.53	4.38
3028	505	3	0.04	1.85	22.86	3.23
3029	505	2	-0.683	3.48	22.04	2.3
3030	505	4	0.418	3.08	21.37	1.68
3031	506	1	0.145	27.41	7.1	39.15
3032	506	3	0.04	27.37	6.14	39.64
3033	506	3	0.04	26.59	7.65	39.69
3034	506	3	0.04	27.23	7.04	38.03
3035	506	2	-0.683	28.71	7.68	39.26
3036	506	4	0.418	29.27	6.97	39.61
3037	507	1	0.145	33.5	14.47	38.58
3038	507	3	0.04	32.72	15.16	38.96
3039	507	3	0.04	34.14	14.23	39.46
3040	507	3	0.04	34.11	14.83	37.8
3041	507	2	-0.683	32.87	13.33	38.07
3042	507	4	0.418	32.42	13.74	37.31
3043	508	1	0.145	40.16	32.7	21.66
3044	508	3	0.04	39.95	33.79	21.67
3045	508	3	0.04	39.95	32.43	20.6
3046	508	3	0.04	39.43	32.22	22.28
3047	508	2	-0.683	41.51	32.47	22.04
3048	508	4	0.418	41.41	31.61	22.51
3049	509	1	0.145	33.87	17.7	17.67
3050	509	3	0.04	34.68	17.05	17.48
3051	509	3	0.04	33.13	17.02	17.97
3052	509	3	0.04	33.53	18.17	16.73
3053	509	2	-0.683	34.18	18.57	18.71
3054	509	4	0.418	34.42	19.35	18.21
3055	510	1	0.145	4.44	37.63	1.87
3056	510	3	0.04	4.39	37.45	2.95
3057	510	3	0.04	5.2	38.38	1.69
3058	510	3	0.04	3.56	38.1	1.48
3059	510	2	-0.683	4.78	36.49	1.17
3060	510	4	0.418	5.61	36.17	1.46
3061	511	1	0.145	38.62	3.97	19.83
3062	511	3	0.04	38.99	3.15	20.47
3063	511	3	0.04	39.44	3.92	19.09
3064	511	3	0.04	38.76	4.91	20.34
3065	511	2	-0.683	37.48	3.65	19.04
3066	511	4	0.418	37.81	2.99	18.4
3067	512	1	0.145	2.47	18.12	18.45
3068	512	3	0.04	2.25	17.04	18.38
3069	512	3	0.04	2.63	18.58	19.42
3070	512	3	0.04	1.69	18.69	18.01
3071	512	2	-0.683	3.52	18.53	17.62
3072	512	4	0.418	3.45	19.5	17.55
3073	513	1	0.145	33.3	33.27	25.07
3074	513	3	0.04	32.52	33.65	25.74
3075	513	3	0.04	34.01	32.64	25.6
3076	513	3	0.04	33.8	34	24.5
3077	513	2	-0.683	32.65	32.46	24.19
3078	513	4	0.418	33.24	31.85	23.79
3079	514	1	0.145	1.49	15.33	39.2
3080	514	3	0.04	0.57	14.75	39.11
3081	514	3	0.04	1.42	15.67	40.22
3082	514	3	0.04	1.37	16.14	38.55
3083	514	2	-0.683	2.7	14.69	38.93
3084	514	4	0.418	2.61	13.76	39.29
3085	515	1	0.145	26.14	21.68	11.89
3086	515	3	0.04	25.82	22.22	12.81
3087	515	3	0.04	25.87	22.3	11.07
3088	515	3	0.04	25.65	20.76	11.81
3089	515	2	-0.683	27.6	21.58	11.83
3090	515	4	0.418	27.88	20.97	12.5
3091	516	1	0.145	2.21	7.31	15.5
3092	516	3	0.04	2.21	6.33	15.98
3093	516	3	0.04	2.7	7.26	14.5
3094	516	3	0.04	2.85	7.93	16.12
3095	516	2	-0.683	0.95	7.83	15.28
3096	516	4	0.418	0.55	7.49	16.1
3097	517	1	0.145	9.63	7.15	10.1
3098	517	3	0.04	10.23	7.59	9.28
3099	517	3	0.04	9.78	7.73	11.03
3100	517	3	0.04	10	6.14	10.24
3101	517	2	-0.683	8.25	7.03	9.68
3102	517	4	0.418	7.77	6.56	10.38
3103	518	1	0.145	15.85	23.87	3.41
3104	518	3	0.04	16.83	24.23	3.73
3105	518	3	0.04	15.9	22.75	3.57
3106	518	3	0.04	15.83	24.11	2.35
3107	518	2	-0.683	14.68	24.38	3.98
3108	518	4	0.418	14.74	25.31	3.81
3109	519	1	0.145	16.57	14.04	4.56
3110	519	3	0.04	17.63	13.84	4.82
3111	519	3	0.04	16.42	13.69	3.51
3112	519	3	0.04	16.35	15.03	4.6
3113	519	2	-0.683	15.74	13.27	5.42
3114	519	4	0.418	16.06	12.43	5.53
3115	520	1	0.145	6.52	17.23	8.11
3116	520	3	0.04	6.23	17.79	9.03
3117	520	3	0.04	7.05	17.84	7.38
3118	520	3	0.04	5.61	16.88	7.63
3119	520	2	-0.683	7.33	16.12	8.39
3120	520	4	0.418	8.17	16.5	8.38
3121	521	1	0.145	20.98	33.62	11.64
3122	521	3	0.04	20.72	34.44	11
3123	521	3	0.04	20.19	32.86	11.54
3124	521	3	0.04	21.1	34.06	12.63
3125	521	2	-0.683	22.12	33	11.03
3126	521	4	0.418	21.9	32.86	10.05
3127	522	1	0.145	37.6	38.94	39.26
3128	522	3	0.04	37.62	38.35	40.19
3129	522	3	0.04	38.27	38.43	38.55
3130	522	3	0.04	37.93	39.97	39.44
3131	522	2	-0.683	36.27	38.93	38.85
3132	522	4	0.418	35.87	38.07	38.93
3133	523	1	0.145	9.56	32.17	21.27
3134	523	3	0.04	9.57	31.6	20.36
3135	523	3	0.04	10.35	32.87	21.15
3136	523	3	0.04	9.67	31.44	22.07
3137	523	2	-0.683	8.27	32.77	21.29
3138	523	4	0.418	8.35	33.75	21.21
3139	524	1	0.145	21.27	27.78	33.2
3140	524	3	0.04	20.82	27.03	33.83
3141	524	3	0.04	20.64	27.82	32.33
3142	524	3	0.04	22.3	27.57	32.84
3143	524	2	-0.683	21.21	29.05	33.86
3144	524	4	0.418	21.48	28.91	34.73
3145	525	1	0.145	9.01	28.64	14.21
3146	525	3	0.04	9.24	29.67	13.86
3147	525	3	0.04	8.12	28.22	13.81
3148	525	3	0.04	8.71	28.82	15.24
3149	525	2	-0.683	10.19	27.87	14.16
3150	525	4	0.418	9.98	26.97	14.39
3151	526	1	0.145	21.85	23.75	34.15
3152	526	3	0.04	20.99	24.21	34.6
3153	526	3	0.04	21.57	23.15	33.25
3154	526	3	0.04	22.24	23.09	34.87
3155	526	2	-0.683	22.77	24.84	34
3156	526	4	0.418	23.19	24.64	33.16
3157	527	1	0.145	33.04	38.03	3.15
3158	527	3	0.04	33.28	38.25	4.22
3159	527	3	0.04	32.4	38.91	2.8
3160	527	3	0.04	32.34	37.16	3.26
3161	527	2	-0.683	34.09	37.49	2.26
3162	527	4	0.418	33.81	37.41	1.32
3163	528	1	0.145	29.87	28.38	24.86
3164	528	3	0.04	29.9	27.82	23.89
3165	528	3	0.04	28.96	28.97	24.7
3166	528	3	0.04	30.69	29.13	24.97
3167	528	2	-0.683	29.88	27.57	26
3168	528	4	0.418	29.13	27.99	26.48
3169	529	1	0.145	14.13	38.19	9.17
3170	529	3	0.04	13.21	38.63	8.74
3171	529	3	0.04	14.38	37.38	8.45
3172	529	3	0.04	13.76	37.69	10.04
3173	529	2	-0.683	15.22	39.07	9.47
3174	529	4	0.418	15.1	39.59	10.28
3175	530	1	0.145	29.7	16.63	28.86
3176	530	3	0.04	28.65	16.54	29.15
3177	530	3	0.04	30.31	16.82	29.73
3178	530	3	0.04	29.71	17.51	28.26
3179	530	2	-0.683	30.14	15.53	28.06
3180	530	4	0.418	29.49	15.5	27.3
3181	531	1	0.145	31.94	14.78	35.06
3182	531	3	0.04	32.26	15.83	35.22
3183	531	3	0.04	32.77	14.07	35.12
3184	531	3	0.04	31.35	14.64	34.13
3185	531	2	-0.683	31.19	14.29	36.18
3186	531	4	0.418	30.44	14.84	36.43
3187	532	1	0.145	39.02	18.57	23.02
3188	532	3	0.04	39.13	17.47	22.84
3189	532	3	0.04	38.07	18.85	22.75
3190	532	3	0.04	39.77	19.16	22.39
3191	532	2	-0.683	39.35	18.98	24.37
3192	532	4	0.418	38.73	18.58	25.03
3193	533	1	0.145	5.07	31.16	11.03
3194	533	3	0.04	5.08	31.05	9.94
3195	533	3	0.04	5.17	30.16	11.44
3196	533	3	0.04	4.03	31.59	11.24
3197	533	2	-0.683	5.94	32.04	11.55
3198	533	4	0.418	5.67	32.87	11.21
3199	534	1	0.145	31.4	12.8	29.51
3200	534	3	0.04	30.79	13.64	29.77
3201	534	3	0.04	32.13	12.98	28.78
3202	534	3	0.04	30.82	12.04	29.19
3203	534	2	-0.683	31.98	12.21	30.63
3204	534	4	0.418	31.83	11.26	30.52
3205	535	1	0.145	39.93	14.12	3.19
3206	535	3	0.04	40.42	14.03	4.16
3207	535	3	0.04	40.5	13.63	2.46
3208	535	3	0.04	39.77	15.13	2.91
3209	535	2	-0.683	38.68	13.5	3.11
3210	535	4	0.418	38.19	14.04	3.76
3211	536	1	0.145	14	9.92	13.98
3212	536	3	0.04	14.65	9.28	13.43
3213	536	3	0.04	13.51	9.42	14.82
3214	536	3	0.04	13.11	10.33	13.44
3215	536	2	-0.683	14.73	10.99	14.4
3216	536	4	0.418	14.67	11.63	13.69
3217	537	1	0.145	20.61	40.67	41.19
3218	537	3	0.04	20.18	40.28	42.14
3219	537	3	0.04	21.69	40.9	41.36
3220	537	3	0.04	20.09	41.55	40.84
3221	537	2	-0.683	20.59	39.73	40.1
3222	537	4	0.418	20.28	40.22	39.29
3223	538	1	0.145	32.58	37.24	25.37
3224	538	3	0.04	33.32	38.02	25.64
3225	538	3	0.04	31.65	37.61	25.66
3226	538	3	0.04	32.86	36.33	25.96
3227	538	2	-0.683	32.75	36.92	24
3228	538	4	0.418	31.9	36.48	23.82
3229	539	1	0.145	17.98	36.04	37.47
3230	539	3	0.04	18.59	36.9	37.42
3231	539	3	0.04	17	36.37	37.75
3232	539	3	0.04	18.41	35.45	38.26
3233	539	2	-0.683	17.95	35.24	36.24
3234	539	4	0.418	17.51	35.72	35.56
3235	540	1	0.145	39.84	11.7	31.05
3236	540	3	0.04	40.26	11.4	30.18
3237	540	3	0.04	40.61	11.69	31.78
3238	540	3	0.04	38.96	11.05	31.3
3239	540	2	-0.683	39.46	13.03	30.76
3240	540	4	0.418	39.37	13.16	29.81
3241	541	1	0.145	34.89	36.2	12.42
3242	541	3	0.04	35.15	37.17	11.98
3243	541	3	0.04	35.91	35.81	12.63
3244	541	3	0.04	34.19	35.6	11.76
3245	541	2	-0.683	34.27	36.45	13.69
3246	541	4	0.418	33.57	37.12	13.56
3247	542	1	0.145	12.08	8.58	33.42
3248	542	3	0.04	11.13	8.4	32.9
3249	542	3	0.04	12	9.46	34.04
3250	542	3	0.04	12.85	8.79	32.71
3251	542	2	-0.683	12.46	7.47	34.15
3252	542	4	0.418	12.78	7.7	35
3253	543	1	0.145	10.39	15.62	24.66
3254	543	3	0.04	9.47	16.23	24.74
3255	543	3	0.04	11.07	16.01	23.94
3256	543	3	0.04	10.11	14.57	24.45
3257	543	2	-0.683	11.13	15.74	25.87
3258	543	4	0.418	10.65	15.27	26.59
3259	544	1	0.145	28.39	18.9	10.17
3260	544	3	0.04	28.99	18.12	9.6
3261	544	3	0.04	28.74	18.73	11.21
3262	544	3	0.04	27.35	18.97	10.18
3263	544	2	-0.683	28.81	20.12	9.67
3264	544	4	0.418	28.52	20.64	10.46
3265	545	1	0.145	18.74	2.17	32.2
3266	545	3	0.04	18.06	2.93	32.49
3267	545	3	0.04	19.8	2.49	32.11
3268	545	3	0.04	18.37	1.73	31.27
3269	545	2	-0.683	18.71	1.2	33.21
3270	545	4	0.418	19.52	1.34	33.68
3271	546	1	0.145	9.37	25.22	4.82
3272	546	3	0.04	8.75	25.65	5.54
3273	546	3	0.04	8.91	25.63	3.88
3274	546	3	0.04	9.32	24.12	4.92
3275	546	2	-0.683	10.67	25.72	5.03
3276	546	4	0.418	11.34	25.02	4.85
3277	547	1	0.145	0.16	33.59	27.45
3278	547	3	0.04	0.38	33.89	28.46
3279	547	3	0.04	-0.89	33.84	27.21
3280	547	3	0.04	0.35	32.48	27.38
3281	547	2	-0.683	1.06	34.38	26.67
3282	547	4	0.418	1.94	33.99	26.72
3283	548	1	0.145	0.24	2.34	23.19
3284	548	3	0.04	-0.86	1.98	23.4
3285	548	3	0.04	0.13	3.06	22.36
3286	548	3	0.04	0.89	1.59	22.73
3287	548	2	-0.683	0.82	2.94	24.31
3288	548	4	0.418	0.17	3.41	24.73
3289	549	1	0.145	17.05	9.28	35.59
3290	549	3	0.04	16.76	8.24	35.75
3291	549	3	0.04	17.25	9.59	36.6
3292	549	3	0.04	16.28	9.76	35.08
3293	549	2	-0.683	18.23	9.39	34.76
3294	549	4	0.418	18.09	8.8	34.06
3295	550	1	0.145	27.59	10.22	40.82
3296	550	3	0.04	26.61	9.7	40.92
3297	550	3	0.04	28.36	9.65	41.34
3298	550	3	0.04	27.65	11.24	41.29
3299	550	2	-0.683	27.95	10.41	39.52
3300	550	4	0.418	28.21	9.59	39.15
3301	551	1	0.145	10.66	11.76	3.58
3302	551	3	0.04	10.41	11.6	4.61
3303	551	3	0.04	11.73	11.57	3.48
3304	551	3	0.04	10.49	12.77	3.41
3305	551	2	-0.683	9.82	11.01	2.76
3306	551	4	0.418	9.98	10.12	3
3307	552	1	0.145	22.41	11.41	18.4
3308	552	3	0.04	21.68	12.09	18.9
3309	552	3	0.04	22.15	11.33	17.39
3310	552	3	0.04	22.37	10.49	18.99
3311	552	2	-0.683	23.7	11.85	18.41
3312	552	4	0.418	24.24	11.27	18.97
3313	553	1	0.145	11.14	0.7	23.52
3314	553	3	0.04	10.77	-0.31	23.88
3315	553	3	0.04	10.8	0.89	22.44
3316	553	3	0.04	12.18	0.79	23.53
3317	553	2	-0.683	10.47	1.77	24.1
3318	553	4	0.418	10.84	2.54	23.67
3319	554	1	0.145	34.02	26.39	18.4
3320	554	3	0.04	34.49	27.08	19.1
3321	554	3	0.04	33.02	26.47	18.73
3322	554	3	0.04	34.46	25.45	18.56
3323	554	2	-0.683	34.2	26.67	17.03
3324	554	4	0.418	34.98	26.17	16.77
3325	555	1	0.145	40.49	6.04	35.94
3326	555	3	0.04	39.77	5.97	36.69
3327	555	3	0.04	41.43	6.17	36.48
3328	555	3	0.04	40.45	6.9	35.27
3329	555	2	-0.683	40.65	4.8	35.25
3330	555	4	0.418	41.52	4.79	34.82
3331	556	1	0.145	16.1	4.57	28.75
3332	556	3	0.04	15.37	3.95	28.2
3333	556	3	0.04	17.04	4.61	28.21
3334	556	3	0.04	16.36	4.13	29.7
3335	556	2	-0.683	15.57	5.85	29.05
3336	556	4	0.418	14.68	5.7	29.27
3337	557	1	0.145	6.86	19.38	33.13
3338	557	3	0.04	5.84	19.15	33.5
3339	557	3	0.04	7.37	18.5	32.9
3340	557	3	0.04	7.42	19.87	33.87
3341	557	2	-0.683	6.96	20.19	32.06
3342	557	4	0.418	6.8	21.14	32.25
3343	558	1	0.145	6.76	19.95	18.6
3344	558	3	0.04	6.75	18.93	18.24
3345	558	3	0.04	6.16	19.97	19.52
3346	558	3	0.04	6.33	20.49	17.76
3347	558	2	-0.683	8.11	20.36	18.76
3348	558	4	0.418	8.45	20.52	17.86
3349	559	1	0.145	17.56	31.9	15.99
3350	559	3	0.04	18.51	31.92	16.56
3351	559	3	0.04	16.73	32.39	16.55
3352	559	3	0.04	17.22	30.92	15.71
3353	559	2	-0.683	17.73	32.72	14.83
3354	559	4	0.418	18.17	33.54	15.11
3355	560	1	0.145	34.09	33.5	15.77
3356	560	3	0.04	34.69	32.63	16.09
3357	560	3	0.04	33.05	33.44	16.15
3358	560	3	0.04	34.07	33.36	14.64
3359	560	2	-0.683	34.78	34.65	16.26
3360	560	4	0.418	34.7	35.31	15.52
3361	561	1	0.145	20.94	36.65	40.62
3362	561	3	0.04	21.65	37.53	40.66
3363	561	3	0.04	21.25	35.84	41.29
3364	561	3	0.04	20.85	36.18	39.67
3365	561	2	-0.683	19.57	37	40.95
3366	561	4	0.418	19.43	37.79	40.45
3367	562	1	0.145	19.32	25.38	24.08
3368	562	3	0.04	20.14	24.74	23.72
3369	562	3	0.04	18.4	24.85	24.3
3370	562	3	0.04	19.03	25.91	23.22
3371	562	2	-0.683	19.84	26.15	25.01
3372	562	4	0.418	20.64	26.55	24.62
3373	563	1	0.145	35.67	1.48	38.13
3374	563	3	0.04	35.14	2.01	37.34
3375	563	3	0.04	35.33	0.47	38.03
3376	563	3	0.04	35.28	1.89	39.08
3377	563	2	-0.683	37.05	1.56	38.06
3378	563	4	0.418	37.42	1.48	37.14
3379	564	1	0.145	38.44	28.19	10.67
3380	564	3	0.04	39.5	28.23	10.38
3381	564	3	0.04	37.99	28.68	9.87
3382	564	3	0.04	38.28	28.73	11.54
3383	564	2	-0.683	37.91	26.89	10.75
3384	564	4	0.418	38.06	26.63	11.66
3385	565	1	0.145	38.63	17.65	18.45
3386	565	3	0.04	38.82	16.59	18.69
3387	565	3	0.04	38.17	18.16	19.34
3388	565	3	0.04	38.11	17.64	17.41
3389	565	2	-0.683	39.91	18.25	18.18
3390	565	4	0.418	40.33	17.56	17.72
3391	566	1	0.145	20.93	36.35	21.44
3392	566	3	0.04	20.61	37.36	21.49
3393	566	3	0.04	20.37	35.8	20.67
3394	566	3	0.04	20.77	35.89	22.38
3395	566	2	-0.683	22.28	36.29	20.97
3396	566	4	0.418	22.61	35.41	20.99
3397	567	1	0.145	22.98	23.63	31
3398	567	3	0.04	22.03	24.17	31.05
3399	567	3	0.04	23.36	23.53	29.99
3400	567	3	0.04	22.61	22.68	31.37
3401	567	2	-0.683	23.95	24.28	31.74
3402	567	4	0.418	24.68	24.48	31.14
3403	568	1	0.145	32.27	31.82	11.74
3404	568	3	0.04	32.38	32.41	12.65
3405	568	3	0.04	31.47	32.17	11.14
3406	568	3	0.04	32.02	30.82	12.08
3407	568	2	-0.683	33.46	31.85	10.97
3408	568	4	0.418	34.12	31.25	11.41
3409	569	1	0.145	29.5	27.41	40.22
3410	569	3	0.04	28.96	27.39	39.31
3411	569	3	0.04	29.21	28.31	40.76
3412	569	3	0.04	30.51	27.5	39.99
3413	569	2	-0.683	29.35	26.26	41.02
3414	569	4	0.418	28.44	26.28	41.28
3415	570	1	0.145	23.01	14.06	15.24
3416	570	3	0.04	22.05	13.56	15.34
3417	570	3	0.04	23.47	13.97	14.23
3418	570	3	0.04	23.74	13.63	15.92
3419	570	2	-0.683	22.72	15.43	15.34
3420	570	4	0.418	21.84	15.38	14.97
3421	571	1	0.145	2.75	32.02	1.72
3422	571	3	0.04	3.56	32.68	1.77
3423	571	3	0.04	3.07	31.07	1.34
3424	571	3	0.04	2.05	32.5	1.03
3425	571	2	-0.683	2.18	31.88	3.04
3426	571	4	0.418	2.95	31.58	3.5
3427	572	1	0.145	11.46	14.26	38.65
3428	572	3	0.04	11.62	13.22	39.1
3429	572	3	0.04	10.78	14.77	39.39
3430	572	3	0.04	10.89	14.2	37.71
3431	572	2	-0.683	12.7	14.9	38.68
3432	572	4	0.418	13.34	14.47	38.11
3433	573	1	0.145	25.47	23.03	20.16
3434	573	3	0.04	24.65	22.93	20.95
3435	573	3	0.04	26.37	22.75	20.72
3436	573	3	0.04	25.53	23.97	19.65
3437	573	2	-0.683	25.17	22.09	19.18
3438	573	4	0.418	24.93	21.31	19.73
3439	574	1	0.145	13.57	-0.22	26.91
3440	574	3	0.04	13.22	-1.19	26.54
3441	574	3	0.04	13.72	0.55	26.08
3442	574	3	0.04	14.5	-0.27	27.45
3443	574	2	-0.683	12.83	0.39	27.92
3444	574	4	0.418	12.88	-0.3	28.59
3445	575	1	0.145	9	30.14	28.81
3446	575	3	0.04	8.73	29.41	29.58
3447	575	3	0.04	8.71	29.96	27.76
3448	575	3	0.04	10.09	30.05	28.76
3449	575	2	-0.683	8.59	31.36	29.23
3450	575	4	0.418	8.7	31.29	30.18
3451	576	1	0.145	8.1	15.55	5.06
3452	576	3	0.04	8.48	16.25	5.91
3453	576	3	0.04	7.11	15.22	5.34
3454	576	3	0.04	8.82	14.76	5.09
3455	576	2	-0.683	7.96	16.29	3.87
3456	576	4	0.418	7.5	15.75	3.22
3457	577	1	0.145	3.29	27.08	26.69
3458	577	3	0.04	2.39	27.62	26.4
3459	577	3	0.04	3.22	27.16	27.82
3460	577	3	0.04	4.19	27.7	26.47
3461	577	2	-0.683	3.19	25.77	26.12
3462	577	4	0.418	3.68	25.02	26.58
3463	578	1	0.145	18.92	0.91	13.38
3464	578	3	0.04	18.74	1.96	13.17
3465	578	3	0.04	18.33	0.27	12.73
3466	578	3	0.04	18.57	0.88	14.4
3467	578	2	-0.683	20.35	0.74	13.28
3468	578	4	0.418	20.64	0.95	12.41
3469	579	1	0.145	32.32	29.25	30.23
3470	579	3	0.04	32.61	28.9	29.3
3471	579	3	0.04	33.08	29	30.99
3472	579	3	0.04	31.43	28.84	30.64
3473	579	2	-0.683	32.26	30.69	30.08
3474	579	4	0.418	32.38	31.01	30.99
3475	580	1	0.145	15.77	30.96	0.14
3476	580	3	0.04	15.04	31.02	0.91
3477	580	3	0.04	15.31	31.43	-0.71
3478	580	3	0.04	15.9	29.93	-0.21
3479	580	2	-0.683	17.05	31.5	0.37
3480	580	4	0.418	17.49	31.02	1.02
3481	581	1	0.145	33.38	15.31	31.22
3482	581	3	0.04	33.61	16.29	31.69
3483	581	3	0.04	34.22	15.02	30.54
3484	581	3	0.04	32.57	15.5	30.51
3485	581	2	-0.683	33.06	14.28	32.19
3486	581	4	0.418	32.61	13.59	31.65
3487	582	1	0.145	38.26	19.36	8.82
3488	582	3	0.04	37.39	19.54	9.35
3489	582	3	0.04	39.05	19.39	9.54
3490	582	3	0.04	38.41	20.21	8.19
3491	582	2	-0.683	38.36	18.09	8.07
3492	582	4	0.418	37.5	18.01	7.6
3493	583	1	0.145	14.56	28.92	16.24
3494	583	3	0.04	14.02	28.04	15.83
3495	583	3	0.04	14.45	29.76	15.57
3496	583	3	0.04	15.57	28.63	16.38
3497	583	2	-0.683	13.97	29.33	17.44
3498	583	4	0.418	14.64	29.78	17.94
3499	584	1	0.145	34.47	5.62	2.12
3500	584	3	0.04	33.5	5.17	1.9
3501	584	3	0.04	34.56	5.96	3.12
3502	584	3	0.04	34.69	6.47	1.42
3503	584	2	-0.683	35.39	4.6	2.01
3504	584	4	0.418	36.14	4.9	1.46
3505	585	1	0.145	12.49	8.29	37.57
3506	585	3	0.04	12.6	8.24	38.68
3507	585	3	0.04	11.71	9	37.41
3508	585	3	0.04	12.1	7.44	37.02
3509	585	2	-0.683	13.76	8.7	36.98
3510	585	4	0.418	14.41	7.96	37.13
3511	586	1	0.145	28.6	8.78	11.23
3512	586	3	0.04	29.28	9.1	10.42
3513	586	3	0.04	29.19	8.32	12.09
3514	586	3	0.04	28.01	7.9	10.85
3515	586	2	-0.683	27.65	9.73	11.65
3516	586	4	0.418	27.33	10.21	10.87
3517	587	1	0.145	23.35	30.49	17.53
3518	587	3	0.04	23.91	31.13	16.86
3519	587	3	0.04	22.9	31.06	18.3
3520	587	3	0.04	24.05	29.85	18.09
3521	587	2	-0.683	22.43	29.72	16.79
3522	587	4	0.418	22.95	29.22	16.15
3523	588	1	0.145	19.02	39.78	20.81
3524	588	3	0.04	19.79	40.54	20.75
3525	588	3	0.04	19.28	38.96	20.13
3526	588	3	0.04	18.13	40.08	20.29
3527	588	2	-0.683	18.75	39.19	22.05
3528	588	4	0.418	19.44	39.36	22.7
3529	589	1	0.145	5.36	40.82	6.42
3530	589	3	0.04	5.12	40.69	7.46
3531	589	3	0.04	6.04	41.6	6.22
3532	589	3	0.04	4.42	41.22	6.01
3533	589	2	-0.683	5.71	39.71	5.72
3534	589	4	0.418	6.01	39.97	4.86
3535	590	1	0.145	26.26	24.51	39.27
3536	590	3	0.04	27.13	24.44	39.94
3537	590	3	0.04	25.98	25.57	39.1
3538	590	3	0.04	25.46	23.99	39.85
3539	590	2	-0.683	26.37	23.86	38
3540	590	4	0.418	25.6	23.92	37.49
3541	591	1	0.145	16.83	38.51	6.67
3542	591	3	0.04	15.9	38.65	6.13
3543	591	3	0.04	16.84	37.57	7.23
3544	591	3	0.04	16.93	39.27	7.41
3545	591	2	-0.683	17.97	38.52	5.86
3546	591	4	0.418	17.89	37.67	5.51
3547	592	1	0.145	0.59	3.62	0.66
3548	592	3	0.04	1.6	4.04	0.64
3549	592	3	0.04	0.68	2.75	1.25
3550	592	3	0.04	0.27	3.28	-0.38
3551	592	2	-0.683	-0.26	4.53	1.3
3552	592	4	0.418	0.21	4.94	2
3553	593	1	0.145	22.53	35.61	4.79
3554	593	3	0.04	23.32	34.85	4.92
3555	593	3	0.04	21.7	35.08	4.34
3556	593	3	0.04	22.84	36.29	4.04
3557	593	2	-0.683	22.04	36.27	5.92
3558	593	4	0.418	21.23	36.75	5.69
3559	594	1	0.145	4.05	5.12	7.56
3560	594	3	0.04	3.38	5.66	8.25
3561	594	3	0.04	5.02	5.6	7.42
3562	594	3	0.04	3.54	5.13	6.62
3563	594	2	-0.683	4.19	3.8	8.14
3564	594	4	0.418	3.31	3.41	7.89
3565	595	1	0.145	33.16	-0.06	5.19
3566	595	3	0.04	33.88	-0.89	5.34
3567	595	3	0.04	32.47	-0.35	4.34
3568	595	3	0.04	33.81	0.78	4.9
3569	595	2	-0.683	32.41	0.23	6.39
3570	595	4	0.418	32.93	0.44	7.12
3571	596	1	0.145	39.5	1.45	35.42
3572	596	3	0.04	39.89	2.17	36.11
3573	596	3	0.04	39.98	0.54	35.7
3574	596	3	0.04	39.63	1.68	34.37
3575	596	2	-0.683	38.09	1.25	35.61
3576	596	4	0.418	37.81	0.51	35.1
3577	597	1	0.145	29.05	30.44	14.16
3578	597	3	0.04	28.98	31.48	14.51
3579	597	3	0.04	30.12	30.24	14.01
3580	597	3	0.04	28.62	30.27	13.24
3581	597	2	-0.683	28.5	29.53	15.09
3582	597	4	0.418	28.94	28.66	15.12
3583	598	1	0.145	37.07	6.88	10.08
3584	598	3	0.04	36.66	6.49	11
3585	598	3	0.04	37.15	5.98	9.43
3586	598	3	0.04	38.02	7.4	10.21
3587	598	2	-0.683	36.13	7.81	9.65
3588	598	4	0.418	35.25	7.53	9.6
3589	599	1	0.145	36.73	32.67	12.99
3590	599	3	0.04	35.71	32.79	12.62
3591	599	3	0.04	36.81	32.71	14.07
3592	599	3	0.04	37.15	33.59	12.62
3593	599	2	-0.683	37.31	31.47	12.72
3594	599	4	0.418	38.23	31.6	12.95
3595	600	1	0.145	11.23	3.25	28.24
3596	600	3	0.04	10.28	2.63	28.32
3597	600	3	0.04	11.01	4.28	28.5
3598	600	3	0.04	11.63	3.07	27.23
3599	600	2	-0.683	12.11	2.91	29.23
3600	600	4	0.418	12.44	1.99	29.07
3601	601	1	0.145	15	29.56	6.28
3602	601	3	0.04	13.92	29.44	5.97
3603	601	3	0.04	15.05	29.46	7.37
3604	601	3	0.04	15.24	30.62	6.13
3605	601	2	-0.683	15.93	28.66	5.81
3606	601	4	0.418	16.5	28.43	6.57
3607	602	1	0.145	18.87	5.38	11.98
3608	602	3	0.04	18.99	6.51	11.85
3609	602	3	0.04	19.89	5.09	12.18
3610	602	3	0.04	18.38	5.03	11.05
3611	602	2	-0.683	18.11	5.02	13.16
3612	602	4	0.418	17.36	5.64	13.18
3613	603	1	0.145	30.19	40.38	28.01
3614	603	3	0.04	30.21	40.19	29.04
3615	603	3	0.04	31.24	40.47	27.67
3616	603	3	0.04	29.69	41.35	27.85
3617	603	2	-0.683	29.46	39.27	27.39
3618	603	4	0.418	29.36	39.61	26.51
3619	604	1	0.145	0.36	28.94	23.91
3620	604	3	0.04	-0.69	29.25	24.01
3621	604	3	0.04	0.49	28.21	23.06
3622	604	3	0.04	0.59	28.43	24.85
3623	604	2	-0.683	1.2	30	23.49
3624	604	4	0.418	2.14	29.75	23.4
3625	605	1	0.145	4.83	3.14	3.71
3626	605	3	0.04	5.57	2.78	4.45
3627	605	3	0.04	4.99	2.8	2.71
3628	605	3	0.04	4.78	4.25	3.69
3629	605	2	-0.683	3.5	2.84	4.13
3630	605	4	0.418	3.5	2.78	5.07
3631	606	1	0.145	32.05	17.44	3.3
3632	606	3	0.04	31.91	17.51	2.18
3633	606	3	0.04	31.34	16.74	3.76
3634	606	3	0.04	32.03	18.48	3.73
3635	606	2	-0.683	33.33	16.85	3.46
3636	606	4	0.418	33.54	16.34	2.66
3637	607	1	0.145	38.9	23.64	31.27
3638	607	3	0.04	39.9	23.9	31.28
3639	607	3	0.04	38.35	24.19	30.55
3640	607	3	0.04	38.37	23.91	32.2
3641	607	2	-0.683	38.76	22.25	31.06
3642	607	4	0.418	39.42	21.93	30.42
3643	608	1	0.145	1.73	15.18	12.14
3644	608	3	0.04	0.8	15.65	12.41
3645	608	3	0.04	1.71	14.72	11.14
3646	608	3	0.04	1.89	14.27	12.66
3647	608	2	-0.683	2.75	16.13	12.35
3648	608	4	0.418	2.56	16.33	13.29
3649	609	1	0.145	17.1	18.61	21.86
3650	609	3	0.04	18.2	18.58	22.18
3651	609	3	0.04	16.9	19.64	21.77
3652	609	3	0.04	16.52	18.09	22.66
3653	609	2	-0.683	16.98	17.97	20.57
3654	609	4	0.418	17.45	17.17	20.68
3655	610	1	0.145	22.77	23.13	25.46
3656	610	3	0.04	23.58	22.82	26.11
3657	610	3	0.04	23.11	23.16	24.45
3658	610	3	0.04	22.45	24.13	25.74
3659	610	2	-0.683	21.7	22.27	25.44
3660	610	4	0.418	21.35	22.27	26.3
3661	611	1	0.145	21.12	29.6	10.78
3662	611	3	0.04	20.87	30.35	10.04
3663	611	3	0.04	20.2	29.55	11.39
3664	611	3	0.04	21.99	29.99	11.36
3665	611	2	-0.683	21.37	28.41	10.13
3666	611	4	0.418	21.65	27.75	10.83
3667	612	1	0.145	7.41	4.24	8.79
3668	612	3	0.04	8.37	4.39	9.37
3669	612	3	0.04	7.41	3.24	8.39
3670	612	3	0.04	7.4	4.96	7.95
3671	612	2	-0.683	6.33	4.37	9.71
3672	612	4	0.418	5.49	4.31	9.26
3673	613	1	0.145	1.88	40.24	33.81
3674	613	3	0.04	1.64	41.03	34.56
3675	613	3	0.04	1.37	40.46	32.9
3676	613	3	0.04	1.48	39.29	34.16
3677	613	2	-0.683	3.31	39.96	33.72
3678	613	4	0.418	3.45	39.49	32.88
3679	614	1	0.145	8.8	27.89	2.19
3680	614	3	0.04	9.78	27.36	2.14
3681	614	3	0.04	8.5	28.21	3.16
3682	614	3	0.04	8.03	27.13	1.85
3683	614	2	-0.683	9.04	29.05	1.31
3684	614	4	0.418	9.58	28.7	0.51
3685	615	1	0.145	27.2	39.95	38.79
3686	615	3	0.04	27.54	40.14	37.77
3687	615	3	0.04	28.09	39.69	39.41
3688	615	3	0.04	26.51	39.09	38.75
3689	615	2	-0.683	26.49	41.13	39.11
3690	615	4	0.418	25.83	41.16	38.43
3691	616	1	0.145	27.19	28.89	10.89
3692	616	3	0.04	27.27	27.88	11.21
3693	616	3	0.04	27.77	29.43	11.56
3694	616	3	0.04	26.14	29.17	10.77
3695	616	2	-0.683	27.99	29.07	9.69
3696	616	4	0.418	28.9	28.92	9.91
3697	617	1	0.145	10.55	21.43	40.55
3698	617	3	0.04	11.27	22.05	40.97
3699	617	3	0.04	9.6	21.99	40.63
3700	617	3	0.04	10.49	20.65	41.32
3701	617	2	-0.683	10.95	20.73	39.37
3702	617	4	0.418	11.03	21.43	38.69
3703	618	1	0.145	12.93	28.84	22.1
3704	618	3	0.04	13.71	28.58	21.4
3705	618	3	0.04	13.16	28.47	23.08
3706	618	3	0.04	12	28.19	21.8
3707	618	2	-0.683	12.74	30.21	22.09
3708	618	4	0.418	12.01	30.33	22.71
3709	619	1	0.145	6.85	22.02	7.52
3710	619	3	0.04	7.02	21.89	8.59
3711	619	3	0.04	7.36	22.89	6.97
3712	619	3	0.04	5.82	22.28	7.21
3713	619	2	-0.683	7	20.86	6.88
3714	619	4	0.418	7.4	21.08	6.05
3715	620	1	0.145	3.84	7.04	36.74
3716	620	3	0.04	2.83	6.71	36.64
3717	620	3	0.04	3.79	7.88	37.38
3718	620	3	0.04	4.23	7.17	35.69
3719	620	2	-0.683	4.53	6.03	37.43
3720	620	4	0.418	4.89	5.31	36.82
3721	621	1	0.145	7.74	7.31	34.89
3722	621	3	0.04	8.09	8	34.1
3723	621	3	0.04	6.74	7.52	35.21
3724	621	3	0.04	8.46	7.43	35.72
3725	621	2	-0.683	7.89	6	34.34
3726	621	4	0.418	8.8	5.69	34.33
3727	622	1	0.145	26.28	24.02	16.25
3728	622	3	0.04	26.2	23.43	15.42
3729	622	3	0.04	25.52	23.71	16.99
3730	622	3	0.04	26.12	25.03	15.89
3731	622	2	-0.683	27.5	24.02	16.83
3732	622	4	0.418	27.64	23.18	17.27
3733	623	1	0.145	4.07	33.68	14.17
3734	623	3	0.04	3.83	34.46	13.46
3735	623	3	0.04	4.97	34.03	14.71
3736	623	3	0.04	4.39	32.8	13.58
3737	623	2	-0.683	3	33.28	15.03
3738	623	4	0.418	2.85	33.98	15.71
3739	624	1	0.145	12.9	18.23	39.38
3740	624	3	0.04	13.68	17.51	39.42
3741	624	3	0.04	12.52	18.3	40.43
3742	624	3	0.04	12.14	17.99	38.62
3743	624	2	-0.683	13.45	19.5	39.09
3744	624	4	0.418	12.68	20.11	39.07
3745	625	1	0.145	30.14	4.89	10.44
3746	625	3	0.04	29.48	5.15	11.24
3747	625	3	0.04	29.48	4.35	9.73
3748	625	3	0.04	30.8	4.11	10.92
3749	625	2	-0.683	30.8	5.93	9.93
3750	625	4	0.418	31.15	6.45	10.65
3751	626	1	0.145	31.48	2.27	29.51
3752	626	3	0.04	31.02	1.35	29.79
3753	626	3	0.04	31.65	2.9	30.43
3754	626	3	0.04	30.7	2.85	28.93
3755	626	2	-0.683	32.66	2.05	28.77
3756	626	4	0.418	32.84	2.91	28.31
3757	627	1	0.145	2.14	3.93	27.9
3758	627	3	0.04	3.14	3.83	28.2
3759	627	3	0.04	1.9	3.25	27.15
3760	627	3	0.04	1.89	4.97	27.61
3761	627	2	-0.683	1.36	3.61	29.03
3762	627	4	0.418	1.23	4.48	29.45
3763	628	1	0.145	21.83	6.78	1.29
3764	628	3	0.04	21.4	7.74	1.61
3765	628	3	0.04	22.35	6.28	2.12
3766	628	3	0.04	22.56	7.09	0.5
3767	628	2	-0.683	20.79	6.1	0.74
3768	628	4	0.418	20.17	6.64	0.29
3769	629	1	0.145	13.24	31.95	28.91
3770	629	3	0.04	12.38	31.62	28.33
3771	629	3	0.04	12.94	32.38	29.82
3772	629	3	0.04	13.76	32.71	28.3
3773	629	2	-0.683	14.03	30.9	29.26
3774	629	4	0.418	14.74	31.36	29.74
3775	630	1	0.145	34.78	14.05	1.69
3776	630	3	0.04	34.2	13.15	1.91
3777	630	3	0.04	35.37	13.82	0.83
3778	630	3	0.04	35.43	14.32	2.54
3779	630	2	-0.683	33.87	15.09	1.38
3780	630	4	0.418	33.02	14.66	1.12
3781	631	1	0.145	6.52	20.51	11
3782	631	3	0.04	5.52	20.8	10.5
3783	631	3	0.04	7.01	19.87	10.23
3784	631	3	0.04	6.17	19.94	11.83
3785	631	2	-0.683	7.27	21.54	11.52
3786	631	4	0.418	7.13	22.33	11.05
3787	632	1	0.145	39.36	13.92	11.9
3788	632	3	0.04	39.28	13.19	11.09
3789	632	3	0.04	39.58	14.9	11.52
3790	632	3	0.04	40.39	13.65	12.36
3791	632	2	-0.683	38.3	13.92	12.83
3792	632	4	0.418	38.54	14.61	13.47
3793	633	1	0.145	30.59	22.74	22.8
3794	633	3	0.04	31.05	23.55	23.33
3795	633	3	0.04	29.57	22.94	22.71
3796	633	3	0.04	30.74	21.77	23.27
3797	633	2	-0.683	31.13	22.7	21.48
3798	633	4	0.418	30.43	23.07	20.95
3799	634	1	0.145	18.92	24.95	6.02
3800	634	3	0.04	19.84	24.86	5.42
3801	634	3	0.04	18.36	25.68	5.52
3802	634	3	0.04	19.17	25.35	6.96
3803	634	2	-0.683	18.36	23.66	6.26
3804	634	4	0.418	17.53	23.73	6.71
3805	635	1	0.145	13.43	20.18	23.12
3806	635	3	0.04	14.16	19.47	22.68
3807	635	3	0.04	13.12	20.75	22.28
3808	635	3	0.04	14.14	20.78	23.74
3809	635	2	-0.683	12.34	19.57	23.78
3810	635	4	0.418	12.69	18.95	24.47
3811	636	1	0.145	22.26	38.94	23.47
3812	636	3	0.04	22.62	39.9	23.12
3813	636	3	0.04	22.78	38.63	24.38
3814	636	3	0.04	22.32	38.25	22.58
3815	636	2	-0.683	20.85	39.15	23.78
3816	636	4	0.418	20.63	38.41	24.39
3817	637	1	0.145	34.52	19.87	2.2
3818	637	3	0.04	34.62	18.98	1.5
3819	637	3	0.04	34.62	19.49	3.21
3820	637	3	0.04	33.55	20.27	2
3821	637	2	-0.683	35.54	20.71	1.69
3822	637	4	0.418	36.34	20.43	2.09
3823	638	1	0.145	19.07	16.22	25.23
3824	638	3	0.04	17.98	16.41	25.05
3825	638	3	0.04	19.44	17.08	25.85
3826	638	3	0.04	19.5	16.18	24.28
3827	638	2	-0.683	19.27	15.1	26.04
3828	638	4	0.418	19.05	15.35	26.97
3829	639	1	0.145	32.52	5.4	26.86
3830	639	3	0.04	32.27	6.19	27.47
3831	639	3	0.04	33.11	5.76	26.01
3832	639	3	0.04	31.58	4.88	26.49
3833	639	2	-0.683	33.1	4.41	27.67
3834	639	4	0.418	33.81	4.83	28.15
3835	640	1	0.145	40.42	18.7	38.34
3836	640	3	0.04	40.4	17.87	37.56
3837	640	3	0.04	39.87	19.55	38.06
3838	640	3	0.04	41.5	18.95	38.4
3839	640	2	-0.683	40	18.31	39.63
3840	640	4	0.418	39.11	18	39.61
3841	641	1	0.145	5.27	23.37	28.37
3842	641	3	0.04	6.28	23.9	28.24
3843	641	3	0.04	4.93	23.35	29.38
3844	641	3	0.04	5.47	22.41	28.08
3845	641	2	-0.683	4.26	23.91	27.63
3846	641	4	0.418	3.63	23.23	27.43
3847	642	1	0.145	11.84	23.01	31.48
3848	642	3	0.04	10.98	23.51	31.99
3849	642	3	0.04	11.48	22.76	30.52
3850	642	3	0.04	12.17	22.04	31.92
3851	642	2	-0.683	12.83	24.02	31.44
3852	642	4	0.418	13.28	23.87	30.59
3853	643	1	0.145	16	18.51	1.37
3854	643	3	0.04	15.65	18.1	2.32
3855	643	3	0.04	15.32	19.22	0.97
3856	643	3	0.04	16.04	17.71	0.54
3857	643	2	-0.683	17.35	19.01	1.52
3858	643	4	0.418	17.42	19.93	1.32
3859	644	1	0.145	36.26	6.16	28.93
3860	644	3	0.04	36.89	6.06	29.87
3861	644	3	0.04	36.55	5.57	28.15
3862	644	3	0.04	36.4	7.16	28.53
3863	644	2	-0.683	34.89	6.03	29.09
3864	644	4	0.418	34.72	6.25	30.01
3865	645	1	0.145	32.53	0.31	19.73
3866	645	3	0.04	32.99	-0.06	20.66
3867	645	3	0.04	32.77	-0.37	18.91
3868	645	3	0.04	33.05	1.27	19.48
3869	645	2	-0.683	31.14	0.52	19.85
3870	645	4	0.418	30.7	-0.34	19.97
3871	646	1	0.145	32.52	15.24	21.26
3872	646	3	0.04	31.68	14.85	21.81
3873	646	3	0.04	32.15	16	20.57
3874	646	3	0.04	33.01	14.51	20.73
3875	646	2	-0.683	33.35	15.85	22.22
3876	646	4	0.418	34.21	16.04	21.7
3877	647	1	0.145	22.05	3.74	14.11
3878	647	3	0.04	22.67	3.85	15.07
3879	647	3	0.04	21.53	4.66	13.88
3880	647	3	0.04	21.26	2.98	14.11
3881	647	2	-0.683	23	3.39	13.14
3882	647	4	0.418	22.48	3.39	12.34
3883	648	1	0.145	20.7	14.14	4.79
3884	648	3	0.04	19.85	14.48	5.32
3885	648	3	0.04	21.5	14.82	5.09
3886	648	3	0.04	20.64	14.26	3.69
3887	648	2	-0.683	21.04	12.79	5.03
3888	648	4	0.418	21.67	12.48	4.35
3889	649	1	0.145	16.35	25.67	9.43
3890	649	3	0.04	16.59	24.89	8.62
3891	649	3	0.04	15.43	26.15	9.15
3892	649	3	0.04	17.18	26.4	9.5
3893	649	2	-0.683	16.04	24.95	10.62
3894	649	4	0.418	15.2	25.34	10.86
3895	650	1	0.145	21.6	27.63	36.94
3896	650	3	0.04	21.93	26.82	36.29
3897	650	3	0.04	22.04	27.56	37.96
3898	650	3	0.04	20.52	27.64	37.07
3899	650	2	-0.683	22.08	28.84	36.41
3900	650	4	0.418	23.07	28.83	36.53
3901	651	1	0.145	8.79	27.64	32.6
3902	651	3	0.04	9.91	27.63	32.55
3903	651	3	0.04	8.5	26.89	31.83
3904	651	3	0.04	8.32	28.49	32.11
3905	651	2	-0.683	8.19	27.24	33.78
3906	651	4	0.418	8.75	27.6	34.48
3907	652	1	0.145	32.67	38.33	32.85
3908	652	3	0.04	31.82	38.26	32.12
3909	652	3	0.04	33	39.35	32.84
3910	652	3	0.04	33.49	37.6	32.56
3911	652	2	-0.683	32.01	38	34.08
3912	652	4	0.418	32.5	38.38	34.79
3913	653	1	0.145	36.59	30.84	1.83
3914	653	3	0.04	36.73	31.57	2.61
3915	653	3	0.04	37.47	30.31	1.77
3916	653	3	0.04	36.27	31.35	0.9
3917	653	2	-0.683	35.47	30.01	2.16
3918	653	4	0.418	35.46	29.28	1.44
3919	654	1	0.145	-0.07	17.07	27.69
3920	654	3	0.04	-0.41	16	27.74
3921	654	3	0.04	-0.49	17.62	28.53
3922	654	3	0.04	-0.35	17.51	26.75
3923	654	2	-0.683	1.29	17.12	27.74
3924	654	4	0.418	1.5	17.99	27.76
3925	655	1	0.145	11.18	12.83	16.82
3926	655	3	0.04	11.37	11.81	17.02
3927	655	3	0.04	12.12	13.38	16.59
3928	655	3	0.04	10.82	13.14	17.84
3929	655	2	-0.683	10.02	13.02	16.1
3930	655	4	0.418	9.89	13.95	16.05
3931	656	1	0.145	19.56	15.19	20.69
3932	656	3	0.04	19.91	14.16	21.05
3933	656	3	0.04	19.79	15.25	19.63
3934	656	3	0.04	20.25	15.83	21.22
3935	656	2	-0.683	18.22	15.42	21.04
3936	656	4	0.418	17.8	14.57	21.08
3937	657	1	0.145	12.98	1.79	38.23
3938	657	3	0.04	13.25	2.63	38.93
3939	657	3	0.04	12.4	1.07	38.76
3940	657	3	0.04	13.96	1.46	37.76
3941	657	2	-0.683	12.12	2.38	37.26
3942	657	4	0.418	11.99	1.76	36.49
3943	658	1	0.145	38.19	29.18	33.22
3944	658	3	0.04	37.8	30.15	33.65
3945	658	3	0.04	38.69	29.35	32.3
3946	658	3	0.04	37.41	28.46	33.09
3947	658	2	-0.683	39.21	28.79	34.12
3948	658	4	0.418	39.03	29.16	34.95
3949	659	1	0.145	19.94	30.05	14.15
3950	659	3	0.04	20.83	30.64	13.68
3951	659	3	0.04	19.26	29.69	13.36
3952	659	3	0.04	19.45	30.76	14.83
3953	659	2	-0.683	20.38	28.96	14.98
3954	659	4	0.418	21.13	29.19	15.58
3955	660	1	0.145	8.84	13.31	0.4
3956	660	3	0.04	9.67	13.91	0.65
3957	660	3	0.04	9.11	12.57	-0.34
3958	660	3	0.04	8.15	13.86	-0.26
3959	660	2	-0.683	8.2	12.81	1.5
3960	660	4	0.418	8.83	12.27	1.95
3961	661	1	0.145	39.54	29.27	20.27
3962	661	3	0.04	39.82	30.2	19.76
3963	661	3	0.04	40.44	28.65	20.33
3964	661	3	0.04	39.08	28.55	19.58
3965	661	2	-0.683	38.74	29.43	21.46
3966	661	4	0.418	38.48	28.52	21.6
3967	662	1	0.145	11.16	10.75	29.61
3968	662	3	0.04	10.3	10.54	28.95
3969	662	3	0.04	10.73	10.69	30.61
3970	662	3	0.04	11.42	11.8	29.42
3971	662	2	-0.683	12.18	9.79	29.74
3972	662	4	0.418	12.18	9.29	28.94
3973	663	1	0.145	3.79	0.61	11.14
3974	663	3	0.04	4.24	0.39	10.21
3975	663	3	0.04	2.77	0.17	11.24
3976	663	3	0.04	3.58	1.65	11.17
3977	663	2	-0.683	4.58	0.09	12.13
3978	663	4	0.418	5.45	0.48	11.95
3979	664	1	0.145	23.17	10.24	3.29
3980	664	3	0.04	23.31	9.87	4.29
3981	664	3	0.04	22.21	9.77	2.99
3982	664	3	0.04	24.03	9.83	2.68
3983	664	2	-0.683	23.12	11.65	3.45
3984	664	4	0.418	23.23	12.02	2.55
3985	665	1	0.145	19.47	1.34	37.71
3986	665	3	0.04	20.4	1.94	37.64
3987	665	3	0.04	18.77	1.61	36.95
3988	665	3	0.04	18.91	1.45	38.68
3989	665	2	-0.683	19.73	-0.05	37.59
3990	665	4	0.418	18.87	-0.4	37.27
3991	666	1	0.145	25.23	28.34	15.04
3992	666	3	0.04	25.42	27.44	15.62
3993	666	3	0.04	25.66	28.35	14.03
3994	666	3	0.04	25.58	29.22	15.49
3995	666	2	-0.683	23.82	28.31	14.88
3996	666	4	0.418	23.9	27.72	14.12
3997	667	1	0.145	20.71	32.98	1.46
3998	667	3	0.04	19.63	33.15	1.4
3999	667	3	0.04	21.15	33.97	1.54
4000	667	3	0.04	21	32.59	0.52
4001	667	2	-0.683	21.25	32.23	2.53
4002	667	4	0.418	22.21	32.22	2.35
4003	668	1	0.145	28.39	22.75	27.77
4004	668	3	0.04	29.14	23.57	27.41
4005	668	3	0.04	27.75	23.17	28.45
4006	668	3	0.04	28.99	22.02	28.19
4007	668	2	-0.683	27.64	22.24	26.68
4008	668	4	0.418	28.21	21.64	26.2
4009	669	1	0.145	22.98	33.52	22.96
4010	669	3	0.04	23.49	32.66	23.32
4011	669	3	0.04	23.14	34.29	23.71
4012	669	3	0.04	21.95	33.25	22.84
4013	669	2	-0.683	23.45	33.94	21.67
4014	669	4	0.418	24.39	34.08	21.74
4015	670	1	0.145	17.37	1.14	9.93
4016	670	3	0.04	17.92	2.07	10.27
4017	670	3	0.04	17.77	1.06	8.88
4018	670	3	0.04	16.37	1.55	9.86
4019	670	2	-0.683	17.46	-0.13	10.56
4020	670	4	0.418	17.26	-0.82	10
4021	671	1	0.145	16.78	6	32.78
4022	671	3	0.04	15.87	6.57	32.72
4023	671	3	0.04	17.27	5.87	31.74
4024	671	3	0.04	16.32	5.07	33.05
4025	671	2	-0.683	17.73	6.37	33.78
4026	671	4	0.418	18.58	5.88	33.64
4027	672	1	0.145	7.92	0.21	11.15
4028	672	3	0.04	8.46	0.74	10.38
4029	672	3	0.04	8.73	-0.28	11.63
4030	672	3	0.04	7.36	-0.58	10.63
4031	672	2	-0.683	7.1	1.09	11.91
4032	672	4	0.418	7.65	1.76	12.26
4033	673	1	0.145	19.35	19.48	30.41
4034	673	3	0.04	20.13	19.27	31.12
4035	673	3	0.04	18.54	18.77	30.71
4036	673	3	0.04	19.75	19.27	29.41
4037	673	2	-0.683	18.98	20.82	30.33
4038	673	4	0.418	18.8	21.1	31.18
4039	674	1	0.145	23.92	13.1	26.15
4040	674	3	0.04	24.66	12.31	25.94
4041	674	3	0.04	24.46	13.99	26.41
4042	674	3	0.04	23.28	12.84	27.01
4043	674	2	-0.683	22.95	13.29	25.14
4044	674	4	0.418	23.36	13.97	24.66
4045	675	1	0.145	35.62	16.59	28.02
4046	675	3	0.04	35.69	16.57	26.98
4047	675	3	0.04	34.74	15.96	28.29
4048	675	3	0.04	35.32	17.64	28.26
4049	675	2	-0.683	36.89	16.17	28.36
4050	675	4	0.418	36.98	15.25	28.25
4051	676	1	0.145	23.26	10.42	10.38
4052	676	3	0.04	23.74	11.36	10.7
4053	676	3	0.04	23.35	9.65	11.15
4054	676	3	0.04	23.74	10	9.49
4055	676	2	-0.683	21.99	10.69	9.89
4056	676	4	0.418	21.98	11.1	9.02
4057	677	1	0.145	30.76	29.59	18.18
4058	677	3	0.04	31.68	30.04	17.72
4059	677	3	0.04	30.99	28.55	18.41
4060	677	3	0.04	29.92	29.63	17.57
4061	677	2	-0.683	30.4	30.14	19.45
4062	677	4	0.418	30.22	31.09	19.26
4063	678	1	0.145	3.08	19.43	29.69
4064	678	3	0.04	3.6	20.3	30.08
4065	678	3	0.04	2.51	18.95	30.57
4066	678	3	0.04	3.79	18.65	29.35
4067	678	2	-0.683	2.2	19.93	28.67
4068	678	4	0.418	2.71	20.52	28.12
4069	679	1	0.145	18.92	29.61	2.38
4070	679	3	0.04	19.45	29.32	1.47
4071	679	3	0.04	19.68	29.42	3.09
4072	679	3	0.04	18.01	29.03	2.48
4073	679	2	-0.683	18.63	30.97	2.47
4074	679	4	0.418	19.43	31.45	2.52
4075	680	1	0.145	28.27	11.72	34.08
4076	680	3	0.04	29.24	12	33.68
4077	680	3	0.04	27.67	12.63	33.91
4078	680	3	0.04	28.43	11.65	35.13
4079	680	2	-0.683	27.84	10.49	33.71
4080	680	4	0.418	27.26	10.62	32.98
4081	681	1	0.145	27.03	19.27	39.38
4082	681	3	0.04	28.04	19.61	39.42
4083	681	3	0.04	26.84	18.85	38.38
4084	681	3	0.04	26.37	20.17	39.48
4085	681	2	-0.683	26.76	18.37	40.4
4086	681	4	0.418	26.98	18.81	41.22
4087	682	1	0.145	28.14	27.84	5.35
4088	682	3	0.04	27.92	26.96	5.81
4089	682	3	0.04	28.42	27.65	4.28
4090	682	3	0.04	28.93	28.41	5.86
4091	682	2	-0.683	27.1	28.75	5.13
4092	682	4	0.418	26.86	29.04	5.99
4093	683	1	0.145	1.39	17.28	22.97
4094	683	3	0.04	0.95	16.81	23.82
4095	683	3	0.04	2.2	17.94	23.18
4096	683	3	0.04	0.76	17.89	22.31
4097	683	2	-0.683	2.01	16.41	22.06
4098	683	4	0.418	2.6	15.81	22.56
4099	684	1	0.145	17.49	0.09	28.19
4100	684	3	0.04	18.52	-0.15	27.93
4101	684	3	0.04	17.24	-0.18	29.25
4102	684	3	0.04	16.78	-0.31	27.43
4103	684	2	-0.683	17.49	1.45	28.21
4104	684	4	0.418	17.43	1.82	27.35
4105	685	1	0.145	5.09	14.37	1.9
4106	685	3	0.04	4.85	13.65	1.17
4107	685	3	0.04	4.68	14.21	2.9
4108	685	3	0.04	4.5	15.2	1.53
4109	685	2	-0.683	6.46	14.73	2.05
4110	685	4	0.418	7.02	13.87	1.8
4111	686	1	0.145	1.02	21.27	23.76
4112	686	3	0.04	2.06	21.29	23.45
4113	686	3	0.04	0.29	20.84	23.13
4114	686	3	0.04	0.69	22.3	24.11
4115	686	2	-0.683	0.97	20.34	24.8
4116	686	4	0.418	0.12	19.92	24.64
4117	687	1	0.145	13.84	29.17	36.56
4118	687	3	0.04	12.96	28.58	36.59
4119	687	3	0.04	13.74	30.27	36.34
4120	687	3	0.04	14.39	28.71	35.72
4121	687	2	-0.683	14.6	29.11	37.77
4122	687	4	0.418	15.59	29.15	37.54
4123	688	1	0.145	27.86	37.18	18.56
4124	688	3	0.04	28.66	36.47	18.92
4125	688	3	0.04	26.94	36.6	18.46
4126	688	3	0.04	27.95	37.5	17.54
4127	688	2	-0.683	27.8	38.33	19.44
4128	688	4	0.418	26.91	38.74	19.27
4129	689	1	0.145	13.12	6.09	30.89
4130	689	3	0.04	13.74	6.72	31.5
4131	689	3	0.04	13.24	6.51	29.88
4132	689	3	0.04	12.03	6.26	31.16
4133	689	2	-0.683	13.39	4.72	31.04
4134	689	4	0.418	12.89	4.22	30.37
4135	690	1	0.145	18	21.82	19.1
4136	690	3	0.04	18.94	22.17	19.58
4137	690	3	0.04	17.99	20.76	19.12
4138	690	3	0.04	17.79	21.93	18.05
4139	690	2	-0.683	17.07	22.4	19.96
4140	690	4	0.418	16.29	22.13	19.6
4141	691	1	0.145	18.18	17.84	11.44
4142	691	3	0.04	17.75	16.83	11.5
4143	691	3	0.04	17.63	18.33	10.69
4144	691	3	0.04	19.24	17.82	11.18
4145	691	2	-0.683	17.89	18.47	12.67
4146	691	4	0.418	18.11	19.38	12.63
4147	692	1	0.145	12.18	30.1	12.96
4148	692	3	0.04	11.94	30.57	13.91
4149	692	3	0.04	12.86	30.63	12.28
4150	692	3	0.04	11.28	30.02	12.43
4151	692	2	-0.683	12.72	28.84	13.26
4152	692	4	0.418	11.97	28.39	13.65
4153	693	1	0.145	39.34	36.45	29.44
4154	693	3	0.04	38.94	35.45	29.55
4155	693	3	0.04	39.54	36.55	28.41
4156	693	3	0.04	40.24	36.53	30.07
4157	693	2	-0.683	38.32	37.4	29.73
4158	693	4	0.418	38.66	38.28	29.69
4159	694	1	0.145	12.09	28.78	40.2
4160	694	3	0.04	12.15	28.9	39.14
4161	694	3	0.04	11.91	29.74	40.72
4162	694	3	0.04	13.05	28.44	40.63
4163	694	2	-0.683	10.98	28	40.56
4164	694	4	0.418	11.26	27.12	40.3
4165	695	1	0.145	32.61	35.09	20.5
4166	695	3	0.04	32.79	35.8	21.36
4167	695	3	0.04	33.17	34.23	20.76
4168	695	3	0.04	32.96	35.65	19.62
4169	695	2	-0.683	31.25	34.77	20.33
4170	695	4	0.418	30.97	34.49	21.2
4171	696	1	0.145	15.02	33.14	7.97
4172	696	3	0.04	14.16	33.74	8.39
4173	696	3	0.04	14.63	32.62	7.07
4174	696	3	0.04	15.36	32.45	8.71
4175	696	2	-0.683	16.05	34.03	7.6
4176	696	4	0.418	16.4	34.46	8.39
4177	697	1	0.145	3.42	29.1	6.07
4178	697	3	0.04	3.41	29.75	7.01
4179	697	3	0.04	2.64	29.41	5.36
4180	697	3	0.04	3.41	28.1	6.46
4181	697	2	-0.683	4.62	29.37	5.41
4182	697	4	0.418	4.61	30.32	5.25
4183	698	1	0.145	23.04	4.45	27.06
4184	698	3	0.04	22.59	3.44	26.95
4185	698	3	0.04	22.32	5.14	26.67
4186	698	3	0.04	23.92	4.39	26.36
4187	698	2	-0.683	23.34	4.8	28.46
4188	698	4	0.418	22.5	4.77	28.94
4189	699	1	0.145	31.7	24.44	39.1
4190	699	3	0.04	32.26	24.58	38.18
4191	699	3	0.04	31.8	23.42	39.49
4192	699	3	0.04	30.65	24.61	38.75
4193	699	2	-0.683	32.09	25.3	40.18
4194	699	4	0.418	31.27	25.7	40.5
4195	700	1	0.145	16.07	1.39	24.3
4196	700	3	0.04	15.99	1.94	23.36
4197	700	3	0.04	16.66	0.48	24.19
4198	700	3	0.04	15.1	0.95	24.4
4199	700	2	-0.683	16.51	2.03	25.45
4200	700	4	0.418	16.66	2.97	25.24
4201	701	1	0.145	7.12	30.38	34.06
4202	701	3	0.04	6.69	29.93	33.19
4203	701	3	0.04	7.73	29.71	34.66
4204	701	3	0.04	6.21	30.73	34.54
4205	701	2	-0.683	7.9	31.52	33.8
4206	701	4	0.418	7.47	32.23	34.3
4207	702	1	0.145	37.02	38.92	15.3
4208	702	3	0.04	37.46	38.32	16.1
4209	702	3	0.04	36.73	39.94	15.67
4210	702	3	0.04	36.09	38.4	15.02
4211	702	2	-0.683	37.98	38.91	14.24
4212	702	4	0.418	37.64	39.49	13.52
4213	703	1	0.145	17.45	7.27	19.58
4214	703	3	0.04	18.48	7.03	19.85
4215	703	3	0.04	17.61	8.09	18.92
4216	703	3	0.04	16.81	7.46	20.5
4217	703	2	-0.683	17.02	6.12	18.84
4218	703	4	0.418	16.06	6.13	18.99
4219	704	1	0.145	14.19	33.29	15.58
4220	704	3	0.04	14.74	32.69	14.84
4221	704	3	0.04	14.35	32.91	16.52
4222	704	3	0.04	13.07	33.31	15.47
4223	704	2	-0.683	14.76	34.56	15.38
4224	704	4	0.418	14.23	34.93	14.69
4225	705	1	0.145	10.52	9.67	14.99
4226	705	3	0.04	11.08	9.72	15.92
4227	705	3	0.04	9.64	9.32	15.33
4228	705	3	0.04	11.03	8.89	14.39
4229	705	2	-0.683	10.23	10.9	14.29
4230	705	4	0.418	9.93	11.52	14.94
4231	706	1	0.145	31.48	27.88	10.71
4232	706	3	0.04	30.98	27.26	11.39
4233	706	3	0.04	32.09	27.17	10.18
4234	706	3	0.04	32.17	28.67	11.18
4235	706	2	-0.683	30.76	28.53	9.69
4236	706	4	0.418	31.41	28.8	9.05
4237	707	1	0.145	29.62	30.77	3.3
4238	707	3	0.04	29.04	31.69	3.59
4239	707	3	0.04	29.36	30.56	2.27
4240	707	3	0.04	29.45	29.89	3.88
4241	707	2	-0.683	30.99	30.94	3.38
4242	707	4	0.418	31.23	31.16	4.28
4243	708	1	0.145	28.86	2.81	18.66
4244	708	3	0.04	28.39	2.23	19.44
4245	708	3	0.04	28.27	3.74	18.35
4246	708	3	0.04	29.12	2.18	17.8
4247	708	2	-0.683	30.02	3.33	19.21
4248	708	4	0.418	30.51	2.59	19.55
4249	709	1	0.145	39.69	0.83	40.49
4250	709	3	0.04	39.04	0.16	41.04
4251	709	3	0.04	40.74	0.71	40.75
4252	709	3	0.04	39.32	1.85	40.67
4253	709	2	-0.683	39.66	0.78	39.07
4254	709	4	0.418	38.82	1.17	38.81
4255	710	1	0.145	6.93	6.3	12.67
4256	710	3	0.04	6.39	6.85	11.93
4257	710	3	0.04	6.21	5.81	13.27
4258	710	3	0.04	7.67	6.83	13.28
4259	710	2	-0.683	7.57	5.23	11.93
4260	710	4	0.418	6.91	4.91	11.35
4261	711	1	0.145	29.38	37.53	10.76
4262	711	3	0.04	30.09	36.77	11.04
4263	711	3	0.04	29.77	38.03	9.87
4264	711	3	0.04	29.41	38.24	11.62
4265	711	2	-0.683	28.06	36.97	10.72
4266	711	4	0.418	27.74	36.74	11.58
4267	712	1	0.145	16.02	26.47	27.06
4268	712	3	0.04	17.03	26.43	26.79
4269	712	3	0.04	15.55	27.12	26.36
4270	712	3	0.04	15.95	26.82	28.11
4271	712	2	-0.683	15.31	25.25	26.9
4272	712	4	0.418	15.67	24.73	26.18
4273	713	1	0.145	22.96	6.4	37.72
4274	713	3	0.04	23.83	5.76	38.03
4275	713	3	0.04	22.96	7.09	38.51
4276	713	3	0.04	22.01	5.82	37.64
4277	713	2	-0.683	23.23	7.25	36.6
4278	713	4	0.418	22.38	7.49	36.37
4279	714	1	0.145	34.21	28.73	27.05
4280	714	3	0.04	34.4	28.98	28.07
4281	714	3	0.04	35.15	29.01	26.53
4282	714	3	0.04	33.34	29.29	26.68
4283	714	2	-0.683	34.01	27.28	26.97
4284	714	4	0.418	33.18	27.1	27.35
4285	715	1	0.145	2.96	41.24	20.49
4286	715	3	0.04	4	41.15	20.08
4287	715	3	0.04	2.4	42.07	20.1
4288	715	3	0.04	2.97	41.35	21.56
4289	715	2	-0.683	2.15	40.08	20.29
4290	715	4	0.418	2.73	39.45	19.83
4291	716	1	0.145	30.73	8.58	2.3
4292	716	3	0.04	31.01	9.51	1.83
4293	716	3	0.04	31.7	8.13	2.6
4294	716	3	0.04	30.29	7.94	1.53
4295	716	2	-0.683	29.95	8.9	3.39
4296	716	4	0.418	30.42	9.65	3.83
4297	717	1	0.145	35.15	17	10.69
4298	717	3	0.04	35.71	16.49	9.87
4299	717	3	0.04	34.74	17.99	10.3
4300	717	3	0.04	35.9	17.11	11.47
4301	717	2	-0.683	34.13	16.18	11.31
4302	717	4	0.418	34.52	15.38	11.61
4303	718	1	0.145	25.22	21.96	2.75
4304	718	3	0.04	25.17	23.01	2.8
4305	718	3	0.04	25.59	21.43	3.64
4306	718	3	0.04	26.09	21.72	2.13
4307	718	2	-0.683	23.99	21.41	2.29
4308	718	4	0.418	23.72	21.98	1.6
4309	719	1	0.145	27.44	19	30.85
4310	719	3	0.04	26.77	19.57	31.52
4311	719	3	0.04	28.11	18.36	31.44
4312	719	3	0.04	28.11	19.76	30.45
4313	719	2	-0.683	26.78	18.15	30
4314	719	4	0.418	26.42	18.8	29.44
4315	720	1	0.145	7.31	22.03	3.79
4316	720	3	0.04	7.55	22.47	2.77
4317	720	3	0.04	6.54	21.31	3.62
4318	720	3	0.04	6.93	22.8	4.45
4319	720	2	-0.683	8.37	21.39	4.38
4320	720	4	0.418	8.39	20.49	3.99
4321	721	1	0.145	35.12	0.99	14.65
4322	721	3	0.04	36.14	0.63	14.5
4323	721	3	0.04	35.11	1.88	15.35
4324	721	3	0.04	34.61	0.22	15.21
4325	721	2	-0.683	34.22	0.99	13.51
4326	721	4	0.418	34.54	1.66	12.9
4327	722	1	0.145	26.22	20.53	23.59
4328	722	3	0.04	26.92	21.15	22.92
4329	722	3	0.04	26.47	20.75	24.64
4330	722	3	0.04	26.45	19.52	23.29
4331	722	2	-0.683	24.81	20.78	23.33
4332	722	4	0.418	24.59	20.61	22.41
4333	723	1	0.145	15.93	35.77	29.65
4334	723	3	0.04	15.76	34.66	29.67
4335	723	3	0.04	15.5	36.26	28.76
4336	723	3	0.04	16.98	35.87	29.48
4337	723	2	-0.683	15.51	36.31	30.87
4338	723	4	0.418	14.56	36.11	31.07
4339	724	1	0.145	31.54	29.15	34.35
4340	724	3	0.04	31.41	30.21	34.35
4341	724	3	0.04	32.08	28.88	35.18
4342	724	3	0.04	32.25	28.86	33.53
4343	724	2	-0.683	30.29	28.56	34.3
4344	724	4	0.418	30.4	27.69	34.65
4345	725	1	0.145	21.5	33.93	18.86
4346	725	3	0.04	21	33.14	18.36
4347	725	3	0.04	21.52	33.66	19.91
4348	725	3	0.04	20.99	34.82	18.66
4349	725	2	-0.683	22.81	34.01	18.26
4350	725	4	0.418	22.61	34.34	17.33
4351	726	1	0.145	35.68	15.53	15.59
4352	726	3	0.04	36.64	15.98	15.85
4353	726	3	0.04	35.8	14.99	14.67
4354	726	3	0.04	34.94	16.34	15.41
4355	726	2	-0.683	35.25	14.79	16.69
4356	726	4	0.418	35.86	14.1	16.96
4357	727	1	0.145	10.88	37.65	26.92
4358	727	3	0.04	10.69	36.98	27.76
4359	727	3	0.04	11.51	37.01	26.33
4360	727	3	0.04	11.48	38.56	27.08
4361	727	2	-0.683	9.71	37.88	26.17
4362	727	4	0.418	9	38.17	26.72
4363	728	1	0.145	3.05	33.09	35.07
4364	728	3	0.04	2.47	32.99	36.04
4365	728	3	0.04	3.37	34.07	34.88
4366	728	3	0.04	2.45	32.71	34.2
4367	728	2	-0.683	4.17	32.25	35.31
4368	728	4	0.418	3.82	31.37	35.61
4369	729	1	0.145	38.48	22.42	34.85
4370	729	3	0.04	38.77	21.42	34.82
4371	729	3	0.04	39.22	22.81	34.17
4372	729	3	0.04	38.57	22.86	35.9
4373	729	2	-0.683	37.15	22.63	34.39
4374	729	4	0.418	37.06	21.97	33.69
4375	730	1	0.145	35.67	34.66	22.19
4376	730	3	0.04	35.06	35.53	22.47
4377	730	3	0.04	35.21	33.75	22.51
4378	730	3	0.04	36.49	34.6	22.8
4379	730	2	-0.683	35.85	34.88	20.81
4380	730	4	0.418	36.15	35.79	20.76
4381	731	1	0.145	4.22	40.56	15.77
4382	731	3	0.04	5.2	40.09	15.86
4383	731	3	0.04	3.46	39.9	15.4
4384	731	3	0.04	4.33	41.34	15.05
4385	731	2	-0.683	3.63	41.18	16.94
4386	731	4	0.418	2.97	41.75	16.58
4387	732	1	0.145	3.83	35.1	4.42
4388	732	3	0.04	3.32	35.93	3.88
4389	732	3	0.04	4.9	35.38	4.38
4390	732	3	0.04	3.65	34.17	3.95
4391	732	2	-0.683	3.42	35.06	5.73
4392	732	4	0.418	3.45	36	5.97
4393	733	1	0.145	5.29	35.05	28.46
4394	733	3	0.04	5.68	34.07	28.83
4395	733	3	0.04	5.17	35.68	29.39
4396	733	3	0.04	4.38	34.86	28.01
4397	733	2	-0.683	6.09	35.69	27.43
4398	733	4	0.418	6.16	35.01	26.73
4399	734	1	0.145	9.02	36.76	40.3
4400	734	3	0.04	10	36.35	40.24
4401	734	3	0.04	8.81	37.35	39.45
4402	734	3	0.04	9.01	37.42	41.17
4403	734	2	-0.683	8.02	35.74	40.39
4404	734	4	0.418	8	35.44	41.27
4405	735	1	0.145	1.02	24.59	40.62
4406	735	3	0.04	2.13	24.78	40.79
4407	735	3	0.04	0.66	25.57	40.34
4408	735	3	0.04	0.59	24.29	41.56
4409	735	2	-0.683	0.74	23.74	39.46
4410	735	4	0.418	0.37	22.93	39.84
4411	736	1	0.145	39.52	39.97	30.92
4412	736	3	0.04	39.22	40.99	31.34
4413	736	3	0.04	38.71	39.31	31.2
4414	736	3	0.04	40.51	39.63	31.39
4415	736	2	-0.683	39.43	40.16	29.55
4416	736	4	0.418	40.1	40.74	29.3
4417	737	1	0.145	34.91	19.49	7.18
4418	737	3	0.04	34.42	19.55	8.17
4419	737	3	0.04	35.64	20.26	7.04
4420	737	3	0.04	34.18	19.48	6.41
4421	737	2	-0.683	35.56	18.23	7.2
4422	737	4	0.418	34.91	17.52	6.91
4423	738	1	0.145	12.77	40.5	3.47
4424	738	3	0.04	11.99	39.86	3.08
4425	738	3	0.04	13.07	41.25	2.77
4426	738	3	0.04	13.65	39.95	3.69
4427	738	2	-0.683	12.37	41.15	4.68
4428	738	4	0.418	11.81	41.87	4.39
4429	739	1	0.145	26.05	33.68	17.51
4430	739	3	0.04	27.13	33.5	17.57
4431	739	3	0.04	25.61	32.75	17.24
4432	739	3	0.04	25.76	34.45	16.82
4433	739	2	-0.683	25.52	34.14	18.74
4434	739	4	0.418	24.53	34.15	18.66
4435	740	1	0.145	5.06	31.66	21.42
4436	740	3	0.04	4.2	31.02	21.63
4437	740	3	0.04	5.37	32.31	22.2
4438	740	3	0.04	4.78	32.28	20.62
4439	740	2	-0.683	6.06	30.84	20.88
4440	740	4	0.418	6.83	31.41	20.87
4441	741	1	0.145	1.51	28.72	10
4442	741	3	0.04	1.72	29.43	10.8
4443	741	3	0.04	0.76	27.92	10.17
4444	741	3	0.04	2.35	28.18	9.56
4445	741	2	-0.683	0.88	29.51	8.96
4446	741	4	0.418	0.23	30.1	9.38
4447	742	1	0.145	33.27	23.17	5.78
4448	742	3	0.04	33.32	23.68	6.67
4449	742	3	0.04	33.44	22.09	5.77
4450	742	3	0.04	34.18	23.56	5.25
4451	742	2	-0.683	32.23	23.55	4.91
4452	742	4	0.418	32.52	23.27	4.05
4453	743	1	0.145	8.01	40.42	34.77
4454	743	3	0.04	7.08	40.86	34.43
4455	743	3	0.04	8.27	40.95	35.67
4456	743	3	0.04	8.88	40.61	34.09
4457	743	2	-0.683	8.01	39.06	34.96
4458	743	4	0.418	7.22	38.66	35.3
4459	744	1	0.145	35.83	10.3	7.53
4460	744	3	0.04	35.77	10.65	8.62
4461	744	3	0.04	35.65	9.21	7.3
4462	744	3	0.04	36.85	10.55	7.19
4463	744	2	-0.683	34.78	10.97	6.84
4464	744	4	0.418	34.25	10.27	6.34
4465	745	1	0.145	20.34	7.66	25.36
4466	745	3	0.04	21.43	7.91	25.2
4467	745	3	0.04	20.14	7.3	24.33
4468	745	3	0.04	19.7	8.58	25.54
4469	745	2	-0.683	20.01	6.65	26.28
4470	745	4	0.418	20.55	5.91	26.01
4471	746	1	0.145	36.03	23.89	28.42
4472	746	3	0.04	35.19	24.68	28.43
4473	746	3	0.04	36.13	23.47	29.4
4474	746	3	0.04	37.03	24.29	28.05
4475	746	2	-0.683	35.48	23.02	27.49
4476	746	4	0.418	34.79	22.59	27.97
4477	747	1	0.145	40.55	7.19	39.71
4478	747	3	0.04	41.4	6.81	40.25
4479	747	3	0.04	39.66	6.72	40.12
4480	747	3	0.04	40.76	6.74	38.71
4481	747	2	-0.683	40.31	8.59	39.54
4482	747	4	0.418	39.87	8.94	40.29
4483	748	1	0.145	40.23	34.76	37.3
4484	748	3	0.04	40.13	33.83	37.89
4485	748	3	0.04	39.56	34.73	36.42
4486	748	3	0.04	41.32	34.7	36.92
4487	748	2	-0.683	39.98	36.03	37.91
4488	748	4	0.418	40.35	36	38.81
4489	749	1	0.145	5.49	26.52	9.3
4490	749	3	0.04	6.37	27.16	9.1
4491	749	3	0.04	4.61	26.85	8.83
4492	749	3	0.04	5.26	26.34	10.34
4493	749	2	-0.683	5.85	25.18	8.83
4494	749	4	0.418	6.09	25.3	7.91
4495	750	1	0.145	18.57	8.26	3.48
4496	750	3	0.04	18.17	9.23	3.57
4497	750	3	0.04	18.85	7.95	4.45
4498	750	3	0.04	19.47	8.33	2.89
4499	750	2	-0.683	17.57	7.47	2.85
4500	750	4	0.418	17.34	7.88	2
4501	751	1	0.145	26.91	24.29	5.83
4502	751	3	0.04	27.43	23.75	5.04
4503	751	3	0.04	26.5	25.19	5.34
4504	751	3	0.04	27.84	24.56	6.42
4505	751	2	-0.683	25.93	23.53	6.53
4506	751	4	0.418	26.47	22.87	6.95
4507	752	1	0.145	5.71	34.71	18.87
4508	752	3	0.04	5.15	35.05	17.94
4509	752	3	0.04	6.71	35.2	18.8
4510	752	3	0.04	5.86	33.64	18.72
4511	752	2	-0.683	5.06	35.13	20.13
4512	752	4	0.418	4.22	34.76	20.2
4513	753	1	0.145	21.1	14.35	9.47
4514	753	3	0.04	20.69	13.66	10.21
4515	753	3	0.04	21.06	13.89	8.46
4516	753	3	0.04	22.15	14.45	9.69
4517	753	2	-0.683	20.44	15.64	9.46
4518	753	4	0.418	20.73	16.04	8.62
4519	754	1	0.145	27.42	18.67	34.56
4520	754	3	0.04	26.97	19.2	33.77
4521	754	3	0.04	27.34	19.22	35.49
4522	754	3	0.04	28.49	18.78	34.3
4523	754	2	-0.683	26.77	17.38	34.72
4524	754	4	0.418	25.85	17.61	34.7
4525	755	1	0.145	39.56	26.28	38.25
4526	755	3	0.04	39.18	25.37	38.41
4527	755	3	0.04	40.67	26.45	38.12
4528	755	3	0.04	39.36	26.73	39.16
4529	755	2	-0.683	38.93	26.75	37.02
4530	755	4	0.418	38.97	26.07	36.39
4531	756	1	0.145	30.29	23.12	10.33
4532	756	3	0.04	30.43	22.28	11.02
4533	756	3	0.04	29.74	23.84	11.04
4534	756	3	0.04	29.62	22.75	9.54
4535	756	2	-0.683	31.43	23.79	9.89
4536	756	4	0.418	32.08	23.15	9.64
4537	757	1	0.145	31.01	37.91	20.93
4538	757	3	0.04	30.46	36.96	20.8
4539	757	3	0.04	31.94	37.79	20.3
4540	757	3	0.04	31.37	37.98	21.9
4541	757	2	-0.683	30.26	38.99	20.4
4542	757	4	0.418	29.53	38.59	19.92
4543	758	1	0.145	35.2	32.99	29.74
4544	758	3	0.04	34.76	33.52	28.84
4545	758	3	0.04	34.64	33.48	30.53
4546	758	3	0.04	36.31	33.23	29.7
4547	758	2	-0.683	34.93	31.58	29.61
4548	758	4	0.418	33.95	31.54	29.8
4549	759	1	0.145	7.65	34.18	35.93
4550	759	3	0.04	7.14	34.32	36.91
4551	759	3	0.04	8.42	33.41	36.01
4552	759	3	0.04	8.01	35.13	35.53
4553	759	2	-0.683	6.65	33.69	34.96
4554	759	4	0.418	5.86	33.45	35.52
4555	760	1	0.145	4.94	17.2	36.55
4556	760	3	0.04	5.66	16.74	35.84
4557	760	3	0.04	5.2	16.87	37.57
4558	760	3	0.04	3.89	16.9	36.27
4559	760	2	-0.683	5.27	18.53	36.5
4560	760	4	0.418	6.14	18.48	36.9
4561	761	1	0.145	3.76	0.96	0.46
4562	761	3	0.04	3.61	1.43	-0.52
4563	761	3	0.04	3.38	-0.07	0.22
4564	761	3	0.04	3.21	1.33	1.35
4565	761	2	-0.683	5.11	0.8	0.68
4566	761	4	0.418	5.44	0.17	0.1
4567	762	1	0.145	25.89	3.66	10.47
4568	762	3	0.04	24.83	3.35	10.64
4569	762	3	0.04	26.45	3.05	11.23
4570	762	3	0.04	25.87	4.77	10.54
4571	762	2	-0.683	26.18	3.36	9.18
4572	762	4	0.418	26.27	2.41	9.08
4573	763	1	0.145	37.45	7.85	37.46
4574	763	3	0.04	38.24	8.16	36.74
4575	763	3	0.04	37.49	8.58	38.2
4576	763	3	0.04	37.77	6.91	37.95
4577	763	2	-0.683	36.2	7.76	36.81
4578	763	4	0.418	35.9	8.6	36.51
4579	764	1	0.145	10.43	27.21	36.78
4580	764	3	0.04	10.8	27.88	37.58
4581	764	3	0.04	9.96	26.27	37.13
4582	764	3	0.04	11.25	27.05	36.03
4583	764	2	-0.683	9.42	27.91	36.08
4584	764	4	0.418	8.81	28.3	36.76
4585	765	1	0.145	18.21	26.4	1.98
4586	765	3	0.04	17.89	25.45	1.59
4587	765	3	0.04	18.38	26.34	3.06
4588	765	3	0.04	17.54	27.2	1.69
4589	765	2	-0.683	19.59	26.7	1.57
4590	765	4	0.418	20.07	26.79	2.36
4591	766	1	0.145	34.64	38.63	29.48
4592	766	3	0.04	34.33	39	30.47
4593	766	3	0.04	35.23	39.34	28.98
4594	766	3	0.04	33.76	38.73	28.85
4595	766	2	-0.683	35.2	37.32	29.55
4596	766	4	0.418	36.09	37.42	29.88
4597	767	1	0.145	6.03	18.15	22.39
4598	767	3	0.04	5.78	19.02	21.86
4599	767	3	0.04	5.38	17.32	22
4600	767	3	0.04	5.87	18.16	23.5
4601	767	2	-0.683	7.35	17.81	22.12
4602	767	4	0.418	7.9	18.6	22.28
4603	768	1	0.145	18.01	14.1	37.34
4604	768	3	0.04	17.79	13.52	38.24
4605	768	3	0.04	19.04	13.77	36.98
4606	768	3	0.04	17.94	15.14	37.58
4607	768	2	-0.683	17.07	13.73	36.31
4608	768	4	0.418	17.21	14.32	35.68
4609	769	1	0.145	40.08	11.41	5.99
4610	769	3	0.04	39.78	11.83	5.01
4611	769	3	0.04	39.22	11.13	6.54
4612	769	3	0.04	40.62	12.2	6.55
4613	769	2	-0.683	40.78	10.17	5.88
4614	769	4	0.418	41.69	10.36	5.59
4615	770	1	0.145	25.34	6.64	17.51
4616	770	3	0.04	26.32	7.19	17.58
4617	770	3	0.04	25.35	6.17	16.52
4618	770	3	0.04	24.46	7.36	17.54
4619	770	2	-0.683	25.3	5.75	18.57
4620	770	4	0.418	24.9	4.97	18.29
4621	771	1	0.145	10.25	22.93	36.61
4622	771	3	0.04	9.2	22.78	36.85
4623	771	3	0.04	10.47	23.77	36
4624	771	3	0.04	10.58	22.05	36.06
4625	771	2	-0.683	11.08	22.97	37.76
4626	771	4	0.418	11.72	23.69	37.68
4627	772	1	0.145	38.94	37.37	34.71
4628	772	3	0.04	38.16	37.95	35.16
4629	772	3	0.04	38.6	36.37	34.76
4630	772	3	0.04	39.79	37.37	35.34
4631	772	2	-0.683	39.34	37.72	33.37
4632	772	4	0.418	40.07	37.15	33.06
4633	773	1	0.145	18.62	21.94	9.89
4634	773	3	0.04	17.85	21.6	9.15
4635	773	3	0.04	18.24	21.94	10.92
4636	773	3	0.04	19	22.93	9.68
4637	773	2	-0.683	19.75	21.08	9.78
4638	773	4	0.418	20.14	21.2	8.89
4639	774	1	0.145	29.84	9.74	31.38
4640	774	3	0.04	29.44	9.47	32.29
4641	774	3	0.04	29.99	10.81	31.32
4642	774	3	0.04	29.11	9.37	30.66
4643	774	2	-0.683	31.13	9.24	31.02
4644	774	4	0.418	31.53	8.73	31.76
4645	775	1	0.145	17.21	3.35	1.12
4646	775	3	0.04	18.17	2.81	1.21
4647	775	3	0.04	17.52	4.43	1.09
4648	775	3	0.04	16.72	3.09	2.07
4649	775	2	-0.683	16.54	2.87	-0.05
4650	775	4	0.418	17.15	2.94	-0.8
4651	776	1	0.145	22.02	26.41	7.49
4652	776	3	0.04	22.52	26.53	6.51
4653	776	3	0.04	22.73	26.76	8.18
4654	776	3	0.04	21.73	25.38	7.67
4655	776	2	-0.683	20.91	27.26	7.48
4656	776	4	0.418	20.84	27.48	8.43
4657	777	1	0.145	37.69	8.23	25.17
4658	777	3	0.04	37.13	7.28	24.91
4659	777	3	0.04	38.24	8.6	24.33
4660	777	3	0.04	38.38	8.04	25.96
4661	777	2	-0.683	36.7	9.15	25.63
4662	777	4	0.418	36	9.29	25
4663	778	1	0.145	36.47	10.97	3.43
4664	778	3	0.04	35.73	11.68	3.21
4665	778	3	0.04	36.11	9.97	3.26
4666	778	3	0.04	36.77	11.02	4.43
4667	778	2	-0.683	37.57	11.31	2.58
4668	778	4	0.418	37.9	12.15	2.88
4669	779	1	0.145	5.62	2.76	17.77
4670	779	3	0.04	4.72	2.26	17.37
4671	779	3	0.04	6.26	3.12	17
4672	779	3	0.04	6.12	1.97	18.36
4673	779	2	-0.683	5.14	3.84	18.58
4674	779	4	0.418	5.48	3.74	19.45
4675	780	1	0.145	1.95	4.17	33.21
4676	780	3	0.04	1.09	3.52	33.35
4677	780	3	0.04	1.8	4.7	32.2
4678	780	3	0.04	2.89	3.68	33.25
4679	780	2	-0.683	2.11	5.06	34.26
4680	780	4	0.418	2.88	5.62	34.12
4681	781	1	0.145	31.38	25.06	28.28
4682	781	3	0.04	30.6	24.93	28.99
4683	781	3	0.04	31.19	24.64	27.26
4684	781	3	0.04	32.28	24.49	28.52
4685	781	2	-0.683	31.63	26.44	28.22
4686	781	4	0.418	30.92	26.82	27.73
4687	782	1	0.145	29.89	19.1	6.19
4688	782	3	0.04	30.04	18.3	5.5
4689	782	3	0.04	29.74	19.98	5.58
4690	782	3	0.04	30.86	19.16	6.72
4691	782	2	-0.683	28.86	18.82	7.19
4692	782	4	0.418	28.89	19.46	7.92
4693	783	1	0.145	16.46	31.8	12.02
4694	783	3	0.04	15.4	31.67	12.29
4695	783	3	0.04	16.51	31.51	10.95
4696	783	3	0.04	17.16	31.16	12.54
4697	783	2	-0.683	16.82	33.16	12.3
4698	783	4	0.418	17.02	33.18	13.2
4699	784	1	0.145	31.16	15.09	13.16
4700	784	3	0.04	31.85	15.71	13.72
4701	784	3	0.04	30.46	14.54	13.78
4702	784	3	0.04	31.95	14.43	12.69
4703	784	2	-0.683	30.34	15.91	12.3
4704	784	4	0.418	30.77	16.68	12.01
4705	785	1	0.145	18.73	22.54	0.94
4706	785	3	0.04	19.1	22.4	1.96
4707	785	3	0.04	19.27	21.63	0.68
4708	785	3	0.04	19.18	23.45	0.42
4709	785	2	-0.683	17.4	22.4	0.75
4710	785	4	0.418	17.22	22.49	-0.13
4711	786	1	0.145	35.55	25.38	24.85
4712	786	3	0.04	34.51	25.09	25.06
4713	786	3	0.04	35.86	24.76	24.03
4714	786	3	0.04	36.13	25.1	25.75
4715	786	2	-0.683	35.72	26.74	24.54
4716	786	4	0.418	35.3	27.18	25.29
4717	787	1	0.145	16.29	9.78	6.21
4718	787	3	0.04	16.39	8.89	5.7
4719	787	3	0.04	16.58	9.77	7.25
4720	787	3	0.04	15.27	10.01	6.22
4721	787	2	-0.683	16.81	10.91	5.56
4722	787	4	0.418	17.77	10.89	5.73
4723	788	1	0.145	0.9	40.71	3.28
4724	788	3	0.04	1.37	39.88	3.78
4725	788	3	0.04	1.54	40.9	2.4
4726	788	3	0.04	0.79	41.63	3.84
4727	788	2	-0.683	-0.35	40.31	2.72
4728	788	4	0.418	-1.07	40.39	3.31
4729	789	1	0.145	27.9	1.86	3.84
4730	789	3	0.04	27.74	1.99	4.94
4731	789	3	0.04	28.62	2.54	3.44
4732	789	3	0.04	26.98	1.85	3.28
4733	789	2	-0.683	28.54	0.61	3.77
4734	789	4	0.418	28.97	0.46	4.63
4735	790	1	0.145	26.02	18.91	20.51
4736	790	3	0.04	26.86	19.47	20.91
4737	790	3	0.04	25.7	18.15	21.23
4738	790	3	0.04	26.26	18.51	19.54
4739	790	2	-0.683	24.9	19.75	20.56
4740	790	4	0.418	24.12	19.16	20.46
4741	791	1	0.145	11.04	31.58	35.95
4742	791	3	0.04	10.07	31.65	35.53
4743	791	3	0.04	11.65	32.32	35.38
4744	791	3	0.04	11.43	30.59	35.74
4745	791	2	-0.683	11.09	31.89	37.33
4746	791	4	0.418	11.48	32.77	37.37
4747	792	1	0.145	10.31	34.82	2.55
4748	792	3	0.04	11	34.64	3.34
4749	792	3	0.04	10.83	34.61	1.64
4750	792	3	0.04	10.09	35.89	2.6
4751	792	2	-0.683	9.2	33.89	2.62
4752	792	4	0.418	9.59	32.99	2.73
4753	793	1	0.145	15.86	33.09	37.74
4754	793	3	0.04	15.78	33.43	38.81
4755	793	3	0.04	15.24	32.14	37.64
4756	793	3	0.04	16.83	32.67	37.53
4757	793	2	-0.683	15.29	33.94	36.76
4758	793	4	0.418	15.91	34.6	36.43
4759	794	1	0.145	12.36	35.86	30.08
4760	794	3	0.04	13.21	35.9	29.41
4761	794	3	0.04	11.62	35	30.02
4762	794	3	0.04	11.77	36.74	29.88
4763	794	2	-0.683	12.89	36	31.37
4764	794	4	0.418	12.08	36.17	31.92
4765	795	1	0.145	30.23	19.49	21.1
4766	795	3	0.04	30.38	20.11	21.99
4767	795	3	0.04	31.18	19.35	20.58
4768	795	3	0.04	29.68	19.99	20.32
4769	795	2	-0.683	29.58	18.26	21.43
4770	795	4	0.418	29.29	17.87	20.62
4771	796	1	0.145	36.07	27.1	1.64
4772	796	3	0.04	36.71	26.25	1.38
4773	796	3	0.04	36.77	27.82	2.07
4774	796	3	0.04	35.52	26.8	2.57
4775	796	2	-0.683	35.25	27.72	0.69
4776	796	4	0.418	34.65	27.03	0.38
4777	797	1	0.145	27.55	30.77	0.46
4778	797	3	0.04	26.61	30.83	-0.03
4779	797	3	0.04	27.6	29.83	0.99
4780	797	3	0.04	27.6	31.51	1.28
4781	797	2	-0.683	28.66	30.97	-0.44
4782	797	4	0.418	29.53	31.05	-0.03
4783	798	1	0.145	0.01	28.8	1.37
4784	798	3	0.04	0.36	29.2	0.43
4785	798	3	0.04	-0.99	28.71	1.08
4786	798	3	0.04	0.15	29.39	2.27
4787	798	2	-0.683	0.44	27.43	1.51
4788	798	4	0.418	1.39	27.4	1.69
4789	799	1	0.145	18.36	27.24	38.99
4790	799	3	0.04	17.82	27.7	39.79
4791	799	3	0.04	18.9	28.08	38.45
4792	799	3	0.04	17.69	26.74	38.29
4793	799	2	-0.683	19.39	26.4	39.55
4794	799	4	0.418	19.71	26.74	40.4
4795	800	1	0.145	7.59	18.49	29.03
4796	800	3	0.04	7.63	18.24	27.97
4797	800	3	0.04	7.61	17.62	29.67
4798	800	3	0.04	6.6	18.97	29.23
4799	800	2	-0.683	8.6	19.35	29.53
4800	800	4	0.418	8.33	19.63	30.37
4801	801	1	0.145	32.49	18.21	39.46
4802	801	3	0.04	32.36	17.7	38.45
4803	801	3	0.04	33.24	17.62	39.96
4804	801	3	0.04	31.66	17.98	40.11
4805	801	2	-0.683	32.7	19.61	39.43
4806	801	4	0.418	33.57	19.77	39.05
4807	802	1	0.145	30.85	25.77	7.47
4808	802	3	0.04	31.84	25.88	7.86
4809	802	3	0.04	30.35	26.7	7.7
4810	802	3	0.04	30.16	25.09	8.05
4811	802	2	-0.683	30.8	25.6	6.03
4812	802	4	0.418	31.29	24.79	5.85
4813	803	1	0.145	25.72	39.28	25.56
4814	803	3	0.04	25.9	39.37	26.64
4815	803	3	0.04	25.7	40.31	25.07
4816	803	3	0.04	24.84	38.67	25.4
4817	803	2	-0.683	26.93	38.66	25.03
4818	803	4	0.418	27.6	39.29	24.83
4819	804	1	0.145	2.87	38.83	26.14
4820	804	3	0.04	2.44	39.48	25.36
4821	804	3	0.04	2.16	38.74	26.96
4822	804	3	0.04	3.9	39.06	26.46
4823	804	2	-0.683	2.88	37.58	25.5
4824	804	4	0.418	1.97	37.25	25.51
4825	805	1	0.145	16.45	22.15	32.82
4826	805	3	0.04	16.56	21.05	32.98
4827	805	3	0.04	16.04	22.52	33.75
4828	805	3	0.04	15.74	22.37	32.04
4829	805	2	-0.683	17.7	22.8	32.6
4830	805	4	0.418	17.52	23.69	32.34
4831	806	1	0.145	9.17	7.36	4.51
4832	806	3	0.04	8.25	7.7	4.95
4833	806	3	0.04	8.83	6.89	3.58
4834	806	3	0.04	9.49	6.74	5.28
4835	806	2	-0.683	9.95	8.54	4.18
4836	806	4	0.418	10.33	8.86	5.02
4837	807	1	0.145	26.57	30.55	35.04
4838	807	3	0.04	27.01	29.62	34.76
4839	807	3	0.04	25.8	30.82	34.37
4840	807	3	0.04	27.34	31.2	34.94
4841	807	2	-0.683	26.06	30.42	36.41
4842	807	4	0.418	26.86	30.5	36.93
4843	808	1	0.145	30.07	39.93	24.21
4844	808	3	0.04	29.86	39.63	23.23
4845	808	3	0.04	30.92	40.62	24.13
4846	808	3	0.04	30.45	39.08	24.72
4847	808	2	-0.683	28.88	40.41	24.82
4848	808	4	0.418	28.75	41.32	24.41
4849	809	1	0.145	40.85	26.04	34.43
4850	809	3	0.04	41.61	25.27	34.34
4851	809	3	0.04	41.2	26.62	35.29
4852	809	3	0.04	39.84	25.56	34.67
4853	809	2	-0.683	40.79	26.84	33.26
4854	809	4	0.418	40.16	27.54	33.43
4855	810	1	0.145	36.89	35.4	41.24
4856	810	3	0.04	37.22	34.96	42.19
4857	810	3	0.04	37.74	35.82	40.73
4858	810	3	0.04	36.32	36.22	41.65
4859	810	2	-0.683	36.25	34.35	40.53
4860	810	4	0.418	35.66	33.88	41.15
4861	811	1	0.145	12.08	23.78	25.33
4862	811	3	0.04	12.29	23.47	24.27
4863	811	3	0.04	12.57	24.67	25.7
4864	811	3	0.04	12.43	22.94	25.98
4865	811	2	-0.683	10.62	23.97	25.28
4866	811	4	0.418	10.52	24.89	25.18
4867	812	1	0.145	11.76	8.59	0.72
4868	812	3	0.04	11.07	8.05	0.04
4869	812	3	0.04	11.44	9.63	0.7
4870	812	3	0.04	12.77	8.56	0.2
4871	812	2	-0.683	11.72	8.07	2.07
4872	812	4	0.418	10.83	8.22	2.45
4873	813	1	0.145	19.14	12.52	33.39
4874	813	3	0.04	19.86	12.1	32.76
4875	813	3	0.04	18.56	11.75	33.92
4876	813	3	0.04	18.46	13.12	32.79
4877	813	2	-0.683	19.94	13.29	34.33
4878	813	4	0.418	20.58	12.7	34.64
4879	814	1	0.145	31.36	37.74	16.86
4880	814	3	0.04	31.84	36.81	16.37
4881	814	3	0.04	31.55	37.56	17.93
4882	814	3	0.04	30.25	37.66	16.75
4883	814	2	-0.683	32	38.89	16.31
4884	814	4	0.418	32.93	38.83	16.58
4885	815	1	0.145	8.22	28.43	5.87
4886	815	3	0.04	9.14	28.07	5.5
4887	815	3	0.04	8.33	29.46	5.74
4888	815	3	0.04	8.14	28.2	6.94
4889	815	2	-0.683	7.09	27.87	5.2
4890	815	4	0.418	6.31	28.42	5.3
4891	816	1	0.145	15.31	16.67	34.45
4892	816	3	0.04	15.58	15.75	34.01
4893	816	3	0.04	15.3	16.46	35.57
4894	816	3	0.04	14.34	16.96	34.05
4895	816	2	-0.683	16.3	17.57	34.08
4896	816	4	0.418	17	17.06	34.02
4897	817	1	0.145	14.71	11.74	37.94
4898	817	3	0.04	15.72	11.52	38.26
4899	817	3	0.04	14.02	11.6	38.78
4900	817	3	0.04	14.42	10.99	37.16
4901	817	2	-0.683	14.52	13.06	37.61
4902	817	4	0.418	15.31	13.39	37.15
4903	818	1	0.145	5.27	21.72	35.74
4904	818	3	0.04	5.7	21.14	36.55
4905	818	3	0.04	4.74	20.99	35.06
4906	818	3	0.04	6.09	22.05	35.18
4907	818	2	-0.683	4.45	22.87	36.02
4908	818	4	0.418	5	23.43	36.59
4909	819	1	0.145	29.22	19.26	25.24
4910	819	3	0.04	28.32	19.15	24.61
4911	819	3	0.04	30.08	18.64	24.82
4912	819	3	0.04	28.95	18.8	26.21
4913	819	2	-0.683	29.51	20.65	25.48
4914	819	4	0.418	30.46	20.74	25.26
4915	820	1	0.145	8.85	32.54	39.74
4916	820	3	0.04	8.06	32.4	40.44
4917	820	3	0.04	9.7	32.35	40.44
4918	820	3	0.04	8.9	33.62	39.4
4919	820	2	-0.683	8.69	31.67	38.64
4920	820	4	0.418	9.48	31.72	38.14
4921	821	1	0.145	17.61	12.32	11.66
4922	821	3	0.04	17.32	12.66	10.68
4923	821	3	0.04	18.67	12.28	11.75
4924	821	3	0.04	17.36	11.21	11.95
4925	821	2	-0.683	17.26	13.33	12.63
4926	821	4	0.418	16.33	13.27	12.82
4927	822	1	0.145	1.11	25.83	5.29
4928	822	3	0.04	1.65	26.55	5.84
4929	822	3	0.04	1.35	24.79	5.51
4930	822	3	0.04	1.38	25.97	4.24
4931	822	2	-0.683	-0.3	25.97	5.4
4932	822	4	0.418	-0.54	26.91	5.44
4933	823	1	0.145	27.08	0.46	21.03
4934	823	3	0.04	27.47	-0.48	21.22
4935	823	3	0.04	26.89	0.42	19.98
4936	823	3	0.04	27.74	1.26	21.38
4937	823	2	-0.683	25.81	0.52	21.71
4938	823	4	0.418	25.3	-0.26	21.57
4939	824	1	0.145	21.18	1.66	16.96
4940	824	3	0.04	21.11	1.95	18
4941	824	3	0.04	22.22	1.51	16.68
4942	824	3	0.04	20.79	2.35	16.23
4943	824	2	-0.683	20.59	0.46	16.73
4944	824	4	0.418	20.76	0.17	15.85
4945	825	1	0.145	6.41	8.85	29.28
4946	825	3	0.04	6.61	7.9	29.73
4947	825	3	0.04	6.97	8.99	28.33
4948	825	3	0.04	6.62	9.6	29.99
4949	825	2	-0.683	5.04	9.1	29.08
4950	825	4	0.418	4.54	9.06	29.88
4951	826	1	0.145	21.41	19.85	12.36
4952	826	3	0.04	22.04	19.81	13.24
4953	826	3	0.04	20.83	18.99	12.35
4954	826	3	0.04	21.94	19.72	11.42
4955	826	2	-0.683	20.66	20.97	12.37
4956	826	4	0.418	20.34	21.16	11.49
4957	827	1	0.145	33.4	33.88	1.89
4958	827	3	0.04	33.7	34.9	1.94
4959	827	3	0.04	32.58	33.82	1.18
4960	827	3	0.04	33.15	33.51	2.86
4961	827	2	-0.683	34.53	33.2	1.33
4962	827	4	0.418	34.55	32.36	1.76
4963	828	1	0.145	31.51	27.76	3.5
4964	828	3	0.04	32.21	28.46	3.03
4965	828	3	0.04	31.86	26.8	3.22
4966	828	3	0.04	30.61	28.09	3.09
4967	828	2	-0.683	31.57	27.9	4.93
4968	828	4	0.418	31.13	27.11	5.31
4969	829	1	0.145	5.39	9.24	10.87
4970	829	3	0.04	4.41	9.35	10.56
4971	829	3	0.04	5.87	10.02	10.3
4972	829	3	0.04	5.5	8.29	10.45
4973	829	2	-0.683	5.59	9.46	12.24
4974	829	4	0.418	6.47	9.85	12.33
4975	830	1	0.145	11.57	6.07	15.57
4976	830	3	0.04	11.18	5.07	15.81
4977	830	3	0.04	12.02	6.6	16.36
4978	830	3	0.04	10.65	6.61	15.35
4979	830	2	-0.683	12.45	5.99	14.55
4980	830	4	0.418	13.29	5.62	14.87
4981	831	1	0.145	2.71	34.54	10.46
4982	831	3	0.04	2.29	34.74	11.44
4983	831	3	0.04	2.49	35.38	9.78
4984	831	3	0.04	2.27	33.67	9.97
4985	831	2	-0.683	4.07	34.44	10.65
4986	831	4	0.418	4.47	34.6	9.76
4987	832	1	0.145	37.66	34.75	18.4
4988	832	3	0.04	38.59	35.1	18.66
4989	832	3	0.04	36.94	35.55	18.46
4990	832	3	0.04	37.48	33.97	19.17
4991	832	2	-0.683	37.59	34.37	17.02
4992	832	4	0.418	36.69	34.55	16.83
4993	833	1	0.145	2.42	12.24	34.77
4994	833	3	0.04	2.12	12.82	33.9
4995	833	3	0.04	1.66	12.46	35.48
4996	833	3	0.04	3.35	12.66	35.22
4997	833	2	-0.683	2.35	10.83	34.5
4998	833	4	0.418	1.43	10.66	34.18
4999	834	1	0.145	14.75	19.67	9.49
5000	834	3	0.04	14.06	20.08	10.22
5001	834	3	0.04	15	18.66	9.64
5002	834	3	0.04	15.6	20.24	9.32
5003	834	2	-0.683	14.06	19.78	8.29
5004	834	4	0.418	14.6	19.24	7.65
5005	835	1	0.145	33.82	29.68	37.26
5006	835	3	0.04	32.9	29.21	37.32
5007	835	3	0.04	34.53	29.02	36.8
5008	835	3	0.04	34.22	30.03	38.25
5009	835	2	-0.683	33.83	30.76	36.41
5010	835	4	0.418	34.77	30.76	36.08
5011	836	1	0.145	1.49	36.51	34.72
5012	836	3	0.04	2.46	36.73	34.35
5013	836	3	0.04	1.29	37.35	35.41
5014	836	3	0.04	1.61	35.67	35.46
5015	836	2	-0.683	0.71	36.13	33.57
5016	836	4	0.418	1.27	35.62	33
5017	837	1	0.145	7.65	23.56	32.31
5018	837	3	0.04	7.43	23.26	31.27
5019	837	3	0.04	7.62	24.66	32.47
5020	837	3	0.04	8.46	22.99	32.85
5021	837	2	-0.683	6.55	23.04	32.91
5022	837	4	0.418	5.88	23.77	32.95
5023	838	1	0.145	16.29	5.67	25.15
5024	838	3	0.04	16.52	6.22	24.32
5025	838	3	0.04	15.29	5.24	25.14
5026	838	3	0.04	16.45	6.11	26.1
5027	838	2	-0.683	17.17	4.61	24.96
5028	838	4	0.418	18.09	4.98	24.81
5029	839	1	0.145	20.05	38.38	28.74
5030	839	3	0.04	20.51	39.04	27.94
5031	839	3	0.04	19.22	38.83	29.33
5032	839	3	0.04	20.86	38.13	29.39
5033	839	2	-0.683	19.55	37.23	28.02
5034	839	4	0.418	19.3	36.52	28.59
5035	840	1	0.145	22.24	35.9	14.92
5036	840	3	0.04	22.05	36.68	15.65
5037	840	3	0.04	22.96	36.28	14.27
5038	840	3	0.04	21.36	35.8	14.24
5039	840	2	-0.683	22.56	34.74	15.53
5040	840	4	0.418	22.91	34.13	14.87
5041	841	1	0.145	5.14	16.11	27.46
5042	841	3	0.04	5.77	15.39	27.03
5043	841	3	0.04	5.66	17.08	27.48
5044	841	3	0.04	4.97	15.76	28.53
5045	841	2	-0.683	3.95	16.3	26.7
5046	841	4	0.418	3.29	16.67	27.27
5047	842	1	0.145	32.05	11.65	23.71
5048	842	3	0.04	31.12	12.15	23.49
5049	842	3	0.04	32.56	12.1	24.62
5050	842	3	0.04	32.84	11.88	22.96
5051	842	2	-0.683	31.77	10.29	24.02
5052	842	4	0.418	31.23	10.24	24.85
5053	843	1	0.145	40.17	7.61	17.98
5054	843	3	0.04	40.59	7.95	18.88
5055	843	3	0.04	40.02	8.45	17.31
5056	843	3	0.04	39.22	7.16	18.21
5057	843	2	-0.683	40.95	6.61	17.35
5058	843	4	0.418	41.05	5.79	17.93
5059	844	1	0.145	14.93	34.67	4.3
5060	844	3	0.04	13.96	34.15	4.51
5061	844	3	0.04	14.93	35.39	3.47
5062	844	3	0.04	15.58	33.88	4.04
5063	844	2	-0.683	15.38	35.39	5.45
5064	844	4	0.418	15.24	34.81	6.19
5065	845	1	0.145	19.71	11.58	1.86
5066	845	3	0.04	20.49	11.79	1.18
5067	845	3	0.04	20.15	11.05	2.69
5068	845	3	0.04	19.03	10.8	1.39
5069	845	2	-0.683	18.95	12.74	2.28
5070	845	4	0.418	18.31	12.85	1.61
5071	846	1	0.145	40.14	10.5	23.05
5072	846	3	0.04	39.23	11.04	22.75
5073	846	3	0.04	40.8	10.75	22.29
5074	846	3	0.04	40.04	9.4	23.04
5075	846	2	-0.683	40.51	11.04	24.28
5076	846	4	0.418	41.33	10.56	24.55
5077	847	1	0.145	19.9	9.24	31.96
5078	847	3	0.04	19.99	8.13	31.69
5079	847	3	0.04	20.44	9.89	31.33
5080	847	3	0.04	20.31	9.2	32.93
5081	847	2	-0.683	18.52	9.54	31.86
5082	847	4	0.418	18.16	9.21	31.05
5083	848	1	0.145	21.94	8.8	16.42
5084	848	3	0.04	22.58	7.93	16.18
5085	848	3	0.04	22.47	9.65	15.93
5086	848	3	0.04	21.9	8.9	17.46
5087	848	2	-0.683	20.67	8.53	15.99
5088	848	4	0.418	20.35	7.68	16.36
5089	849	1	0.145	14.59	37.31	25.5
5090	849	3	0.04	14.87	36.31	25.2
5091	849	3	0.04	15.47	37.78	25.97
5092	849	3	0.04	13.68	37.29	26.14
5093	849	2	-0.683	14.3	38.29	24.5
5094	849	4	0.418	15.04	38.56	24.12
5095	850	1	0.145	20.1	37.83	3.52
5096	850	3	0.04	19.85	38.79	3.05
5097	850	3	0.04	20.96	37.32	2.98
5098	850	3	0.04	19.32	37.06	3.49
5099	850	2	-0.683	20.48	38.07	4.81
5100	850	4	0.418	19.82	38.67	5.13
5101	851	1	0.145	24.96	29.9	7.67
5102	851	3	0.04	24.66	30.66	6.89
5103	851	3	0.04	24.25	29.09	7.74
5104	851	3	0.04	24.85	30.47	8.54
5105	851	2	-0.683	26.27	29.46	7.5
5106	851	4	0.418	26.71	29.45	8.32
5107	852	1	0.145	35.52	21.97	39.52
5108	852	3	0.04	36.02	22.46	40.37
5109	852	3	0.04	36.15	22.2	38.62
5110	852	3	0.04	34.46	22.4	39.51
5111	852	2	-0.683	35.4	20.63	39.86
5112	852	4	0.418	35.61	20.39	40.77
5113	853	1	0.145	25.83	14.36	19.3
5114	853	3	0.04	26.74	14.94	19.02
5115	853	3	0.04	25.36	14.7	20.23
5116	853	3	0.04	26.11	13.33	19.37
5117	853	2	-0.683	24.82	14.47	18.29
5118	853	4	0.418	24.31	13.71	18.4
5119	854	1	0.145	39.18	4.23	27.14
5120	854	3	0.04	39.71	3.78	27.99
5121	854	3	0.04	39.45	5.3	27.1
5122	854	3	0.04	38.22	4.32	27.59
5123	854	2	-0.683	39.17	3.5	25.97
5124	854	4	0.418	39.1	2.58	26.21
5125	855	1	0.145	1.77	-0.19	29.66
5126	855	3	0.04	2.54	-0.02	28.93
5127	855	3	0.04	2.33	0	30.6
5128	855	3	0.04	1.43	-1.24	29.6
5129	855	2	-0.683	0.69	0.72	29.49
5130	855	4	0.418	0.99	1.63	29.46
5131	856	1	0.145	13.01	24.23	16.61
5132	856	3	0.04	12.56	24.43	17.63
5133	856	3	0.04	13.93	24.82	16.51
5134	856	3	0.04	12.32	24.6	15.81
5135	856	2	-0.683	13.27	22.8	16.44
5136	856	4	0.418	13.61	22.7	15.54
5137	857	1	0.145	37.01	26.74	21.05
5138	857	3	0.04	36.77	25.67	20.76
5139	857	3	0.04	36.39	27.06	21.88
5140	857	3	0.04	36.82	27.31	20.12
5141	857	2	-0.683	38.36	26.69	21.34
5142	857	4	0.418	38.45	26.38	22.27
5143	858	1	0.145	36.06	32.5	5.76
5144	858	3	0.04	36.49	32.96	6.66
5145	858	3	0.04	35.85	31.51	6.12
5146	858	3	0.04	36.81	32.53	4.99
5147	858	2	-0.683	34.86	33.21	5.39
5148	858	4	0.418	35.15	33.9	4.77
5149	859	1	0.145	28.6	35.98	7.65
5150	859	3	0.04	27.74	36.7	7.77
5151	859	3	0.04	28.73	35.56	8.64
5152	859	3	0.04	29.49	36.47	7.28
5153	859	2	-0.683	28.24	34.98	6.76
5154	859	4	0.418	27.84	35.32	5.98
5155	860	1	0.145	0.86	11.19	15.96
5156	860	3	0.04	1.6	11.57	15.26
5157	860	3	0.04	0.51	11.82	16.67
5158	860	3	0.04	1.41	10.32	16.44
5159	860	2	-0.683	-0.35	10.65	15.48
5160	860	4	0.418	-0.23	10.25	14.64
5161	861	1	0.145	1.12	23.2	36.14
5162	861	3	0.04	0.83	22.72	35.22
5163	861	3	0.04	1.53	24.2	36.01
5164	861	3	0.04	1.84	22.56	36.63
5165	861	2	-0.683	0.03	23.33	36.94
5166	861	4	0.418	0.27	23.61	37.86
5167	862	1	0.145	34.9	26.76	9.03
5168	862	3	0.04	34.66	27.66	9.49
5169	862	3	0.04	35.74	27.07	8.43
5170	862	3	0.04	33.94	26.48	8.51
5171	862	2	-0.683	35.38	25.81	10.02
5172	862	4	0.418	36.25	26.14	10.29
5173	863	1	0.145	10.34	18.49	3.81
5174	863	3	0.04	10.81	18.22	4.77
5175	863	3	0.04	10.47	17.7	3.06
5176	863	3	0.04	10.81	19.42	3.49
5177	863	2	-0.683	8.99	18.62	4.08
5178	863	4	0.418	8.59	17.73	3.93
5179	864	1	0.145	25.67	28.31	38.85
5180	864	3	0.04	26	29.4	38.92
5181	864	3	0.04	26.6	27.8	38.54
5182	864	3	0.04	24.92	28.34	38.03
5183	864	2	-0.683	25.16	27.79	40.04
5184	864	4	0.418	24.3	28.17	40.18
5185	865	1	0.145	3.16	22.09	32.92
5186	865	3	0.04	2.57	21.29	33.4
5187	865	3	0.04	3.03	22.14	31.82
5188	865	3	0.04	4.22	21.74	32.91
5189	865	2	-0.683	3.13	23.42	33.48
5190	865	4	0.418	3.54	23.31	34.29
5191	866	1	0.145	17.61	23.18	37.99
5192	866	3	0.04	16.82	23.82	37.54
5193	866	3	0.04	18.22	23.81	38.59
5194	866	3	0.04	18.18	22.88	37.09
5195	866	2	-0.683	17.11	22.06	38.75
5196	866	4	0.418	16.47	21.56	38.2
5197	867	1	0.145	29.74	37.23	36.52
5198	867	3	0.04	30.78	36.83	36.51
5199	867	3	0.04	29.8	38.2	36.88
5200	867	3	0.04	29.2	36.62	37.25
5201	867	2	-0.683	29.16	37.04	35.21
5202	867	4	0.418	29.85	37.3	34.62
5203	868	1	0.145	24.14	35.73	38.9
5204	868	3	0.04	23.29	36.38	38.72
5205	868	3	0.04	25.11	36.31	38.91
5206	868	3	0.04	24.13	35.02	38.06
5207	868	2	-0.683	24.06	35.07	40.17
5208	868	4	0.418	24.42	35.69	40.78
5209	869	1	0.145	20	31.25	30.39
5210	869	3	0.04	19.77	31.37	29.32
5211	869	3	0.04	21.05	31.42	30.46
5212	869	3	0.04	19.63	30.2	30.77
5213	869	2	-0.683	19.36	32.32	31.12
5214	869	4	0.418	19.52	32.18	32.03
5215	870	1	0.145	39.98	21	28.18
5216	870	3	0.04	38.99	21.24	28.5
5217	870	3	0.04	40.23	21.66	27.4
5218	870	3	0.04	39.72	20.03	27.83
5219	870	2	-0.683	40.8	20.99	29.32
5220	870	4	0.418	41.65	20.51	29.21
5221	871	1	0.145	2.3	29.28	31.76
5222	871	3	0.04	1.76	28.38	31.52
5223	871	3	0.04	1.59	30.13	31.88
5224	871	3	0.04	3.04	29.5	31
5225	871	2	-0.683	2.97	29.1	32.98
5226	871	4	0.418	3.64	28.46	32.81
5227	872	1	0.145	35.85	1.6	30.72
5228	872	3	0.04	36.28	2.25	29.92
5229	872	3	0.04	35.41	2.21	31.52
5230	872	3	0.04	36.64	1.02	31.1
5231	872	2	-0.683	34.93	0.75	30.11
5232	872	4	0.418	34.29	1.34	29.76
5233	873	1	0.145	10.37	16.35	20.54
5234	873	3	0.04	10.82	15.41	20.33
5235	873	3	0.04	10.99	17.19	20.43
5236	873	3	0.04	10.35	16.32	21.68
5237	873	2	-0.683	9.07	16.36	19.99
5238	873	4	0.418	8.52	16.95	20.53
5239	874	1	0.145	13.82	33.63	33.49
5240	874	3	0.04	13.43	33.27	32.53
5241	874	3	0.04	13.38	34.6	33.79
5242	874	3	0.04	14.8	33.92	33.3
5243	874	2	-0.683	13.93	32.74	34.62
5244	874	4	0.418	14.5	33.18	35.26
5245	875	1	0.145	13.28	34.76	11.96
5246	875	3	0.04	13.44	33.65	12.21
5247	875	3	0.04	12.53	35.03	11.12
5248	875	3	0.04	14.31	35.02	11.72
5249	875	2	-0.683	12.91	35.3	13.23
5250	875	4	0.418	12.12	34.82	13.6
5251	876	1	0.145	8.27	10.06	23.85
5252	876	3	0.04	8.03	10.29	24.88
5253	876	3	0.04	7.53	9.39	23.45
5254	876	3	0.04	9.22	9.62	23.78
5255	876	2	-0.683	8.36	11.22	23.04
5256	876	4	0.418	8.3	10.97	22.07
5257	877	1	0.145	8.57	37.93	6.42
5258	877	3	0.04	7.54	37.66	6.4
5259	877	3	0.04	8.85	38.56	7.25
5260	877	3	0.04	8.75	38.48	5.47
5261	877	2	-0.683	9.19	36.68	6.54
5262	877	4	0.418	9.04	36.24	7.39
5263	878	1	0.145	14.97	24.89	21.41
5264	878	3	0.04	15.07	25.9	20.99
5265	878	3	0.04	14.6	24.17	20.69
5266	878	3	0.04	14.22	24.92	22.19
5267	878	2	-0.683	16.18	24.34	21.9
5268	878	4	0.418	16.52	23.71	21.27
5269	879	1	0.145	17.02	7.89	9.78
5270	879	3	0.04	15.97	7.92	9.37
5271	879	3	0.04	17.82	7.56	9.12
5272	879	3	0.04	16.91	7.25	10.62
5273	879	2	-0.683	17.2	9.15	10.33
5274	879	4	0.418	18.01	9.12	10.8
5275	880	1	0.145	39.45	1.23	13.81
5276	880	3	0.04	39.46	0.11	13.88
5277	880	3	0.04	38.4	1.49	13.67
5278	880	3	0.04	39.97	1.61	12.87
5279	880	2	-0.683	40.02	1.76	14.95
5280	880	4	0.418	40.92	1.56	14.89
5281	881	1	0.145	5.78	11.64	4.02
5282	881	3	0.04	6.53	11.07	4.5
5283	881	3	0.04	5.57	11.02	3.09
5284	881	3	0.04	6.29	12.58	3.69
5285	881	2	-0.683	4.57	12.04	4.72
5286	881	4	0.418	4.87	12.44	5.57
5287	882	1	0.145	11.41	10.5	10.65
5288	882	3	0.04	10.61	10.14	11.3
5289	882	3	0.04	12.37	10.27	11.17
5290	882	3	0.04	11.32	11.61	10.61
5291	882	2	-0.683	11.08	9.95	9.42
5292	882	4	0.418	10.16	10.01	9.27
5293	883	1	0.145	14.51	20.67	18.95
5294	883	3	0.04	13.47	20.38	18.94
5295	883	3	0.04	14.94	20.19	18.06
5296	883	3	0.04	14.98	20.3	19.88
5297	883	2	-0.683	14.56	22.08	18.81
5298	883	4	0.418	14.22	22.41	17.98
5299	884	1	0.145	27.38	24.26	24.23
5300	884	3	0.04	27.29	23.58	23.43
5301	884	3	0.04	27.58	25.23	23.82
5302	884	3	0.04	28.29	24.16	24.76
5303	884	2	-0.683	26.24	24.22	25.02
5304	884	4	0.418	26.46	23.62	25.73
5305	885	1	0.145	36.85	19.87	26.77
5306	885	3	0.04	36.87	20.31	27.81
5307	885	3	0.04	37.33	20.54	26.01
5308	885	3	0.04	35.74	19.82	26.51
5309	885	2	-0.683	37.43	18.64	26.6
5310	885	4	0.418	37.18	17.96	27.22
5311	886	1	0.145	2.47	13.95	23.95
5312	886	3	0.04	2.85	12.92	23.97
5313	886	3	0.04	1.76	14.01	24.72
5314	886	3	0.04	1.86	14.08	23.1
5315	886	2	-0.683	3.56	14.92	23.94
5316	886	4	0.418	3.63	15.41	24.78
5317	887	1	0.145	12.29	9.52	6.55
5318	887	3	0.04	12.97	10.33	6.81
5319	887	3	0.04	12.53	8.74	7.28
5320	887	3	0.04	12.49	9.18	5.53
5321	887	2	-0.683	10.88	9.86	6.63
5322	887	4	0.418	10.71	10.02	7.56
5323	888	1	0.145	7.98	12.26	19.57
5324	888	3	0.04	7.24	12.97	19.97
5325	888	3	0.04	8.96	12.69	19.83
5326	888	3	0.04	7.92	12.17	18.44
5327	888	2	-0.683	7.73	11	20.12
5328	888	4	0.418	6.78	10.85	19.99
5329	889	1	0.145	26.72	15.91	7.91
5330	889	3	0.04	27.38	15.26	8.48
5331	889	3	0.04	26.46	16.9	8.42
5332	889	3	0.04	25.84	15.3	7.59
5333	889	2	-0.683	27.47	16.33	6.75
5334	889	4	0.418	27.87	17.16	6.84
5335	890	1	0.145	5.3	39.13	22.6
5336	890	3	0.04	5.68	40.15	22.49
5337	890	3	0.04	5.95	38.49	21.95
5338	890	3	0.04	4.27	39.18	22.25
5339	890	2	-0.683	5.54	38.7	23.95
5340	890	4	0.418	4.69	38.4	24.26
5341	891	1	0.145	33.33	38.97	9.21
5342	891	3	0.04	32.34	38.53	9.13
5343	891	3	0.04	33.43	39.48	8.26
5344	891	3	0.04	34.1	38.13	9.28
5345	891	2	-0.683	33.42	39.81	10.35
5346	891	4	0.418	32.49	40.05	10.48
5347	892	1	0.145	21.03	38.54	12.66
5348	892	3	0.04	20.24	38.88	11.98
5349	892	3	0.04	21.93	39.08	12.45
5350	892	3	0.04	21.27	37.52	12.56
5351	892	2	-0.683	20.73	38.93	14.01
5352	892	4	0.418	20.43	39.85	14.01
5353	893	1	0.145	29.79	9.43	15.36
5354	893	3	0.04	30.25	10.4	15.59
5355	893	3	0.04	28.69	9.39	15.17
5356	893	3	0.04	29.8	8.91	16.3
5357	893	2	-0.683	30.43	8.7	14.37
5358	893	4	0.418	29.87	7.97	14.15
5359	894	1	0.145	19.5	31.5	38.45
5360	894	3	0.04	18.98	32.42	37.99
5361	894	3	0.04	20.15	31.88	39.17
5362	894	3	0.04	20.08	31.02	37.57
5363	894	2	-0.683	18.55	30.72	38.99
5364	894	4	0.418	18.24	31.16	39.82
5365	895	1	0.145	38.37	27.38	26.37
5366	895	3	0.04	37.41	27.09	26.74
5367	895	3	0.04	38.2	28.18	25.62
5368	895	3	0.04	38.96	26.57	25.88
5369	895	2	-0.683	39.1	27.99	27.42
5370	895	4	0.418	39.45	27.25	27.88
5371	896	1	0.145	5.74	9.87	15.84
5372	896	3	0.04	6.16	10.21	14.9
5373	896	3	0.04	6.39	9.02	16.05
5374	896	3	0.04	4.68	9.71	15.71
5375	896	2	-0.683	5.89	10.85	16.75
5376	896	4	0.418	5.47	11.65	16.42
5377	897	1	0.145	37.96	31.62	26.44
5378	897	3	0.04	37.72	30.68	25.88
5379	897	3	0.04	38.61	32.14	25.77
5380	897	3	0.04	38.54	31.39	27.41
5381	897	2	-0.683	36.72	32.33	26.69
5382	897	4	0.418	36.33	32.08	27.55
5383	898	1	0.145	26.72	11.27	7.53
5384	898	3	0.04	26.1	12.16	7.8
5385	898	3	0.04	27.57	11.5	6.86
5386	898	3	0.04	26.04	10.77	6.9
5387	898	2	-0.683	27.17	10.5	8.65
5388	898	4	0.418	27.18	9.57	8.46
5389	899	1	0.145	37.79	0.54	26.64
5390	899	3	0.04	37.56	-0.46	26.26
5391	899	3	0.04	37.26	0.55	27.62
5392	899	3	0.04	37.29	1.31	26.06
5393	899	2	-0.683	39.15	0.92	26.57
5394	899	4	0.418	39.8	0.27	26.93
5395	900	1	0.145	37.01	24.23	7.07
5396	900	3	0.04	37.42	25.15	6.65
5397	900	3	0.04	36.06	24.31	7.62
5398	900	3	0.04	37.74	23.72	7.65
5399	900	2	-0.683	36.85	23.39	6
5400	900	4	0.418	37.47	23.57	5.31
5401	901	1	0.145	40.2	32.35	30.98
5402	901	3	0.04	39.56	32.45	30.15
5403	901	3	0.04	41.1	32.94	30.85
5404	901	3	0.04	40.54	31.37	31.06
5405	901	2	-0.683	39.51	32.8	32.2
5406	901	4	0.418	39.96	32.33	32.84
5407	902	1	0.145	40.03	2.74	5.77
5408	902	3	0.04	39.08	2.31	6.08
5409	902	3	0.04	39.94	3.19	4.82
5410	902	3	0.04	40.72	1.88	5.64
5411	902	2	-0.683	40.56	3.57	6.83
5412	902	4	0.418	40.37	4.52	6.59
5413	903	1	0.145	8.9	1.41	38.27
5414	903	3	0.04	7.94	1.09	38.74
5415	903	3	0.04	8.62	2	37.45
5416	903	3	0.04	9.4	0.55	37.93
5417	903	2	-0.683	9.61	2.19	39.19
5418	903	4	0.418	10.49	2.33	38.87
5419	904	1	0.145	14.09	24.83	35.32
5420	904	3	0.04	13.8	25.41	34.46
5421	904	3	0.04	15.06	24.55	35.05
5422	904	3	0.04	13.45	23.95	35.47
5423	904	2	-0.683	14.08	25.6	36.51
5424	904	4	0.418	14.87	26.12	36.39
5425	905	1	0.145	37.51	15.44	5.85
5426	905	3	0.04	37.28	16.47	5.5
5427	905	3	0.04	37.29	15.53	6.93
5428	905	3	0.04	38.6	15.4	5.71
5429	905	2	-0.683	36.83	14.4	5.26
5430	905	4	0.418	35.94	14.39	5.61
5431	906	1	0.145	33.23	7.81	4.91
5432	906	3	0.04	32.21	7.56	4.81
5433	906	3	0.04	33.54	8.35	4.04
5434	906	3	0.04	33.91	6.98	5.08
5435	906	2	-0.683	33.37	8.76	5.88
5436	906	4	0.418	32.78	9.47	5.77
5437	907	1	0.145	5.38	22.49	14.23
5438	907	3	0.04	5.9	22.12	15.06
5439	907	3	0.04	5.43	21.67	13.44
5440	907	3	0.04	5.8	23.39	13.72
5441	907	2	-0.683	4.04	22.6	14.66
5442	907	4	0.418	3.71	23.29	14.07
5443	908	1	0.145	17.5	29.62	9.09
5444	908	3	0.04	17.13	29.14	9.99
5445	908	3	0.04	18.31	30.23	9.38
5446	908	3	0.04	16.71	30.31	8.8
5447	908	2	-0.683	17.6	28.83	7.97
5448	908	4	0.418	18.52	28.61	7.77
5449	909	1	0.145	32.31	11.67	3.95
5450	909	3	0.04	32.7	11.09	3.14
5451	909	3	0.04	31.7	12.42	3.45
5452	909	3	0.04	33.09	12.19	4.48
5453	909	2	-0.683	31.55	10.95	4.86
5454	909	4	0.418	31.02	11.59	5.35
5455	910	1	0.145	7.95	0.18	25.16
5456	910	3	0.04	8.41	0.1	24.15
5457	910	3	0.04	8.25	-0.77	25.61
5458	910	3	0.04	6.88	0.2	25.07
5459	910	2	-0.683	8.36	1.4	25.81
5460	910	4	0.418	9.01	1.76	25.25
5461	911	1	0.145	19.75	19.78	15.29
5462	911	3	0.04	19.73	19.57	16.41
5463	911	3	0.04	18.72	19.77	14.95
5464	911	3	0.04	20.39	19.04	14.79
5465	911	2	-0.683	20.22	21.1	15.12
5466	911	4	0.418	20.3	21.28	14.16
5467	912	1	0.145	31.66	11.22	9.13
5468	912	3	0.04	32.38	10.94	9.94
5469	912	3	0.04	30.95	11.81	9.69
5470	912	3	0.04	31.1	10.33	8.81
5471	912	2	-0.683	32.34	11.98	8.08
5472	912	4	0.418	33.15	11.61	7.83
5473	913	1	0.145	25.36	28.09	26.07
5474	913	3	0.04	26.26	27.75	26.55
5475	913	3	0.04	24.8	27.21	26.15
5476	913	3	0.04	25.51	28.3	25.02
5477	913	2	-0.683	24.59	29.17	26.53
5478	913	4	0.418	24.29	28.98	27.45
5479	914	1	0.145	7.28	26.01	26.7
5480	914	3	0.04	6.19	25.83	26.53
5481	914	3	0.04	7.84	25.09	26.72
5482	914	3	0.04	7.38	26.53	27.62
5483	914	2	-0.683	7.65	26.93	25.6
5484	914	4	0.418	7.33	26.55	24.74
5485	915	1	0.145	19.13	5.86	37.33
5486	915	3	0.04	19.73	6.73	37.14
5487	915	3	0.04	18.86	5.51	38.33
5488	915	3	0.04	19.59	4.97	36.8
5489	915	2	-0.683	17.82	6.04	36.68
5490	915	4	0.418	17.99	6.03	35.79
5491	916	1	0.145	35.3	13	11.1
5492	916	3	0.04	36.11	13.29	10.4
5493	916	3	0.04	35.29	11.97	11.27
5494	916	3	0.04	34.31	13.25	10.77
5495	916	2	-0.683	35.51	13.6	12.38
5496	916	4	0.418	36.51	13.59	12.47
5497	917	1	0.145	22.02	37.95	18.26
5498	917	3	0.04	21.2	37.19	18.14
5499	917	3	0.04	21.64	38.82	18.84
5500	917	3	0.04	22.3	38.42	17.27
5501	917	2	-0.683	23.19	37.49	18.89
5502	917	4	0.418	22.94	36.89	19.63
5503	918	1	0.145	6.06	33.91	7.92
5504	918	3	0.04	6.41	33.42	8.92
5505	918	3	0.04	6.23	33.28	7.06
5506	918	3	0.04	6.59	34.89	7.78
5507	918	2	-0.683	4.65	34.11	8.07
5508	918	4	0.418	4.19	34.63	7.39
5509	919	1	0.145	32.63	2.75	34.66
5510	919	3	0.04	32.9	1.95	35.4
5511	919	3	0.04	33.5	3.44	34.63
5512	919	3	0.04	31.78	3.25	35.1
5513	919	2	-0.683	32.27	2.2	33.35
5514	919	4	0.418	31.39	1.84	33.28
5515	920	1	0.145	9.5	38.22	13.9
5516	920	3	0.04	10.39	38.45	13.3
5517	920	3	0.04	9.32	39.15	14.45
5518	920	3	0.04	9.9	37.47	14.48
5519	920	2	-0.683	8.37	37.93	13.11
5520	920	4	0.418	7.69	37.66	13.71
5521	921	1	0.145	20.26	3.21	3.46
5522	921	3	0.04	19.92	3.92	2.71
5523	921	3	0.04	20.12	2.15	3.29
5524	921	3	0.04	19.9	3.36	4.46
5525	921	2	-0.683	21.66	3.39	3.56
5526	921	4	0.418	21.95	4.25	3.94
5527	922	1	0.145	17.96	18.48	37.98
5528	922	3	0.04	17.63	18.46	36.94
5529	922	3	0.04	17.06	18.3	38.64
5530	922	3	0.04	18.4	19.46	38.05
5531	922	2	-0.683	19.04	17.58	38.41
5532	922	4	0.418	19.78	17.92	37.96
5533	923	1	0.145	7.12	13.98	24.29
5534	923	3	0.04	6.55	13.44	23.56
5535	923	3	0.04	6.38	14.65	24.85
5536	923	3	0.04	7.82	14.6	23.72
5537	923	2	-0.683	7.79	13.1	25.14
5538	923	4	0.418	8.07	12.34	24.62
5539	924	1	0.145	32.37	21.3	28.75
5540	924	3	0.04	32.57	20.2	28.85
5541	924	3	0.04	31.6	21.73	29.45
5542	924	3	0.04	31.99	21.57	27.76
5543	924	2	-0.683	33.52	22.03	29.07
5544	924	4	0.418	34.1	21.39	29.49
5545	925	1	0.145	15.46	13.94	40.86
5546	925	3	0.04	14.76	13.31	41.43
5547	925	3	0.04	15.71	14.82	41.37
5548	925	3	0.04	14.93	14.31	39.9
5549	925	2	-0.683	16.68	13.3	40.87
5550	925	4	0.418	17.26	13.91	40.45
5551	926	1	0.145	1.9	30.14	36.02
5552	926	3	0.04	1.98	30.76	36.98
5553	926	3	0.04	1.28	30.74	35.35
5554	926	3	0.04	1.45	29.22	36.22
5555	926	2	-0.683	3.18	29.8	35.55
5556	926	4	0.418	3.19	29.33	34.68
5557	927	1	0.145	10.98	22.11	11.32
5558	927	3	0.04	10.9	22.79	12.13
5559	927	3	0.04	10.2	22.56	10.67
5560	927	3	0.04	10.89	21.1	11.59
5561	927	2	-0.683	12.18	22.34	10.62
5562	927	4	0.418	12.38	21.54	10.21
5563	928	1	0.145	33.31	2.96	23.44
5564	928	3	0.04	32.43	2.33	23.59
5565	928	3	0.04	32.97	3.94	23.73
5566	928	3	0.04	33.6	2.81	22.43
5567	928	2	-0.683	34.37	2.6	24.33
5568	928	4	0.418	35	3.33	24.49
5569	929	1	0.145	27.15	37.03	28.93
5570	929	3	0.04	27.47	36.64	27.95
5571	929	3	0.04	27.61	36.36	29.67
5572	929	3	0.04	26.05	36.97	28.97
5573	929	2	-0.683	27.59	38.39	29.14
5574	929	4	0.418	28.31	38.62	28.46
5575	930	1	0.145	0.97	14.91	16.61
5576	930	3	0.04	1.13	14.52	15.65
5577	930	3	0.04	1.89	15.2	17.08
5578	930	3	0.04	0.39	14.07	17.12
5579	930	2	-0.683	0.24	16.1	16.6
5580	930	4	0.418	0.79	16.76	16.24
5581	931	1	0.145	27.33	34.16	33.74
5582	931	3	0.04	26.38	34.69	33.88
5583	931	3	0.04	27.1	33.39	32.96
5584	931	3	0.04	27.6	33.65	34.62
5585	931	2	-0.683	28.29	35	33.27
5586	931	4	0.418	28.42	35.74	33.89
5587	932	1	0.145	32.08	9.61	39.54
5588	932	3	0.04	31.04	9.76	39.65
5589	932	3	0.04	32.45	9.46	38.55
5590	932	3	0.04	32.35	8.74	40.14
5591	932	2	-0.683	32.79	10.7	40.12
5592	932	4	0.418	32.51	11.48	39.7
5593	933	1	0.145	25.68	35.6	24.47
5594	933	3	0.04	25.23	34.67	24.89
5595	933	3	0.04	24.8	36.2	24.18
5596	933	3	0.04	26.38	35.46	23.67
5597	933	2	-0.683	26.43	36.1	25.53
5598	933	4	0.418	26.63	37.06	25.36
5599	934	1	0.145	8.17	14.56	28.44
5600	934	3	0.04	7.47	15.4	28.45
5601	934	3	0.04	7.64	13.61	28.54
5602	934	3	0.04	8.84	14.63	29.32
5603	934	2	-0.683	8.94	14.52	27.32
5604	934	4	0.418	8.37	14.26	26.59
5605	935	1	0.145	0.8	29.56	28.62
5606	935	3	0.04	1.22	29.53	27.67
5607	935	3	0.04	1.42	30.24	29.21
5608	935	3	0.04	0.8	28.68	29.2
5609	935	2	-0.683	-0.46	30.17	28.51
5610	935	4	0.418	-1.1	29.53	28.24
5611	936	1	0.145	34.47	18.75	23.32
5612	936	3	0.04	34.57	19.79	22.93
5613	936	3	0.04	34.96	18.84	24.3
5614	936	3	0.04	34.99	18.06	22.74
5615	936	2	-0.683	33.15	18.37	23.54
5616	936	4	0.418	33.02	17.47	23.25
5617	937	1	0.145	29.94	16.08	18.6
5618	937	3	0.04	30.98	16.4	18.75
5619	937	3	0.04	29.67	15.26	19.33
5620	937	3	0.04	29.82	15.8	17.63
5621	937	2	-0.683	29.09	17.14	18.88
5622	937	4	0.418	28.34	17.08	18.27
5623	938	1	0.145	28.83	34.98	2.46
5624	938	3	0.04	29.77	34.99	2
5625	938	3	0.04	28.66	34.08	2.89
5626	938	3	0.04	28.02	35.05	1.75
5627	938	2	-0.683	28.59	36	3.47
5628	938	4	0.418	28.61	36.84	3
5629	939	1	0.145	11.07	27.65	25.37
5630	939	3	0.04	10.78	28.11	26.33
5631	939	3	0.04	12.11	27.3	25.38
5632	939	3	0.04	10.99	28.44	24.62
5633	939	2	-0.683	10.15	26.57	25.15
5634	939	4	0.418	9.3	26.95	25.21
5635	940	1	0.145	32.26	28.46	21.92
5636	940	3	0.04	32.13	29.37	22.44
5637	940	3	0.04	32.48	27.85	22.73
5638	940	3	0.04	33.09	28.61	21.2
5639	940	2	-0.683	31.05	27.99	21.32
5640	940	4	0.418	30.84	28.66	20.72
5641	941	1	0.145	4.32	18.52	4.47
5642	941	3	0.04	5.08	17.76	4.9
5643	941	3	0.04	4.4	18.55	3.37
5644	941	3	0.04	4.54	19.57	4.79
5645	941	2	-0.683	2.96	18.25	4.96
5646	941	4	0.418	2.93	18.09	5.91
5647	942	1	0.145	24.5	16.51	0.2
5648	942	3	0.04	24.95	16.27	-0.72
5649	942	3	0.04	23.61	15.88	0.44
5650	942	3	0.04	24.34	17.57	0.13
5651	942	2	-0.683	25.59	16.29	1.07
5652	942	4	0.418	26.3	16.76	0.76
5653	943	1	0.145	18.46	17.68	4.31
5654	943	3	0.04	18.85	17.26	5.21
5655	943	3	0.04	18.01	18.66	4.53
5656	943	3	0.04	17.7	17.02	3.85
5657	943	2	-0.683	19.33	17.9	3.22
5658	943	4	0.418	18.85	18.42	2.52
5659	944	1	0.145	7.51	30.2	24.73
5660	944	3	0.04	8.22	30.35	25.56
5661	944	3	0.04	8.18	30.11	23.88
5662	944	3	0.04	6.93	31.09	24.68
5663	944	2	-0.683	6.46	29.21	24.87
5664	944	4	0.418	6.82	28.34	24.8
5665	945	1	0.145	34.3	39.25	22.37
5666	945	3	0.04	33.26	39.35	22.73
5667	945	3	0.04	34.24	39.07	21.31
5668	945	3	0.04	34.89	38.45	22.81
5669	945	2	-0.683	35	40.47	22.41
5670	945	4	0.418	35.11	40.77	23.3
5671	946	1	0.145	25.49	26.12	35.73
5672	946	3	0.04	25.71	26.28	34.73
5673	946	3	0.04	24.94	26.97	36.14
5674	946	3	0.04	26.41	26.05	36.36
5675	946	2	-0.683	24.71	24.88	35.91
5676	946	4	0.418	24.02	24.76	35.25
5677	947	1	0.145	24.59	14.91	11.43
5678	947	3	0.04	23.95	15.32	10.72
5679	947	3	0.04	24.57	13.83	11.46
5680	947	3	0.04	24.34	15.22	12.42
5681	947	2	-0.683	25.89	15.34	11.15
5682	947	4	0.418	26.53	15.11	11.91
5683	948	1	0.145	26.02	1.99	26.77
5684	948	3	0.04	25.31	1.38	27.31
5685	948	3	0.04	25.53	2.43	25.94
5686	948	3	0.04	26.84	1.33	26.62
5687	948	2	-0.683	26.32	3	27.72
5688	948	4	0.418	25.7	3.72	27.62
5689	949	1	0.145	3.42	26.6	38.67
5690	949	3	0.04	4.19	25.94	39.09
5691	949	3	0.04	2.55	26.07	38.38
5692	949	3	0.04	3.76	27.03	37.71
5693	949	2	-0.683	3.32	27.48	39.79
5694	949	4	0.418	3.24	27.02	40.62
5695	950	1	0.145	21.05	32.4	26.44
5696	950	3	0.04	20.97	33.3	25.87
5697	950	3	0.04	21.4	32.66	27.47
5698	950	3	0.04	21.87	31.81	26.01
5699	950	2	-0.683	19.89	31.6	26.52
5700	950	4	0.418	20.02	30.95	25.81
5701	951	1	0.145	6.24	8.22	2.13
5702	951	3	0.04	6.26	8.08	3.17
5703	951	3	0.04	7.01	8.84	1.84
5704	951	3	0.04	5.36	8.87	1.74
5705	951	2	-0.683	6.24	6.86	1.75
5706	951	4	0.418	5.94	6.91	0.82
5707	952	1	0.145	40.98	16.03	35.22
5708	952	3	0.04	41.51	16.8	35.74
5709	952	3	0.04	40.28	15.79	36.01
5710	952	3	0.04	41.69	15.32	34.89
5711	952	2	-0.683	40.22	16.6	34.14
5712	952	4	0.418	39.75	15.92	33.69
5713	953	1	0.145	10.75	37.44	36.72
5714	953	3	0.04	11.73	36.98	36.49
5715	953	3	0.04	10.96	38.52	36.75
5716	953	3	0.04	10.28	36.96	37.59
5717	953	2	-0.683	9.93	37.1	35.6
5718	953	4	0.418	9.29	37.8	35.5
5719	954	1	0.145	14.72	28.25	2.85
5720	954	3	0.04	15.64	28.82	2.7
5721	954	3	0.04	14.4	27.9	1.9
5722	954	3	0.04	14.02	28.96	3.29
5723	954	2	-0.683	14.83	27.15	3.77
5724	954	4	0.418	15.16	27.6	4.53
5725	955	1	0.145	12.26	32.05	18.86
5726	955	3	0.04	12.03	31.39	19.67
5727	955	3	0.04	13.28	32.32	18.69
5728	955	3	0.04	11.67	32.96	19.07
5729	955	2	-0.683	11.8	31.42	17.76
5730	955	4	0.418	12.37	30.7	17.6
5731	956	1	0.145	38.84	3.85	9.88
5732	956	3	0.04	39.65	4.4	9.34
5733	956	3	0.04	38.94	2.83	9.58
5734	956	3	0.04	37.79	4.03	9.63
5735	956	2	-0.683	39.01	3.99	11.3
5736	956	4	0.418	38.27	3.55	11.75
5737	957	1	0.145	32.59	11.1	13.66
5738	957	3	0.04	32.57	10.59	14.61
5739	957	3	0.04	33.61	11.46	13.42
5740	957	3	0.04	31.95	11.98	13.8
5741	957	2	-0.683	32.16	10.14	12.73
5742	957	4	0.418	31.47	9.57	13.19
5743	958	1	0.145	7.54	0.07	2.7
5744	958	3	0.04	7.7	0.84	2
5745	958	3	0.04	8.27	0.1	3.45
5746	958	3	0.04	7.67	-0.87	2.15
5747	958	2	-0.683	6.18	-0.01	3.1
5748	958	4	0.418	5.73	0.34	2.3
5749	959	1	0.145	39.74	13.61	21.18
5750	959	3	0.04	40.7	13.89	20.75
5751	959	3	0.04	39.11	14.46	21.43
5752	959	3	0.04	39.9	13.12	22.14
5753	959	2	-0.683	39.03	12.77	20.37
5754	959	4	0.418	38.23	12.59	20.92
5755	960	1	0.145	14.88	22.59	7.31
5756	960	3	0.04	15.17	22.51	8.37
5757	960	3	0.04	13.82	22.48	7.44
5758	960	3	0.04	15.25	21.76	6.68
5759	960	2	-0.683	15.23	23.86	6.7
5760	960	4	0.418	15.03	23.8	5.78
5761	961	1	0.145	36.44	32.49	36.82
5762	961	3	0.04	37.43	32.87	36.63
5763	961	3	0.04	35.66	33.1	36.52
5764	961	3	0.04	36.38	32.27	37.89
5765	961	2	-0.683	36.41	31.24	36.17
5766	961	4	0.418	37.15	30.71	36.41
5767	962	1	0.145	23.21	2.67	31.58
5768	962	3	0.04	23.87	2.61	30.73
5769	962	3	0.04	22.33	3.13	31.08
5770	962	3	0.04	23.68	3.38	32.23
5771	962	2	-0.683	22.83	1.45	32.21
5772	962	4	0.418	23.71	1.14	32.4
5773	963	1	0.145	17.84	26.3	34.62
5774	963	3	0.04	17.85	25.26	34.33
5775	963	3	0.04	17.49	27.07	33.9
5776	963	3	0.04	18.81	26.63	34.97
5777	963	2	-0.683	17.08	26.27	35.8
5778	963	4	0.418	17.07	27.24	36.01
5779	964	1	0.145	4.56	5.91	31.93
5780	964	3	0.04	5.4	6.56	31.63
5781	964	3	0.04	4.96	4.96	32.11
5782	964	3	0.04	3.94	5.75	31.01
5783	964	2	-0.683	3.99	6.69	32.94
5784	964	4	0.418	4.15	7.62	32.75
5785	965	1	0.145	20.72	0.86	29.39
5786	965	3	0.04	21.28	1.73	29.51
5787	965	3	0.04	20.93	0.48	28.43
5788	965	3	0.04	19.63	1.08	29.55
5789	965	2	-0.683	21.27	0.03	30.32
5790	965	4	0.418	21.47	0.54	31.08
5791	966	1	0.145	38.19	31.18	17.1
5792	966	3	0.04	37.98	31.33	18.15
5793	966	3	0.04	37.3	31.24	16.55
5794	966	3	0.04	38.69	30.18	17.09
5795	966	2	-0.683	39.09	32.18	16.64
5796	966	4	0.418	38.72	33.09	16.78
5797	967	1	0.145	32.31	23.85	32.4
5798	967	3	0.04	33.06	23.09	32.57
5799	967	3	0.04	32.74	24.85	32.25
5800	967	3	0.04	31.59	23.95	33.25
5801	967	2	-0.683	31.71	23.48	31.2
5802	967	4	0.418	32.42	23.39	30.5
5803	968	1	0.145	29.32	16.64	-0.34
5804	968	3	0.04	30.01	16.19	-1
5805	968	3	0.04	28.44	16.04	-0.31
5806	968	3	0.04	29.26	17.65	-0.81
5807	968	2	-0.683	29.87	16.63	0.95
5808	968	4	0.418	29.28	17.18	1.39
5809	969	1	0.145	9.13	34.53	27.95
5810	969	3	0.04	9.69	35.26	27.3
5811	969	3	0.04	8.33	34.01	27.41
5812	969	3	0.04	8.6	35.03	28.74
5813	969	2	-0.683	10.03	33.55	28.41
5814	969	4	0.418	9.47	32.8	28.8
5815	970	1	0.145	21.33	10.07	36.5
5816	970	3	0.04	20.4	10.67	36.91
5817	970	3	0.04	22.04	9.98	37.38
5818	970	3	0.04	21.67	10.75	35.68
5819	970	2	-0.683	20.92	8.77	36.16
5820	970	4	0.418	20.14	8.76	35.62
5821	971	1	0.145	36.06	12.74	22.64
5822	971	3	0.04	36.51	13.11	23.49
5823	971	3	0.04	35.45	13.49	22.12
5824	971	3	0.04	35.42	11.98	23.09
5825	971	2	-0.683	36.88	11.98	21.78
5826	971	4	0.418	36.42	11.43	21.11
5827	972	1	0.145	21.02	16.88	17.41
5828	972	3	0.04	20.35	16.06	17.2
5829	972	3	0.04	20.45	17.57	18.04
5830	972	3	0.04	21.12	17.45	16.52
5831	972	2	-0.683	22.16	16.32	18.04
5832	972	4	0.418	22.68	15.91	17.37
5833	973	1	0.145	33.9	40.76	26.13
5834	973	3	0.04	33.98	39.81	26.66
5835	973	3	0.04	34.04	41.53	26.96
5836	973	3	0.04	32.88	40.84	25.87
5837	973	2	-0.683	34.79	40.98	25.07
5838	973	4	0.418	34.6	41.87	24.69
5839	974	1	0.145	20.93	5.56	33.17
5840	974	3	0.04	20.33	6.02	32.45
5841	974	3	0.04	21.28	6.4	33.79
5842	974	3	0.04	21.7	4.99	32.66
5843	974	2	-0.683	20.03	4.76	33.96
5844	974	4	0.418	20.49	4	34.12
5845	975	1	0.145	22.3	24.31	38.23
5846	975	3	0.04	21.6	24	39.07
5847	975	3	0.04	22.84	25.21	38.5
5848	975	3	0.04	21.61	24.55	37.4
5849	975	2	-0.683	23.2	23.29	37.85
5850	975	4	0.418	23.46	23.42	36.94
5851	976	1	0.145	38.23	13.74	36.21
5852	976	3	0.04	37.45	14.49	35.98
5853	976	3	0.04	38.04	12.91	36.91
5854	976	3	0.04	39.1	14.22	36.67
5855	976	2	-0.683	38.7	13.21	34.99
5856	976	4	0.418	38.44	13.84	34.27
5857	977	1	0.145	21.03	35.08	30.47
5858	977	3	0.04	21.44	34.12	30.6
5859	977	3	0.04	21.51	35.84	29.94
5860	977	3	0.04	20.85	35.41	31.5
5861	977	2	-0.683	19.77	34.94	29.95
5862	977	4	0.418	19.54	34.08	30.12
5863	978	1	0.145	29.4	21.4	37.54
5864	978	3	0.04	29.43	21.68	38.59
5865	978	3	0.04	29.28	20.34	37.5
5866	978	3	0.04	30.35	21.74	37.16
5867	978	2	-0.683	28.32	21.93	36.88
5868	978	4	0.418	27.89	22.54	37.46
5869	979	1	0.145	23.52	15.52	22.74
5870	979	3	0.04	24.03	16.15	22.02
5871	979	3	0.04	23.55	14.53	22.4
5872	979	3	0.04	22.48	15.85	22.95
5873	979	2	-0.683	24.1	15.68	24.03
5874	979	4	0.418	24.02	16.6	24.17
5875	980	1	0.145	11.88	32.99	6.21
5876	980	3	0.04	10.86	33.24	5.87
5877	980	3	0.04	12.48	33.93	6.17
5878	980	3	0.04	12.41	32.18	5.59
5879	980	2	-0.683	11.95	32.7	7.64
5880	980	4	0.418	12.03	31.72	7.84
5881	981	1	0.145	1.27	15.8	30.85
5882	981	3	0.04	0.29	16.1	30.48
5883	981	3	0.04	1.35	14.74	30.86
5884	981	3	0.04	1.29	16.06	31.94
5885	981	2	-0.683	2.37	16.24	30.11
5886	981	4	0.418	2.14	16.32	29.17
5887	982	1	0.145	12.54	29.65	9.28
5888	982	3	0.04	11.85	29.27	10.11
5889	982	3	0.04	13.38	28.94	9.18
5890	982	3	0.04	12.89	30.63	9.65
5891	982	2	-0.683	11.74	29.95	8.12
5892	982	4	0.418	11.47	29.12	7.8
5893	983	1	0.145	14.47	5.14	37.77
5894	983	3	0.04	13.61	5.13	38.42
5895	983	3	0.04	14.24	4.97	36.72
5896	983	3	0.04	15.09	4.2	38.05
5897	983	2	-0.683	15.11	6.42	37.78
5898	983	4	0.418	15.99	6.34	37.44
5899	984	1	0.145	25.74	1.43	34.39
5900	984	3	0.04	25.31	2.39	34.16
5901	984	3	0.04	25.81	1.3	35.47
5902	984	3	0.04	26.77	1.49	33.97
5903	984	2	-0.683	24.97	0.34	33.86
5904	984	4	0.418	25.61	-0.33	33.57
5905	985	1	0.145	39.02	5.54	32.15
5906	985	3	0.04	37.99	5.44	32.59
5907	985	3	0.04	39.25	4.61	31.56
5908	985	3	0.04	39.66	5.67	32.96
5909	985	2	-0.683	39.04	6.64	31.21
5910	985	4	0.418	38.43	7.29	31.55
5911	986	1	0.145	26.4	11.89	14.92
5912	986	3	0.04	27.45	11.73	15.05
5913	986	3	0.04	26.28	12.85	14.4
5914	986	3	0.04	25.97	12.09	15.87
5915	986	2	-0.683	25.76	10.87	14.19
5916	986	4	0.418	26.42	10.23	13.98
5917	987	1	0.145	4.98	36.79	36.52
5918	987	3	0.04	4.92	36.4	37.56
5919	987	3	0.04	4.06	37.31	36.3
5920	987	3	0.04	5.15	36.03	35.77
5921	987	2	-0.683	6	37.78	36.47
5922	987	4	0.418	5.66	38.53	36.98
5923	988	1	0.145	34.15	32.03	19.2
5924	988	3	0.04	34.18	31.14	18.52
5925	988	3	0.04	33.25	32.1	19.81
5926	988	3	0.04	34.33	32.9	18.61
5927	988	2	-0.683	35.24	31.96	20.08
5928	988	4	0.418	35.49	32.86	20.31
5929	989	1	0.145	17.62	35.86	10.52
5930	989	3	0.04	18.62	35.47	10.91
5931	989	3	0.04	17.8	36.52	9.65
5932	989	3	0.04	17.19	36.48	11.26
5933	989	2	-0.683	16.78	34.79	10.16
5934	989	4	0.418	16.9	34.2	10.92
5935	990	1	0.145	6.22	27.57	29.88
5936	990	3	0.04	6.08	26.53	30
5937	990	3	0.04	6.08	27.76	28.74
5938	990	3	0.04	7.34	27.71	30.08
5939	990	2	-0.683	5.38	28.33	30.66
5940	990	4	0.418	5.36	27.98	31.58
5941	991	1	0.145	5.07	14.1	14.68
5942	991	3	0.04	5.9	14.74	14.58
5943	991	3	0.04	5	13.53	13.76
5944	991	3	0.04	4.21	14.8	14.75
5945	991	2	-0.683	4.89	13.39	15.84
5946	991	4	0.418	4.68	14.07	16.48
5947	992	1	0.145	32.26	13.39	17.38
5948	992	3	0.04	32.14	14.4	17.02
5949	992	3	0.04	33.31	13.24	17.77
5950	992	3	0.04	32.26	12.73	16.54
5951	992	2	-0.683	31.34	13.05	18.36
5952	992	4	0.418	31.45	12.11	18.56
5953	993	1	0.145	33.14	7.2	12.55
5954	993	3	0.04	33.72	6.33	12.29
5955	993	3	0.04	33.79	7.93	13.02
5956	993	3	0.04	32.31	6.78	13.08
5957	993	2	-0.683	32.66	7.76	11.35
5958	993	4	0.418	32.54	8.7	11.51
5959	994	1	0.145	17.37	29.82	35.72
5960	994	3	0.04	16.53	29.78	35.05
5961	994	3	0.04	17.48	30.83	36.09
5962	994	3	0.04	18.29	29.41	35.3
5963	994	2	-0.683	17.12	29.03	36.91
5964	994	4	0.418	17.84	29.24	37.56
5965	995	1	0.145	16.18	27.76	12.79
5966	995	3	0.04	15.92	27.65	13.82
5967	995	3	0.04	15.91	26.9	12.19
5968	995	3	0.04	17.26	27.94	12.88
5969	995	2	-0.683	15.41	28.78	12.27
5970	995	4	0.418	14.44	28.56	12.42
5971	996	1	0.145	17.23	40.61	17.26
5972	996	3	0.04	18.34	40.54	17.56
5973	996	3	0.04	17.01	40.33	16.19
5974	996	3	0.04	16.98	41.66	17.35
5975	996	2	-0.683	16.55	39.81	18.17
5976	996	4	0.418	17.14	39.05	18.33
5977	997	1	0.145	4.01	41.16	36.77
5978	997	3	0.04	4.32	42.04	37.33
5979	997	3	0.04	4.76	40.93	36.04
5980	997	3	0.04	3.12	41.44	36.14
5981	997	2	-0.683	3.66	40.07	37.58
5982	997	4	0.418	2.77	39.91	37.38
5983	998	1	0.145	3.4	10.25	18.87
5984	998	3	0.04	3.18	9.39	18.22
5985	998	3	0.04	2.71	10.25	19.68
5986	998	3	0.04	3.37	11.13	18.29
5987	998	2	-0.683	4.73	10.01	19.27
5988	998	4	0.418	5.32	10.29	18.56
5989	999	1	0.145	24.24	38.26	1.59
5990	999	3	0.04	23.75	38.17	2.59
5991	999	3	0.04	25.08	38.99	1.44
5992	999	3	0.04	23.5	38.42	0.85
5993	999	2	-0.683	24.82	37.07	1.29
5994	999	4	0.418	25.44	37.02	1.96
5995	1000	1	0.145	16.79	2.59	4.88
5996	1000	3	0.04	15.88	2.68	4.26
5997	1000	3	0.04	17.68	3.04	4.52
5998	1000	3	0.04	17.01	1.52	4.67
5999	1000	2	-0.683	16.56	3	6.18
6000	1000	4	0.418	15.8	2.51	6.48

Bonds

1	2	2	1
2	2	3	1
3	2	4	1
4	1	5	1
5	3	6	5
6	2	8	7
7	2	9	7
8	2	10	7
9	1	11	7
10	3	12	11
11	2	14	13
12	2	15	13
13	2	16	13
14	1	17	13
15	3	18	17
16	2	20	19
17	2	21	19
18	2	22	19
19	1	23	19
20	3	24	23
21	2	26	25
22	2	27	25
23	2	28	25
24	1	29	25
25	3	30	29
26	2	32	31
27	2	33	31
28	2	34	31
29	1	35	31
30	3	36	35
31	2	38	37
32	2	39	37
33	2	40	37
34	1	41	37
35	3	42	41
36	2	44	43
37	2	45	43
38	2	46	43
39	1	47	43
40	3	48	47
41	2	50	49
42	2	51	49
43	2	52	49
44	1	53	49
45	3	54	53
46	2	56	55
47	2	57	55
48	2	58	55
49	1	59	55
50	3	60	59
51	2	62	61
52	2	63	61
53	2	64	61
54	1	65	61
55	3	66	65
56	2	68	67
57	2	69	67
58	2	70	67
59	1	71	67
60	3	72	71
61	2	74	73
62	2	75	73
63	2	76	73
64	1	77	73
65	3	78	77
66	2	80	79
67	2	81	79
68	2	82	79
69	1	83	79
70	3	84	83
71	2	86	85
72	2	87	85
73	2	88	85
74	1	89	85
75	3	90	89
76	2	92	91
77	2	93	91
78	2	94	91
79	1	95	91
80	3	96	95
81	2	98	97
82	2	99	97
83	2	100	97
84	1	101	97
85	3	102	101
86	2	104	103
87	2	105	103
88	2	106	103
89	1	107	103
90	3	108	107
91	2	110	109
92	2	111	109
93	2	112	109
94	1	113	109
95	3	114	113
96	2	116	115
97	2	117	115
98	2	118	115
99	1	119	115
100	3	120	119
101	2	122	121
102	2	123	121
103	2	124	121
104	1	125	121
105	3	126	125
106	2	128	127
107	2	129	127
108	2	130	127
109	1	131	127
110	3	132	131
111	2	134	133
112	2	135	133
113	2	136	133
114	1	137	133
115	3	138	137
116	2	140	139
117	2	141	139
118	2	142	139
119	1	143	139
120	3	144	143
121	2	146	145
122	2	147	145
123	2	148	145
124	1	149	145
125	3	150	149
126	2	152	151
127	2	153	151
128	2	154	151
129	1	155	151
130	3	156	155
131	2	158	157
132	2	159	157
133	2	160	157
134	1	161	157
135	3	162	161
136	2	164	163
137	2	165	163
138	2	166	163
139	1	167	163
140	3	168	167
141	2	170	169
142	2	171	169
143	2	172	169
144	1	173	169
145	3	174	173
146	2	176	175
147	2	177	175
148	2	178	175
149	1	179	175
150	3	180	179
151	2	182	181
152	2	183	181
153	2	184	181
154	1	185	181
155	3	186	185
156	2	188	187
157	2	189	187
158	2	190	187
159	1	191	187
160	3	192	191
161	2	194	193
162	2	195	193
163	2	196	193
164	1	197	193
165	3	198	197
166	2	200	199
167	2	201	199
168	2	202	199
169	1	203	199
170	3	204	203
171	2	206	205
172	2	207	205
173	2	208	205
174	1	209	205
175	3	210	209
176	2	212	211
177	2	213	211
178	2	214	211
179	1	215	211
180	3	216	215
181	2	218	217
182	2	219	217
183	2	220	217
184	1	221	217
185	3	222	221
186	2	224	223
187	2	225	223
188	2	226	223
189	1	227	223
190	3	228	227
191	2	230	229
192	2	231	229
193	2	232	229
194	1	233	229
195	3	234	233
196	2	236	235
197	2	237	235
198	2	238	235
199	1	239	235
200	3	240	239
201	2	242	241
202	2	243	241
203	2	244	241
204	1	245	241
205	3	246	245
206	2	248	247
207	2	249	247
208	2	250	247
209	1	251	247
210	3	252	251
211	2	254	253
212	2	255	253
213	2	256	253
214	1	257	253
215	3	258	257
216	2	260	259
217	2	261	259
218	2	262	259
219	1	263	259
220	3	264	263
221	2	266	265
222	2	267	265
223	2	268	265
224	1	269	265
225	3	270	269
226	2	272	271
227	2	273	271
228	2	274	271
229	1	275	271
230	3	276	275
231	2	278	277
232	2	279	277
233	2	280	277
234	1	281	277
235	3	282	281
236	2	284	283
237	2	285	283
238	2	286	283
239	1	287	283
240	3	288	287
241	2	290	289
242	2	291	289
243	2	292	289
244	1	293	289
245	3	294	293
246	2	296	295
247	2	297	295
248	2	298	295
249	1	299	295
250	3	300	299
251	2	302	301
252	2	303	301
253	2	304	301
254	1	305	301
255	3	306	305
256	2	308	307
257	2	309	307
258	2	310	307
259	1	311	307
260	3	312	311
261	2	314	313
262	2	315	313
263	2	316	313
264	1	317	313
265	3	318	317
266	2	320	319
267	2	321	319
268	2	322	319
269	1	323	319
270	3	324	323
271	2	326	325
272	2	327	325
273	2	328	325
274	1	329	325
275	3	330	329
276	2	332	331
277	2	333	331
278	2	334	331
279	1	335	331
280	3	336	335
281	2	338	337
282	2	339	337
283	2	340	337
284	1	341	337
285	3	342	341
286	2	344	343
287	2	345	343
288	2	346	343
289	1	347	343
290	3	348	347
291	2	350	349
292	2	351	349
293	2	352	349
294	1	353	349
295	3	354	353
296	2	356	355
297	2	357	355
298	2	358	355
299	1	359	355
300	3	360	359
301	2	362	361
302	2	363	361
303	2	364	361
304	1	365	361
305	3	366	365
306	2	368	367
307	2	369	367
308	2	370	367
309	1	371	367
310	3	372	371
311	2	374	373
312	2	375	373
313	2	376	373
314	1	377	373
315	3	378	377
316	2	380	379
317	2	381	379
318	2	382	379
319	1	383	379
320	3	384	383
321	2	386	385
322	2	387	385
323	2	388	385
324	1	389	385
325	3	390	389
326	2	392	391
327	2	393	391
328	2	394	391
329	1	395	391
330	3	396	395
331	2	398	397
332	2	399	397
333	2	400	397
334	1	401	397
335	3	402	401
336	2	404	403
337	2	405	403
338	2	406	403
339	1	407	403
340	3	408	407
341	2	410	409
342	2	411	409
343	2	412	409
344	1	413	409
345	3	414	413
346	2	416	415
347	2	417	415
348	2	418	415
349	1	419	415
350	3	420	419
351	2	422	421
352	2	423	421
353	2	424	421
354	1	425	421
355	3	426	425
356	2	428	427
357	2	429	427
358	2	430	427
359	1	431	427
360	3	432	431
361	2	434	433
362	2	435	433
363	2	436	433
364	1	437	433
365	3	438	437
366	2	440	439
367	2	441	439
368	2	442	439
369	1	443	439
370	3	444	443
371	2	446	445
372	2	447	445
373	2	448	445
374	1	449	445
375	3	450	449
376	2	452	451
377	2	453	451
378	2	454	451
379	1	455	451
380	3	456	455
381	2	458	457
382	2	459	457
383	2	460	457
384	1	461	457
385	3	462	461
386	2	464	463
387	2	465	463
388	2	466	463
389	1	467	463
390	3	468	467
391	2	470	469
392	2	471	469
393	2	472	469
394	1	473	469
395	3	474	473
396	2	476	475
397	2	477	475
398	2	478	475
399	1	479	475
400	3	480	479
401	2	482	481
402	2	483	481
403	2	484	481
404	1	485	481
405	3	486	485
406	2	488	487
407	2	489	487
408	2	490	487
409	1	491	487
410	3	492	491
411	2	494	493
412	2	495	493
413	2	496	493
414	1	497	493
415	3	498	497
416	2	500	499
417	2	501	499
418	2	502	499
419	1	503	499
420	3	504	503
421	2	506	505
422	2	507	505
423	2	508	505
424	1	509	505
425	3	510	509
426	2	512	511
427	2	513	511
428	2	514	511
429	1	515	511
430	3	516	515
431	2	518	517
432	2	519	517
433	2	520	517
434	1	521	517
435	3	522	521
436	2	524	523
437	2	525	523
438	2	526	523
439	1	527	523
440	3	528	527
441	2	530	529
442	2	531	529
443	2	532	529
444	1	533	529
445	3	534	533
446	2	536	535
447	2	537	535
448	2	538	535
449	1	539	535
450	3	540	539
451	2	542	541
452	2	543	541
453	2	544	541
454	1	545	541
455	3	546	545
456	2	548	547
457	2	549	547
458	2	550	547
459	1	551	547
460	3	552	551
461	2	554	553
462	2	555	553
463	2	556	553
464	1	557	553
465	3	558	557
466	2	560	559
467	2	561	559
468	2	562	559
469	1	563	559
470	3	564	563
471	2	566	565
472	2	567	565
473	2	568	565
474	1	569	565
475	3	570	569
476	2	572	571
477	2	573	571
478	2	574	571
479	1	575	571
480	3	576	575
481	2	578	577
482	2	579	577
483	2	580	577
484	1	581	577
485	3	582	581
486	2	584	583
487	2	585	583
488	2	586	583
489	1	587	583
490	3	588	587
491	2	590	589
492	2	591	589
493	2	592	589
494	1	593	589
495	3	594	593
496	2	596	595
497	2	597	595
498	2	598	595
499	1	599	595
500	3	600	599
501	2	602	601
502	2	603	601
503	2	604	601
504	1	605	601
505	3	606	605
506	2	608	607
507	2	609	607
508	2	610	607
509	1	611	607
510	3	612	611
511	2	614	613
512	2	615	613
513	2	616	613
514	1	617	613
515	3	618	617
516	2	620	619
517	2	621	619
518	2	622	619
519	1	623	619
520	3	624	623
521	2	626	625
522	2	627	625
523	2	628	625
524	1	629	625
525	3	630	629
526	2	632	631
527	2	633	631
528	2	634	631
529	1	635	631
530	3	636	635
531	2	638	637
532	2	639	637
533	2	640	637
534	1	641	637
535	3	642	641
536	2	644	643
537	2	645	643
538	2	646	643
539	1	647	643
540	3	648	647
541	2	650	649
542	2	651	649
543	2	652	649
544	1	653	649
545	3	654	653
546	2	656	655
547	2	657	655
548	2	658	655
549	1	659	655
550	3	660	659
551	2	662	661
552	2	663	661
553	2	664	661
554	1	665	661
555	3	666	665
556	2	668	667
557	2	669	667
558	2	670	667
559	1	671	667
560	3	672	671
561	2	674	673
562	2	675	673
563	2	676	673
564	1	677	673
565	3	678	677
566	2	680	679
567	2	681	679
568	2	682	679
569	1	683	679
570	3	684	683
571	2	686	685
572	2	687	685
573	2	688	685
574	1	689	685
575	3	690	689
576	2	692	691
577	2	693	691
578	2	694	691
579	1	695	691
580	3	696	695
581	2	698	697
582	2	699	697
583	2	700	697
584	1	701	697
585	3	702	701
586	2	704	703
587	2	705	703
588	2	706	703
589	1	707	703
590	3	708	707
591	2	710	709
592	2	711	709
593	2	712	709
594	1	713	709
595	3	714	713
596	2	716	715
597	2	717	715
598	2	718	715
599	1	719	715
600	3	720	719
601	2	722	721
602	2	723	721
603	2	724	721
604	1	725	721
605	3	726	725
606	2	728	727
607	2	729	727
608	2	730	727
609	1	731	727
610	3	732	731
611	2	734	733
612	2	735	733
613	2	736	733
614	1	737	733
615	3	738	737
616	2	740	739
617	2	741	739
618	2	742	739
619	1	743	739
620	3	744	743
621	2	746	745
622	2	747	745
623	2	748	745
624	1	749	745
625	3	750	749
626	2	752	751
627	2	753	751
628	2	754	751
629	1	755	751
630	3	756	755
631	2	758	757
632	2	759	757
633	2	760	757
634	1	761	757
635	3	762	761
636	2	764	763
637	2	765	763
638	2	766	763
639	1	767	763
640	3	768	767
641	2	770	769
642	2	771	769
643	2	772	769
644	1	773	769
645	3	774	773
646	2	776	775
647	2	777	775
648	2	778	775
649	1	779	775
650	3	780	779
651	2	782	781
652	2	783	781
653	2	784	781
654	1	785	781
655	3	786	785
656	2	788	787
657	2	789	787
658	2	790	787
659	1	791	787
660	3	792	791
661	2	794	793
662	2	795	793
663	2	796	793
664	1	797	793
665	3	798	797
666	2	800	799
667	2	801	799
668	2	802	799
669	1	803	799
670	3	804	803
671	2	806	805
672	2	807	805
673	2	808	805
674	1	809	805
675	3	810	809
676	2	812	811
677	2	813	811
678	2	814	811
679	1	815	811
680	3	816	815
681	2	818	817
682	2	819	817
683	2	820	817
684	1	821	817
685	3	822	821
686	2	824	823
687	2	825	823
688	2	826	823
689	1	827	823
690	3	828	827
691	2	830	829
692	2	831	829
693	2	832	829
694	1	833	829
695	3	834	833
696	2	836	835
697	2	837	835
698	2	838	835
699	1	839	835
700	3	840	839
701	2	842	841
702	2	843	841
703	2	844	841
704	1	845	841
705	3	846	845
706	2	848	847
707	2	849	847
708	2	850	847
709	1	851	847
710	3	852	851
711	2	854	853
712	2	855	853
713	2	856	853
714	1	857	853
715	3	858	857
716	2	860	859
717	2	861	859
718	2	862	859
719	1	863	859
720	3	864	863
721	2	866	865
722	2	867	865
723	2	868	865
724	1	869	865
725	3	870	869
726	2	872	871
727	2	873	871
728	2	874	871
729	1	875	871
730	3	876	875
731	2	878	877
732	2	879	877
733	2	880	877
734	1	881	877
735	3	882	881
736	2	884	883
737	2	885	883
738	2	886	883
739	1	887	883
740	3	888	887
741	2	890	889
742	2	891	889
743	2	892	889
744	1	893	889
745	3	894	893
746	2	896	895
747	2	897	895
748	2	898	895
749	1	899	895
750	3	900	899
751	2	902	901
752	2	903	901
753	2	904	901
754	1	905	901
755	3	906	905
756	2	908	907
757	2	909	907
758	2	910	907
759	1	911	907
760	3	912	911
761	2	914	913
762	2	915	913
763	2	916	913
764	1	917	913
765	3	918	917
766	2	920	919
767	2	921	919
768	2	922	919
769	1	923	919
770	3	924	923
771	2	926	925
772	2	927	925
773	2	928	925
774	1	929	925
775	3	930	929
776	2	932	931
777	2	933	931
778	2	934	931
779	1	935	931
780	3	936	935
781	2	938	937
782	2	939	937
783	2	940	937
784	1	941	937
785	3	942	941
786	2	944	943
787	2	945	943
788	2	946	943
789	1	947	943
790	3	948	947
791	2	950	949
792	2	951	949
793	2	952	949
794	1	953	949
795	3	954	953
796	2	956	955
797	2	957	955
798	2	958	955
799	1	959	955
800	3	960	959
801	2	962	961
802	2	963	961
803	2	964	961
804	1	965	961
805	3	966	965
806	2	968	967
807	2	969	967
808	2	970	967
809	1	971	967
810	3	972	971
811	2	974	973
812	2	975	973
813	2	976	973
814	1	977	973
815	3	978	977
816	2	980	979
817	2	981	979
818	2	982	979
819	1	983	979
820	3	984	983
821	2	986	985
822	2	987	985
823	2	988	985
824	1	989	985
825	3	990	989
826	2	992	991
827	2	993	991
828	2	994	991
829	1	995	991
830	3	996	995
831	2	998	997
832	2	999	997
833	2	1000	997
834	1	1001	997
835	3	1002	1001
836	2	1004	1003
837	2	1005	1003
838	2	1006	1003
839	1	1007	1003
840	3	1008	1007
841	2	1010	1009
842	2	1011	1009
843	2	1012	1009
844	1	1013	1009
845	3	1014	1013
846	2	1016	1015
847	2	1017	1015
848	2	1018	1015
849	1	1019	1015
850	3	1020	1019
851	2	1022	1021
852	2	1023	1021
853	2	1024	1021
854	1	1025	1021
855	3	1026	1025
856	2	1028	1027
857	2	1029	1027
858	2	1030	1027
859	1	1031	1027
860	3	1032	1031
861	2	1034	1033
862	2	1035	1033
863	2	1036	1033
864	1	1037	1033
865	3	1038	1037
866	2	1040	1039
867	2	1041	1039
868	2	1042	1039
869	1	1043	1039
870	3	1044	1043
871	2	1046	1045
872	2	1047	1045
873	2	1048	1045
874	1	1049	1045
875	3	1050	1049
876	2	1052	1051
877	2	1053	1051
878	2	1054	1051
879	1	1055	1051
880	3	1056	1055
881	2	1058	1057
882	2	1059	1057
883	2	1060	1057
884	1	1061	1057
885	3	1062	1061
886	2	1064	1063
887	2	1065	1063
888	2	1066	1063
889	1	1067	1063
890	3	1068	1067
891	2	1070	1069
892	2	1071	1069
893	2	1072	1069
894	1	1073	1069
895	3	1074	1073
896	2	1076	1075
897	2	1077	1075
898	2	1078	1075
899	1	1079	1075
900	3	1080	1079
901	2	1082	1081
902	2	1083	1081
903	2	1084	1081
904	1	1085	1081
905	3	1086	1085
906	2	1088	1087
907	2	1089	1087
908	2	1090	1087
909	1	1091	1087
910	3	1092	1091
911	2	1094	1093
912	2	1095	1093
913	2	1096	1093
914	1	1097	1093
915	3	1098	1097
916	2	1100	1099
917	2	1101	1099
918	2	1102	1099
919	1	1103	1099
920	3	1104	1103
921	2	1106	1105
922	2	1107	1105
923	2	1108	1105
924	1	1109	1105
925	3	1110	1109
926	2	1112	1111
927	2	1113	1111
928	2	1114	1111
929	1	1115	1111
930	3	1116	1115
931	2	1118	1117
932	2	1119	1117
933	2	1120	1117
934	1	1121	1117
935	3	1122	1121
936	2	1124	1123
937	2	1125	1123
938	2	1126	1123
939	1	1127	1123
940	3	1128	1127
941	2	1130	1129
942	2	1131	1129
943	2	1132	1129
944	1	1133	1129
945	3	1134	1133
946	2	1136	1135
947	2	1137	1135
948	2	1138	1135
949	1	1139	1135
950	3	1140	1139
951	2	1142	1141
952	2	1143	1141
953	2	1144	1141
954	1	1145	1141
955	3	1146	1145
956	2	1148	1147
957	2	1149	1147
958	2	1150	1147
959	1	1151	1147
960	3	1152	1151
961	2	1154	1153
962	2	1155	1153
963	2	1156	1153
964	1	1157	1153
965	3	1158	1157
966	2	1160	1159
967	2	1161	1159
968	2	1162	1159
969	1	1163	1159
970	3	1164	1163
971	2	1166	1165
972	2	1167	1165
973	2	1168	1165
974	1	1169	1165
975	3	1170	1169
976	2	1172	1171
977	2	1173	1171
978	2	1174	1171
979	1	1175	1171
980	3	1176	1175
981	2	1178	1177
982	2	1179	1177
983	2	1180	1177
984	1	1181	1177
985	3	1182	1181
986	2	1184	1183
987	2	1185	1183
988	2	1186	1183
989	1	1187	1183
990	3	1188	1187
991	2	1190	1189
992	2	1191	1189
993	2	1192	1189
994	1	1193	1189
995	3	1194	1193
996	2	1196	1195
997	2	1197	1195
998	2	1198	1195
999	1	1199	1195
1000	3	1200	1199
1001	2	1202	1201
1002	2	1203	1201
1003	2	1204	1201
1004	1	1205	1201
1005	3	1206	1205
1006	2	1208	1207
1007	2	1209	1207
1008	2	1210	1207
1009	1	1211	1207
1010	3	1212	1211
1011	2	1214	1213
1012	2	1215	1213
1013	2	1216	1213
1014	1	1217	1213
1015	3	1218	1217
1016	2	1220	1219
1017	2	1221	1219
1018	2	1222	1219
1019	1	1223	1219
1020	3	1224	1223
1021	2	1226	1225
1022	2	1227	1225
1023	2	1228	1225
1024	1	1229	1225
1025	3	1230	1229
1026	2	1232	1231
1027	2	1233	1231
1028	2	1234	1231
1029	1	1235	1231
1030	3	1236	1235
1031	2	1238	1237
1032	2	1239	1237
1033	2	1240	1237
1034	1	1241	1237
1035	3	1242	1241
1036	2	1244	1243
1037	2	1245	1243
1038	2	1246	1243
1039	1	1247	1243
1040	3	1248	1247
1041	2	1250	1249
1042	2	1251	1249
1043	2	1252	1249
1044	1	1253	1249
1045	3	1254	1253
1046	2	1256	1255
1047	2	1257	1255
1048	2	1258	1255
1049	1	1259	1255
1050	3	1260	1259
1051	2	1262	1261
1052	2	1263	1261
1053	2	1264	1261
1054	1	1265	1261
1055	3	1266	1265
1056	2	1268	1267
1057	2	1269	1267
1058	2	1270	1267
1059	1	1271	1267
1060	3	1272	1271
1061	2	1274	1273
1062	2	1275	1273
1063	2	1276	1273
1064	1	1277	1273
1065	3	1278	1277
1066	2	1280	1279
1067	2	1281	1279
1068	2	1282	1279
1069	1	1283	1279
1070	3	1284	1283
1071	2	1286	1285
1072	2	1287	1285
1073	2	1288	1285
1074	1	1289	1285
1075	3	1290	1289
1076	2	1292	1291
1077	2	1293	1291
1078	2	1294	1291
1079	1	1295	1291
1080	3	1296	1295
1081	2	1298	1297
1082	2	1299	1297
1083	2	1300	1297
1084	1	1301	1297
1085	3	1302	1301
1086	2	1304	1303
1087	2	1305	1303
1088	2	1306	1303
1089	1	1307	1303
1090	3	1308	1307
1091	2	1310	1309
1092	2	1311	1309
1093	2	1312	1309
1094	1	1313	1309
1095	3	1314	1313
1096	2	1316	1315
1097	2	1317	1315
1098	2	1318	1315
1099	1	1319	1315
1100	3	1320	1319
1101	2	1322	1321
1102	2	1323	1321
1103	2	1324	1321
1104	1	1325	1321
1105	3	1326	1325
1106	2	1328	1327
1107	2	1329	1327
1108	2	1330	1327
1109	1	1331	1327
1110	3	1332	1331
1111	2	1334	1333
1112	2	1335	1333
1113	2	1336	1333
1114	1	1337	1333
1115	3	1338	1337
1116	2	1340	1339
1117	2	1341	1339
1118	2	1342	1339
1119	1	1343	1339
1120	3	1344	1343
1121	2	1346	1345
1122	2	1347	1345
1123	2	1348	1345
1124	1	1349	1345
1125	3	1350	1349
1126	2	1352	1351
1127	2	1353	1351
1128	2	1354	1351
1129	1	1355	1351
1130	3	1356	1355
1131	2	1358	1357
1132	2	1359	1357
1133	2	1360	1357
1134	1	1361	1357
1135	3	1362	1361
1136	2	1364	1363
1137	2	1365	1363
1138	2	1366	1363
1139	1	1367	1363
1140	3	1368	1367
1141	2	1370	1369
1142	2	1371	1369
1143	2	1372	1369
1144	1	1373	1369
1145	3	1374	1373
1146	2	1376	1375
1147	2	1377	1375
1148	2	1378	1375
1149	1	1379	1375
1150	3	1380	1379
1151	2	1382	1381
1152	2	1383	1381
1153	2	1384	1381
1154	1	1385	1381
1155	3	1386	1385
1156	2	1388	1387
1157	2	1389	1387
1158	2	1390	1387
1159	1	1391	1387
1160	3	1392	1391
1161	2	1394	1393
1162	2	1395	1393
1163	2	1396	1393
1164	1	1397	1393
1165	3	1398	1397
1166	2	1400	1399
1167	2	1401	1399
1168	2	1402	1399
1169	1	1403	1399
1170	3	1404	1403
1171	2	1406	1405
1172	2	1407	1405
1173	2	1408	1405
1174	1	1409	1405
1175	3	1410	1409
1176	2	1412	1411
1177	2	1413	1411
1178	2	1414	1411
1179	1	1415	1411
1180	3	1416	1415
1181	2	1418	1417
1182	2	1419	1417
1183	2	1420	1417
1184	1	1421	1417
1185	3	1422	1421
1186	2	1424	1423
1187	2	1425	1423
1188	2	1426	1423
1189	1	1427	1423
1190	3	1428	1427
1191	2	1430	1429
1192	2	1431	1429
1193	2	1432	1429
1194	1	1433	1429
1195	3	1434	1433
1196	2	1436	1435
1197	2	1437	1435
1198	2	1438	1435
1199	1	1439	1435
1200	3	1440	1439
1201	2	1442	1441
1202	2	1443	1441
1203	2	1444	1441
1204	1	1445	1441
1205	3	1446	1445
1206	2	1448	1447
1207	2	1449	1447
1208	2	1450	1447
1209	1	1451	1447
1210	3	1452	1451
1211	2	1454	1453
1212	2	1455	1453
1213	2	1456	1453
1214	1	1457	1453
1215	3	1458	1457
1216	2	1460	1459
1217	2	1461	1459
1218	2	1462	1459
1219	1	1463	1459
1220	3	1464	1463
1221	2	1466	1465
1222	2	1467	1465
1223	2	1468	1465
1224	1	1469	1465
1225	3	1470	1469
1226	2	1472	1471
1227	2	1473	1471
1228	2	1474	1471
1229	1	1475	1471
1230	3	1476	1475
1231	2	1478	1477
1232	2	1479	1477
1233	2	1480	1477
1234	1	1481	1477
1235	3	1482	1481
1236	2	1484	1483
1237	2	1485	1483
1238	2	1486	1483
1239	1	1487	1483
1240	3	1488	1487
1241	2	1490	1489
1242	2	1491	1489
1243	2	1492	1489
1244	1	1493	1489
1245	3	1494	1493
1246	2	1496	1495
1247	2	1497	1495
1248	2	1498	1495
1249	1	1499	1495
1250	3	1500	1499
1251	2	1502	1501
1252	2	1503	1501
1253	2	1504	1501
1254	1	1505	1501
1255	3	1506	1505
1256	2	1508	1507
1257	2	1509	1507
1258	2	1510	1507
1259	1	1511	1507
1260	3	1512	1511
1261	2	1514	1513
1262	2	1515	1513
1263	2	1516	1513
1264	1	1517	1513
1265	3	1518	1517
1266	2	1520	1519
1267	2	1521	1519
1268	2	1522	1519
1269	1	1523	1519
1270	3	1524	1523
1271	2	1526	1525
1272	2	1527	1525
1273	2	1528	1525
1274	1	1529	1525
1275	3	1530	1529
1276	2	1532	1531
1277	2	1533	1531
1278	2	1534	1531
1279	1	1535	1531
1280	3	1536	1535
1281	2	1538	1537
1282	2	1539	1537
1283	2	1540	1537
1284	1	1541	1537
1285	3	1542	1541
1286	2	1544	1543
1287	2	1545	1543
1288	2	1546	1543
1289	1	1547	1543
1290	3	1548	1547
1291	2	1550	1549
1292	2	1551	1549
1293	2	1552	1549
1294	1	1553	1549
1295	3	1554	1553
1296	2	1556	1555
1297	2	1557	1555
1298	2	1558	1555
1299	1	1559	1555
1300	3	1560	1559
1301	2	1562	1561
1302	2	1563	1561
1303	2	1564	1561
1304	1	1565	1561
1305	3	1566	1565
1306	2	1568	1567
1307	2	1569	1567
1308	2	1570	1567
1309	1	1571	1567
1310	3	1572	1571
1311	2	1574	1573
1312	2	1575	1573
1313	2	1576	1573
1314	1	1577	1573
1315	3	1578	1577
1316	2	1580	1579
1317	2	1581	1579
1318	2	1582	1579
1319	1	1583	1579
1320	3	1584	1583
1321	2	1586	1585
1322	2	1587	1585
1323	2	1588	1585
1324	1	1589	1585
1325	3	1590	1589
1326	2	1592	1591
1327	2	1593	1591
1328	2	1594	1591
1329	1	1595	1591
1330	3	1596	1595
1331	2	1598	1597
1332	2	1599	1597
1333	2	1600	1597
1334	1	1601	1597
1335	3	1602	1601
1336	2	1604	1603
1337	2	1605	1603
1338	2	1606	1603
1339	1	1607	1603
1340	3	1608	1607
1341	2	1610	1609
1342	2	1611	1609
1343	2	1612	1609
1344	1	1613	1609
1345	3	1614	1613
1346	2	1616	1615
1347	2	1617	1615
1348	2	1618	1615
1349	1	1619	1615
1350	3	1620	1619
1351	2	1622	1621
1352	2	1623	1621
1353	2	1624	1621
1354	1	1625	1621
1355	3	1626	1625
1356	2	1628	1627
1357	2	1629	1627
1358	2	1630	1627
1359	1	1631	1627
1360	3	1632	1631
1361	2	1634	1633
1362	2	1635	1633
1363	2	1636	1633
1364	1	1637	1633
1365	3	1638	1637
1366	2	1640	1639
1367	2	1641	1639
1368	2	1642	1639
1369	1	1643	1639
1370	3	1644	1643
1371	2	1646	1645
1372	2	1647	1645
1373	2	1648	1645
1374	1	1649	1645
1375	3	1650	1649
1376	2	1652	1651
1377	2	1653	1651
1378	2	1654	1651
1379	1	1655	1651
1380	3	1656	1655
1381	2	1658	1657
1382	2	1659	1657
1383	2	1660	1657
1384	1	1661	1657
1385	3	1662	1661
1386	2	1664	1663
1387	2	1665	1663
1388	2	1666	1663
1389	1	1667	1663
1390	3	1668	1667
1391	2	1670	1669
1392	2	1671	1669
1393	2	1672	1669
1394	1	1673	1669
1395	3	1674	1673
1396	2	1676	1675
1397	2	1677	1675
1398	2	1678	1675
1399	1	1679	1675
1400	3	1680	1679
1401	2	1682	1681
1402	2	1683	1681
1403	2	1684	1681
1404	1	1685	1681
1405	3	1686	1685
1406	2	1688	1687
1407	2	1689	1687
1408	2	1690	1687
1409	1	1691	1687
1410	3	1692	1691
1411	2	1694	1693
1412	2	1695	1693
1413	2	1696	1693
1414	1	1697	1693
1415	3	1698	1697
1416	2	1700	1699
1417	2	1701	1699
1418	2	1702	1699
1419	1	1703	1699
1420	3	1704	1703
1421	2	1706	1705
1422	2	1707	1705
1423	2	1708	1705
1424	1	1709	1705
1425	3	1710	1709
1426	2	1712	1711
1427	2	1713	1711
1428	2	1714	1711
1429	1	1715	1711
1430	3	1716	1715
1431	2	1718	1717
1432	2	1719	1717
1433	2	1720	1717
1434	1	1721	1717
1435	3	1722	1721
1436	2	1724	1723
1437	2	1725	1723
1438	2	1726	1723
1439	1	1727	1723
1440	3	1728	1727
1441	2	1730	1729
1442	2	1731	1729
1443	2	1732	1729
1444	1	1733	1729
1445	3	1734	1733
1446	2	1736	1735
1447	2	1737	1735
1448	2	1738	1735
1449	1	1739	1735
1450	3	1740	1739
1451	2	1742	1741
1452	2	1743	1741
1453	2	1744	1741
1454	1	1745	1741
1455	3	1746	1745
1456	2	1748	1747
1457	2	1749	1747
1458	2	1750	1747
1459	1	1751	1747
1460	3	1752	1751
1461	2	1754	1753
1462	2	1755	1753
1463	2	1756	1753
1464	1	1757	1753
1465	3	1758	1757
1466	2	1760	1759
1467	2	1761	1759
1468	2	1762	1759
1469	1	1763	1759
1470	3	1764	1763
1471	2	1766	1765
1472	2	1767	1765
1473	2	1768	1765
1474	1	1769	1765
1475	3	1770	1769
1476	2	1772	1771
1477	2	1773	1771
1478	2	1774	1771
1479	1	1775	1771
1480	3	1776	1775
1481	2	1778	1777
1482	2	1779	1777
1483	2	1780	1777
1484	1	1781	1777
1485	3	1782	1781
1486	2	1784	1783
1487	2	1785	1783
1488	2	1786	1783
1489	1	1787	1783
1490	3	1788	1787
1491	2	1790	1789
1492	2	1791	1789
1493	2	1792	1789
1494	1	1793	1789
1495	3	1794	1793
1496	2	1796	1795
1497	2	1797	1795
1498	2	1798	1795
1499	1	1799	1795
1500	3	1800	1799
1501	2	1802	1801
1502	2	1803	1801
1503	2	1804	1801
1504	1	1805	1801
1505	3	1806	1805
1506	2	1808	1807
1507	2	1809	1807
1508	2	1810	1807
1509	1	1811	1807
1510	3	1812	1811
1511	2	1814	1813
1512	2	1815	1813
1513	2	1816	1813
1514	1	1817	1813
1515	3	1818	1817
1516	2	1820	1819
1517	2	1821	1819
1518	2	1822	1819
1519	1	1823	1819
1520	3	1824	1823
1521	2	1826	1825
1522	2	1827	1825
1523	2	1828	1825
1524	1	1829	1825
1525	3	1830	1829
1526	2	1832	1831
1527	2	1833	1831
1528	2	1834	1831
1529	1	1835	1831
1530	3	1836	1835
1531	2	1838	1837
1532	2	1839	1837
1533	2	1840	1837
1534	1	1841	1837
1535	3	1842	1841
1536	2	1844	1843
1537	2	1845	1843
1538	2	1846	1843
1539	1	1847	1843
1540	3	1848	1847
1541	2	1850	1849
1542	2	1851	1849
1543	2	1852	1849
1544	1	1853	1849
1545	3	1854	1853
1546	2	1856	1855
1547	2	1857	1855
1548	2	1858	1855
1549	1	1859	1855
1550	3	1860	1859
1551	2	1862	1861
1552	2	1863	1861
1553	2	1864	1861
1554	1	1865	1861
1555	3	1866	1865
1556	2	1868	1867
1557	2	1869	1867
1558	2	1870	1867
1559	1	1871	1867
1560	3	1872	1871
1561	2	1874	1873
1562	2	1875	1873
1563	2	1876	1873
1564	1	1877	1873
1565	3	1878	1877
1566	2	1880	1879
1567	2	1881	1879
1568	2	1882	1879
1569	1	1883	1879
1570	3	1884	1883
1571	2	1886	1885
1572	2	1887	1885
1573	2	1888	1885
1574	1	1889	1885
1575	3	1890	1889
1576	2	1892	1891
1577	2	1893	1891
1578	2	1894	1891
1579	1	1895	1891
1580	3	1896	1895
1581	2	1898	1897
1582	2	1899	1897
1583	2	1900	1897
1584	1	1901	1897
1585	3	1902	1901
1586	2	1904	1903
1587	2	1905	1903
1588	2	1906	1903
1589	1	1907	1903
1590	3	1908	1907
1591	2	1910	1909
1592	2	1911	1909
1593	2	1912	1909
1594	1	1913	1909
1595	3	1914	1913
1596	2	1916	1915
1597	2	1917	1915
1598	2	1918	1915
1599	1	1919	1915
1600	3	1920	1919
1601	2	1922	1921
1602	2	1923	1921
1603	2	1924	1921
1604	1	1925	1921
1605	3	1926	1925
1606	2	1928	1927
1607	2	1929	1927
1608	2	1930	1927
1609	1	1931	1927
1610	3	1932	1931
1611	2	1934	1933
1612	2	1935	1933
1613	2	1936	1933
1614	1	1937	1933
1615	3	1938	1937
1616	2	1940	1939
1617	2	1941	1939
1618	2	1942	1939
1619	1	1943	1939
1620	3	1944	1943
1621	2	1946	1945
1622	2	1947	1945
1623	2	1948	1945
1624	1	1949	1945
1625	3	1950	1949
1626	2	1952	1951
1627	2	1953	1951
1628	2	1954	1951
1629	1	1955	1951
1630	3	1956	1955
1631	2	1958	1957
1632	2	1959	1957
1633	2	1960	1957
1634	1	1961	1957
1635	3	1962	1961
1636	2	1964	1963
1637	2	1965	1963
1638	2	1966	1963
1639	1	1967	1963
1640	3	1968	1967
1641	2	1970	1969
1642	2	1971	1969
1643	2	1972	1969
1644	1	1973	1969
1645	3	1974	1973
1646	2	1976	1975
1647	2	1977	1975
1648	2	1978	1975
1649	1	1979	1975
1650	3	1980	1979
1651	2	1982	1981
1652	2	1983	1981
1653	2	1984	1981
1654	1	1985	1981
1655	3	1986	1985
1656	2	1988	1987
1657	2	1989	1987
1658	2	1990	1987
1659	1	1991	1987
1660	3	1992	1991
1661	2	1994	1993
1662	2	1995	1993
1663	2	1996	1993
1664	1	1997	1993
1665	3	1998	1997
1666	2	2000	1999
1667	2	2001	1999
1668	2	2002	1999
1669	1	2003	1999
1670	3	2004	2003
1671	2	2006	2005
1672	2	2007	2005
1673	2	2008	2005
1674	1	2009	2005
1675	3	2010	2009
1676	2	2012	2011
1677	2	2013	2011
1678	2	2014	2011
1679	1	2015	2011
1680	3	2016	2015
1681	2	2018	2017
1682	2	2019	2017
1683	2	2020	2017
1684	1	2021	2017
1685	3	2022	2021
1686	2	2024	2023
1687	2	2025	2023
1688	2	2026	2023
1689	1	2027	2023
1690	3	2028	2027
1691	2	2030	2029
1692	2	2031	2029
1693	2	2032	2029
1694	1	2033	2029
1695	3	2034	2033
1696	2	2036	2035
1697	2	2037	2035
1698	2	2038	2035
1699	1	2039	2035
1700	3	2040	2039
1701	2	2042	2041
1702	2	2043	2041
1703	2	2044	2041
1704	1	2045	2041
1705	3	2046	2045
1706	2	2048	2047
1707	2	2049	2047
1708	2	2050	2047
1709	1	2051	2047
1710	3	2052	2051
1711	2	2054	2053
1712	2	2055	2053
1713	2	2056	2053
1714	1	2057	2053
1715	3	2058	2057
1716	2	2060	2059
1717	2	2061	2059
1718	2	2062	2059
1719	1	2063	2059
1720	3	2064	2063
1721	2	2066	2065
1722	2	2067	2065
1723	2	2068	2065
1724	1	2069	2065
1725	3	2070	2069
1726	2	2072	2071
1727	2	2073	2071
1728	2	2074	2071
1729	1	2075	2071
1730	3	2076	2075
1731	2	2078	2077
1732	2	2079	2077
1733	2	2080	2077
1734	1	2081	2077
1735	3	2082	2081
1736	2	2084	2083
1737	2	2085	2083
1738	2	2086	2083
1739	1	2087	2083
1740	3	2088	2087
1741	2	2090	2089
1742	2	2091	2089
1743	2	2092	2089
1744	1	2093	2089
1745	3	2094	2093
1746	2	2096	2095
1747	2	2097	2095
1748	2	2098	2095
1749	1	2099	2095
1750	3	2100	2099
1751	2	2102	2101
1752	2	2103	2101
1753	2	2104	2101
1754	1	2105	2101
1755	3	2106	2105
1756	2	2108	2107
1757	2	2109	2107
1758	2	2110	2107
1759	1	2111	2107
1760	3	2112	2111
1761	2	2114	2113
1762	2	2115	2113
1763	2	2116	2113
1764	1	2117	2113
1765	3	2118	2117
1766	2	2120	2119
1767	2	2121	2119
1768	2	2122	2119
1769	1	2123	2119
1770	3	2124	2123
1771	2	2126	2125
1772	2	2127	2125
1773	2	2128	2125
1774	1	2129	2125
1775	3	2130	2129
1776	2	2132	2131
1777	2	2133	2131
1778	2	2134	2131
1779	1	2135	2131
1780	3	2136	2135
1781	2	2138	2137
1782	2	2139	2137
1783	2	2140	2137
1784	1	2141	2137
1785	3	2142	2141
1786	2	2144	2143
1787	2	2145	2143
1788	2	2146	2143
1789	1	2147	2143
1790	3	2148	2147
1791	2	2150	2149
1792	2	2151	2149
1793	2	2152	2149
1794	1	2153	2149
1795	3	2154	2153
1796	2	2156	2155
1797	2	2157	2155
1798	2	2158	2155
1799	1	2159	2155
1800	3	2160	2159
1801	2	2162	2161
1802	2	2163	2161
1803	2	2164	2161
1804	1	2165	2161
1805	3	2166	2165
1806	2	2168	2167
1807	2	2169	2167
1808	2	2170	2167
1809	1	2171	2167
1810	3	2172	2171
1811	2	2174	2173
1812	2	2175	2173
1813	2	2176	2173
1814	1	2177	2173
1815	3	2178	2177
1816	2	2180	2179
1817	2	2181	2179
1818	2	2182	2179
1819	1	2183	2179
1820	3	2184	2183
1821	2	2186	2185
1822	2	2187	2185
1823	2	2188	2185
1824	1	2189	2185
1825	3	2190	2189
1826	2	2192	2191
1827	2	2193	2191
1828	2	2194	2191
1829	1	2195	2191
1830	3	2196	2195
1831	2	2198	2197
1832	2	2199	2197
1833	2	2200	2197
1834	1	2201	2197
1835	3	2202	2201
1836	2	2204	2203
1837	2	2205	2203
1838	2	2206	2203
1839	1	2207	2203
1840	3	2208	2207
1841	2	2210	2209
1842	2	2211	2209
1843	2	2212	2209
1844	1	2213	2209
1845	3	2214	2213
1846	2	2216	2215
1847	2	2217	2215
1848	2	2218	2215
1849	1	2219	2215
1850	3	2220	2219
1851	2	2222	2221
1852	2	2223	2221
1853	2	2224	2221
1854	1	2225	2221
1855	3	2226	2225
1856	2	2228	2227
1857	2	2229	2227
1858	2	2230	2227
1859	1	2231	2227
1860	3	2232	2231
1861	2	2234	2233
1862	2	2235	2233
1863	2	2236	2233
1864	1	2237	2233
1865	3	2238	2237
1866	2	2240	2239
1867	2	2241	2239
1868	2	2242	2239
1869	1	2243	2239
1870	3	2244	2243
1871	2	2246	2245
1872	2	2247	2245
1873	2	2248	2245
1874	1	2249	2245
1875	3	2250	2249
1876	2	2252	2251
1877	2	2253	2251
1878	2	2254	2251
1879	1	2255	2251
1880	3	2256	2255
1881	2	2258	2257
1882	2	2259	2257
1883	2	2260	2257
1884	1	2261	2257
1885	3	2262	2261
1886	2	2264	2263
1887	2	2265	2263
1888	2	2266	2263
1889	1	2267	2263
1890	3	2268	2267
1891	2	2270	2269
1892	2	2271	2269
1893	2	2272	2269
1894	1	2273	2269
1895	3	2274	2273
1896	2	2276	2275
1897	2	2277	2275
1898	2	2278	2275
1899	1	2279	2275
1900	3	2280	2279
1901	2	2282	2281
1902	2	2283	2281
1903	2	2284	2281
1904	1	2285	2281
1905	3	2286	2285
1906	2	2288	2287
1907	2	2289	2287
1908	2	2290	2287
1909	1	2291	2287
1910	3	2292	2291
1911	2	2294	2293
1912	2	2295	2293
1913	2	2296	2293
1914	1	2297	2293
1915	3	2298	2297
1916	2	2300	2299
1917	2	2301	2299
1918	2	2302	2299
1919	1	2303	2299
1920	3	2304	2303
1921	2	2306	2305
1922	2	2307	2305
1923	2	2308	2305
1924	1	2309	2305
1925	3	2310	2309
1926	2	2312	2311
1927	2	2313	2311
1928	2	2314	2311
1929	1	2315	2311
1930	3	2316	2315
1931	2	2318	2317
1932	2	2319	2317
1933	2	2320	2317
1934	1	2321	2317
1935	3	2322	2321
1936	2	2324	2323
1937	2	2325	2323
1938	2	2326	2323
1939	1	2327	2323
1940	3	2328	2327
1941	2	2330	2329
1942	2	2331	2329
1943	2	2332	2329
1944	1	2333	2329
1945	3	2334	2333
1946	2	2336	2335
1947	2	2337	2335
1948	2	2338	2335
1949	1	2339	2335
1950	3	2340	2339
1951	2	2342	2341
1952	2	2343	2341
1953	2	2344	2341
1954	1	2345	2341
1955	3	2346	2345
1956	2	2348	2347
1957	2	2349	2347
1958	2	2350	2347
1959	1	2351	2347
1960	3	2352	2351
1961	2	2354	2353
1962	2	2355	2353
1963	2	2356	2353
1964	1	2357	2353
1965	3	2358	2357
1966	2	2360	2359
1967	2	2361	2359
1968	2	2362	2359
1969	1	2363	2359
1970	3	2364	2363
1971	2	2366	2365
1972	2	2367	2365
1973	2	2368	2365
1974	1	2369	2365
1975	3	2370	2369
1976	2	2372	2371
1977	2	2373	2371
1978	2	2374	2371
1979	1	2375	2371
1980	3	2376	2375
1981	2	2378	2377
1982	2	2379	2377
1983	2	2380	2377
1984	1	2381	2377
1985	3	2382	2381
1986	2	2384	2383
1987	2	2385	2383
1988	2	2386	2383
1989	1	2387	2383
1990	3	2388	2387
1991	2	2390	2389
1992	2	2391	2389
1993	2	2392	2389
1994	1	2393	2389
1995	3	2394	2393
1996	2	2396	2395
1997	2	2397	2395
1998	2	2398	2395
1999	1	2399	2395
2000	3	2400	2399
2001	2	2402	2401
2002	2	2403	2401
2003	2	2404	2401
2004	1	2405	2401
2005	3	2406	2405
2006	2	2408	2407
2007	2	2409	2407
2008	2	2410	2407
2009	1	2411	2407
2010	3	2412	2411
2011	2	2414	2413
2012	2	2415	2413
2013	2	2416	2413
2014	1	2417	2413
2015	3	2418	2417
2016	2	2420	2419
2017	2	2421	2419
2018	2	2422	2419
2019	1	2423	2419
2020	3	2424	2423
2021	2	2426	2425
2022	2	2427	2425
2023	2	2428	2425
2024	1	2429	2425
2025	3	2430	2429
2026	2	2432	2431
2027	2	2433	2431
2028	2	2434	2431
2029	1	2435	2431
2030	3	2436	2435
2031	2	2438	2437
2032	2	2439	2437
2033	2	2440	2437
2034	1	2441	2437
2035	3	2442	2441
2036	2	2444	2443
2037	2	2445	2443
2038	2	2446	2443
2039	1	2447	2443
2040	3	2448	2447
2041	2	2450	2449
2042	2	2451	2449
2043	2	2452	2449
2044	1	2453	2449
2045	3	2454	2453
2046	2	2456	2455
2047	2	2457	2455
2048	2	2458	2455
2049	1	2459	2455
2050	3	2460	2459
2051	2	2462	2461
2052	2	2463	2461
2053	2	2464	2461
2054	1	2465	2461
2055	3	2466	2465
2056	2	2468	2467
2057	2	2469	2467
2058	2	2470	2467
2059	1	2471	2467
2060	3	2472	2471
2061	2	2474	2473
2062	2	2475	2473
2063	2	2476	2473
2064	1	2477	2473
2065	3	2478	2477
2066	2	2480	2479
2067	2	2481	2479
2068	2	2482	2479
2069	1	2483	2479
2070	3	2484	2483
2071	2	2486	2485
2072	2	2487	2485
2073	2	2488	2485
2074	1	2489	2485
2075	3	2490	2489
2076	2	2492	2491
2077	2	2493	2491
2078	2	2494	2491
2079	1	2495	2491
2080	3	2496	2495
2081	2	2498	2497
2082	2	2499	2497
2083	2	2500	2497
2084	1	2501	2497
2085	3	2502	2501
2086	2	2504	2503
2087	2	2505	2503
2088	2	2506	2503
2089	1	2507	2503
2090	3	2508	2507
2091	2	2510	2509
2092	2	2511	2509
2093	2	2512	2509
2094	1	2513	2509
2095	3	2514	2513
2096	2	2516	2515
2097	2	2517	2515
2098	2	2518	2515
2099	1	2519	2515
2100	3	2520	2519
2101	2	2522	2521
2102	2	2523	2521
2103	2	2524	2521
2104	1	2525	2521
2105	3	2526	2525
2106	2	2528	2527
2107	2	2529	2527
2108	2	2530	2527
2109	1	2531	2527
2110	3	2532	2531
2111	2	2534	2533
2112	2	2535	2533
2113	2	2536	2533
2114	1	2537	2533
2115	3	2538	2537
2116	2	2540	2539
2117	2	2541	2539
2118	2	2542	2539
2119	1	2543	2539
2120	3	2544	2543
2121	2	2546	2545
2122	2	2547	2545
2123	2	2548	2545
2124	1	2549	2545
2125	3	2550	2549
2126	2	2552	2551
2127	2	2553	2551
2128	2	2554	2551
2129	1	2555	2551
2130	3	2556	2555
2131	2	2558	2557
2132	2	2559	2557
2133	2	2560	2557
2134	1	2561	2557
2135	3	2562	2561
2136	2	2564	2563
2137	2	2565	2563
2138	2	2566	2563
2139	1	2567	2563
2140	3	2568	2567
2141	2	2570	2569
2142	2	2571	2569
2143	2	2572	2569
2144	1	2573	2569
2145	3	2574	2573
2146	2	2576	2575
2147	2	2577	2575
2148	2	2578	2575
2149	1	2579	2575
2150	3	2580	2579
2151	2	2582	2581
2152	2	2583	2581
2153	2	2584	2581
2154	1	2585	2581
2155	3	2586	2585
2156	2	2588	2587
2157	2	2589	2587
2158	2	2590	2587
2159	1	2591	2587
2160	3	2592	2591
2161	2	2594	2593
2162	2	2595	2593
2163	2	2596	2593
2164	1	2597	2593
2165	3	2598	2597
2166	2	2600	2599
2167	2	2601	2599
2168	2	2602	2599
2169	1	2603	2599
2170	3	2604	2603
2171	2	2606	2605
2172	2	2607	2605
2173	2	2608	2605
2174	1	2609	2605
2175	3	2610	2609
2176	2	2612	2611
2177	2	2613	2611
2178	2	2614	2611
2179	1	2615	2611
2180	3	2616	2615
2181	2	2618	2617
2182	2	2619	2617
2183	2	2620	2617
2184	1	2621	2617
2185	3	2622	2621
2186	2	2624	2623
2187	2	2625	2623
2188	2	2626	2623
2189	1	2627	2623
2190	3	2628	2627
2191	2	2630	2629
2192	2	2631	2629
2193	2	2632	2629
2194	1	2633	2629
2195	3	2634	2633
2196	2	2636	2635
2197	2	2637	2635
2198	2	2638	2635
2199	1	2639	2635
2200	3	2640	2639
2201	2	2642	2641
2202	2	2643	2641
2203	2	2644	2641
2204	1	2645	2641
2205	3	2646	2645
2206	2	2648	2647
2207	2	2649	2647
2208	2	2650	2647
2209	1	2651	2647
2210	3	2652	2651
2211	2	2654	2653
2212	2	2655	2653
2213	2	2656	2653
2214	1	2657	2653
2215	3	2658	2657
2216	2	2660	2659
2217	2	2661	2659
2218	2	2662	2659
2219	1	2663	2659
2220	3	2664	2663
2221	2	2666	2665
2222	2	2667	2665
2223	2	2668	2665
2224	1	2669	2665
2225	3	2670	2669
2226	2	2672	2671
2227	2	2673	2671
2228	2	2674	2671
2229	1	2675	2671
2230	3	2676	2675
2231	2	2678	2677
2232	2	2679	2677
2233	2	2680	2677
2234	1	2681	2677
2235	3	2682	2681
2236	2	2684	2683
2237	2	2685	2683
2238	2	2686	2683
2239	1	2687	2683
2240	3	2688	2687
2241	2	2690	2689
2242	2	2691	2689
2243	2	2692	2689
2244	1	2693	2689
2245	3	2694	2693
2246	2	2696	2695
2247	2	2697	2695
2248	2	2698	2695
2249	1	2699	2695
2250	3	2700	2699
2251	2	2702	2701
2252	2	2703	2701
2253	2	2704	2701
2254	1	2705	2701
2255	3	2706	2705
2256	2	2708	2707
2257	2	2709	2707
2258	2	2710	2707
2259	1	2711	2707
2260	3	2712	2711
2261	2	2714	2713
2262	2	2715	2713
2263	2	2716	2713
2264	1	2717	2713
2265	3	2718	2717
2266	2	2720	2719
2267	2	2721	2719
2268	2	2722	2719
2269	1	2723	2719
2270	3	2724	2723
2271	2	2726	2725
2272	2	2727	2725
2273	2	2728	2725
2274	1	2729	2725
2275	3	2730	2729
2276	2	2732	2731
2277	2	2733	2731
2278	2	2734	2731
2279	1	2735	2731
2280	3	2736	2735
2281	2	2738	2737
2282	2	2739	2737
2283	2	2740	2737
2284	1	2741	2737
2285	3	2742	2741
2286	2	2744	2743
2287	2	2745	2743
2288	2	2746	2743
2289	1	2747	2743
2290	3	2748	2747
2291	2	2750	2749
2292	2	2751	2749
2293	2	2752	2749
2294	1	2753	2749
2295	3	2754	2753
2296	2	2756	2755
2297	2	2757	2755
2298	2	2758	2755
2299	1	2759	2755
2300	3	2760	2759
2301	2	2762	2761
2302	2	2763	2761
2303	2	2764	2761
2304	1	2765	2761
2305	3	2766	2765
2306	2	2768	2767
2307	2	2769	2767
2308	2	2770	2767
2309	1	2771	2767
2310	3	2772	2771
2311	2	2774	2773
2312	2	2775	2773
2313	2	2776	2773
2314	1	2777	2773
2315	3	2778	2777
2316	2	2780	2779
2317	2	2781	2779
2318	2	2782	2779
2319	1	2783	2779
2320	3	2784	2783
2321	2	2786	2785
2322	2	2787	2785
2323	2	2788	2785
2324	1	2789	2785
2325	3	2790	2789
2326	2	2792	2791
2327	2	2793	2791
2328	2	2794	2791
2329	1	2795	2791
2330	3	2796	2795
2331	2	2798	2797
2332	2	2799	2797
2333	2	2800	2797
2334	1	2801	2797
2335	3	2802	2801
2336	2	2804	2803
2337	2	2805	2803
2338	2	2806	2803
2339	1	2807	2803
2340	3	2808	2807
2341	2	2810	2809
2342	2	2811	2809
2343	2	2812	2809
2344	1	2813	2809
2345	3	2814	2813
2346	2	2816	2815
2347	2	2817	2815
2348	2	2818	2815
2349	1	2819	2815
2350	3	2820	2819
2351	2	2822	2821
2352	2	2823	2821
2353	2	2824	2821
2354	1	2825	2821
2355	3	2826	2825
2356	2	2828	2827
2357	2	2829	2827
2358	2	2830	2827
2359	1	2831	2827
2360	3	2832	2831
2361	2	2834	2833
2362	2	2835	2833
2363	2	2836	2833
2364	1	2837	2833
2365	3	2838	2837
2366	2	2840	2839
2367	2	2841	2839
2368	2	2842	2839
2369	1	2843	2839
2370	3	2844	2843
2371	2	2846	2845
2372	2	2847	2845
2373	2	2848	2845
2374	1	2849	2845
2375	3	2850	2849
2376	2	2852	2851
2377	2	2853	2851
2378	2	2854	2851
2379	1	2855	2851
2380	3	2856	2855
2381	2	2858	2857
2382	2	2859	2857
2383	2	2860	2857
2384	1	2861	2857
2385	3	2862	2861
2386	2	2864	2863
2387	2	2865	2863
2388	2	2866	2863
2389	1	2867	2863
2390	3	2868	2867
2391	2	2870	2869
2392	2	2871	2869
2393	2	2872	2869
2394	1	2873	2869
2395	3	2874	2873
2396	2	2876	2875
2397	2	2877	2875
2398	2	2878	2875
2399	1	2879	2875
2400	3	2880	2879
2401	2	2882	2881
2402	2	2883	2881
2403	2	2884	2881
2404	1	2885	2881
2405	3	2886	2885
2406	2	2888	2887
2407	2	2889	2887
2408	2	2890	2887
2409	1	2891	2887
2410	3	2892	2891
2411	2	2894	2893
2412	2	2895	2893
2413	2	2896	2893
2414	1	2897	2893
2415	3	2898	2897
2416	2	2900	2899
2417	2	2901	2899
2418	2	2902	2899
2419	1	2903	2899
2420	3	2904	2903
2421	2	2906	2905
2422	2	2907	2905
2423	2	2908	2905
2424	1	2909	2905
2425	3	2910	2909
2426	2	2912	2911
2427	2	2913	2911
2428	2	2914	2911
2429	1	2915	2911
2430	3	2916	2915
2431	2	2918	2917
2432	2	2919	2917
2433	2	2920	2917
2434	1	2921	2917
2435	3	2922	2921
2436	2	2924	2923
2437	2	2925	2923
2438	2	2926	2923
2439	1	2927	2923
2440	3	2928	2927
2441	2	2930	2929
2442	2	2931	2929
2443	2	2932	2929
2444	1	2933	2929
2445	3	2934	2933
2446	2	2936	2935
2447	2	2937	2935
2448	2	2938	2935
2449	1	2939	2935
2450	3	2940	2939
2451	2	2942	2941
2452	2	2943	2941
2453	2	2944	2941
2454	1	2945	2941
2455	3	2946	2945
2456	2	2948	2947
2457	2	2949	2947
2458	2	2950	2947
2459	1	2951	2947
2460	3	2952	2951
2461	2	2954	2953
2462	2	2955	2953
2463	2	2956	2953
2464	1	2957	2953
2465	3	2958	2957
2466	2	2960	2959
2467	2	2961	2959
2468	2	2962	2959
2469	1	2963	2959
2470	3	2964	2963
2471	2	2966	2965
2472	2	2967	2965
2473	2	2968	2965
2474	1	2969	2965
2475	3	2970	2969
2476	2	2972	2971
2477	2	2973	2971
2478	2	2974	2971
2479	1	2975	2971
2480	3	2976	2975
2481	2	2978	2977
2482	2	2979	2977
2483	2	2980	2977
2484	1	2981	2977
2485	3	2982	2981
2486	2	2984	2983
2487	2	2985	2983
2488	2	2986	2983
2489	1	2987	2983
2490	3	2988	2987
2491	2	2990	2989
2492	2	2991	2989
2493	2	2992	2989
2494	1	2993	2989
2495	3	2994	2993
2496	2	2996	2995
2497	2	2997	2995
2498	2	2998	2995
2499	1	2999	2995
2500	3	3000	2999
2501	2	3002	3001
2502	2	3003	3001
2503	2	3004	3001
2504	1	3005	3001
2505	3	3006	3005
2506	2	3008	3007
2507	2	3009	3007
2508	2	3010	3007
2509	1	3011	3007
2510	3	3012	3011
2511	2	3014	3013
2512	2	3015	3013
2513	2	3016	3013
2514	1	3017	3013
2515	3	3018	3017
2516	2	3020	3019
2517	2	3021	3019
2518	2	3022	3019
2519	1	3023	3019
2520	3	3024	3023
2521	2	3026	3025
2522	2	3027	3025
2523	2	3028	3025
2524	1	3029	3025
2525	3	3030	3029
2526	2	3032	3031
2527	2	3033	3031
2528	2	3034	3031
2529	1	3035	3031
2530	3	3036	3035
2531	2	3038	3037
2532	2	3039	3037
2533	2	3040	3037
2534	1	3041	3037
2535	3	3042	3041
2536	2	3044	3043
2537	2	3045	3043
2538	2	3046	3043
2539	1	3047	3043
2540	3	3048	3047
2541	2	3050	3049
2542	2	3051	3049
2543	2	3052	3049
2544	1	3053	3049
2545	3	3054	3053
2546	2	3056	3055
2547	2	3057	3055
2548	2	3058	3055
2549	1	3059	3055
2550	3	3060	3059
2551	2	3062	3061
2552	2	3063	3061
2553	2	3064	3061
2554	1	3065	3061
2555	3	3066	3065
2556	2	3068	3067
2557	2	3069	3067
2558	2	3070	3067
2559	1	3071	3067
2560	3	3072	3071
2561	2	3074	3073
2562	2	3075	3073
2563	2	3076	3073
2564	1	3077	3073
2565	3	3078	3077
2566	2	3080	3079
2567	2	3081	3079
2568	2	3082	3079
2569	1	3083	3079
2570	3	3084	3083
2571	2	3086	3085
2572	2	3087	3085
2573	2	3088	3085
2574	1	3089	3085
2575	3	3090	3089
2576	2	3092	3091
2577	2	3093	3091
2578	2	3094	3091
2579	1	3095	3091
2580	3	3096	3095
2581	2	3098	3097
2582	2	3099	3097
2583	2	3100	3097
2584	1	3101	3097
2585	3	3102	3101
2586	2	3104	3103
2587	2	3105	3103
2588	2	3106	3103
2589	1	3107	3103
2590	3	3108	3107
2591	2	3110	3109
2592	2	3111	3109
2593	2	3112	3109
2594	1	3113	3109
2595	3	3114	3113
2596	2	3116	3115
2597	2	3117	3115
2598	2	3118	3115
2599	1	3119	3115
2600	3	3120	3119
2601	2	3122	3121
2602	2	3123	3121
2603	2	3124	3121
2604	1	3125	3121
2605	3	3126	3125
2606	2	3128	3127
2607	2	3129	3127
2608	2	3130	3127
2609	1	3131	3127
2610	3	3132	3131
2611	2	3134	3133
2612	2	3135	3133
2613	2	3136	3133
2614	1	3137	3133
2615	3	3138	3137
2616	2	3140	3139
2617	2	3141	3139
2618	2	3142	3139
2619	1	3143	3139
2620	3	3144	3143
2621	2	3146	3145
2622	2	3147	3145
2623	2	3148	3145
2624	1	3149	3145
2625	3	3150	3149
2626	2	3152	3151
2627	2	3153	3151
2628	2	3154	3151
2629	1	3155	3151
2630	3	3156	3155
2631	2	3158	3157
2632	2	3159	3157
2633	2	3160	3157
2634	1	3161	3157
2635	3	3162	3161
2636	2	3164	3163
2637	2	3165	3163
2638	2	3166	3163
2639	1	3167	3163
2640	3	3168	3167
2641	2	3170	3169
2642	2	3171	3169
2643	2	3172	3169
2644	1	3173	3169
2645	3	3174	3173
2646	2	3176	3175
2647	2	3177	3175
2648	2	3178	3175
2649	1	3179	3175
2650	3	3180	3179
2651	2	3182	3181
2652	2	3183	3181
2653	2	3184	3181
2654	1	3185	3181
2655	3	3186	3185
2656	2	3188	3187
2657	2	3189	3187
2658	2	3190	3187
2659	1	3191	3187
2660	3	3192	3191
2661	2	3194	3193
2662	2	3195	3193
2663	2	3196	3193
2664	1	3197	3193
2665	3	3198	3197
2666	2	3200	3199
2667	2	3201	3199
2668	2	3202	3199
2669	1	3203	3199
2670	3	3204	3203
2671	2	3206	3205
2672	2	3207	3205
2673	2	3208	3205
2674	1	3209	3205
2675	3	3210	3209
2676	2	3212	3211
2677	2	3213	3211
2678	2	3214	3211
2679	1	3215	3211
2680	3	3216	3215
2681	2	3218	3217
2682	2	3219	3217
2683	2	3220	3217
2684	1	3221	3217
2685	3	3222	3221
2686	2	3224	3223
2687	2	3225	3223
2688	2	3226	3223
2689	1	3227	3223
2690	3	3228	3227
2691	2	3230	3229
2692	2	3231	3229
2693	2	3232	3229
2694	1	3233	3229
2695	3	3234	3233
2696	2	3236	3235
2697	2	3237	3235
2698	2	3238	3235
2699	1	3239	3235
2700	3	3240	3239
2701	2	3242	3241
2702	2	3243	3241
2703	2	3244	3241
2704	1	3245	3241
2705	3	3246	3245
2706	2	3248	3247
2707	2	3249	3247
2708	2	3250	3247
2709	1	3251	3247
2710	3	3252	3251
2711	2	3254	3253
2712	2	3255	3253
2713	2	3256	3253
2714	1	3257	3253
2715	3	3258	3257
2716	2	3260	3259
2717	2	3261	3259
2718	2	3262	3259
2719	1	3263	3259
2720	3	3264	3263
2721	2	3266	3265
2722	2	3267	3265
2723	2	3268	3265
2724	1	3269	3265
2725	3	3270	3269
2726	2	3272	3271
2727	2	3273	3271
2728	2	3274	3271
2729	1	3275	3271
2730	3	3276	3275
2731	2	3278	3277
2732	2	3279	3277
2733	2	3280	3277
2734	1	3281	3277
2735	3	3282	3281
2736	2	3284	3283
2737	2	3285	3283
2738	2	3286	3283
2739	1	3287	3283
2740	3	3288	3287
2741	2	3290	3289
2742	2	3291	3289
2743	2	3292	3289
2744	1	3293	3289
2745	3	3294	3293
2746	2	3296	3295
2747	2	3297	3295
2748	2	3298	3295
2749	1	3299	3295
2750	3	3300	3299
2751	2	3302	3301
2752	2	3303	3301
2753	2	3304	3301
2754	1	3305	3301
2755	3	3306	3305
2756	2	3308	3307
2757	2	3309	3307
2758	2	3310	3307
2759	1	3311	3307
2760	3	3312	3311
2761	2	3314	3313
2762	2	3315	3313
2763	2	3316	3313
2764	1	3317	3313
2765	3	3318	3317
2766	2	3320	3319
2767	2	3321	3319
2768	2	3322	3319
2769	1	3323	3319
2770	3	3324	3323
2771	2	3326	3325
2772	2	3327	3325
2773	2	3328	3325
2774	1	3329	3325
2775	3	3330	3329
2776	2	3332	3331
2777	2	3333	3331
2778	2	3334	3331
2779	1	3335	3331
2780	3	3336	3335
2781	2	3338	3337
2782	2	3339	3337
2783	2	3340	3337
2784	1	3341	3337
2785	3	3342	3341
2786	2	3344	3343
2787	2	3345	3343
2788	2	3346	3343
2789	1	3347	3343
2790	3	3348	3347
2791	2	3350	3349
2792	2	3351	3349
2793	2	3352	3349
2794	1	3353	3349
2795	3	3354	3353
2796	2	3356	3355
2797	2	3357	3355
2798	2	3358	3355
2799	1	3359	3355
2800	3	3360	3359
2801	2	3362	3361
2802	2	3363	3361
2803	2	3364	3361
2804	1	3365	3361
2805	3	3366	3365
2806	2	3368	3367
2807	2	3369	3367
2808	2	3370	3367
2809	1	3371	3367
2810	3	3372	3371
2811	2	3374	3373
2812	2	3375	3373
2813	2	3376	3373
2814	1	3377	3373
2815	3	3378	3377
2816	2	3380	3379
2817	2	3381	3379
2818	2	3382	3379
2819	1	3383	3379
2820	3	3384	3383
2821	2	3386	3385
2822	2	3387	3385
2823	2	3388	3385
2824	1	3389	3385
2825	3	3390	3389
2826	2	3392	3391
2827	2	3393	3391
2828	2	3394	3391
2829	1	3395	3391
2830	3	3396	3395
2831	2	3398	3397
2832	2	3399	3397
2833	2	3400	3397
2834	1	3401	3397
2835	3	3402	3401
2836	2	3404	3403
2837	2	3405	3403
2838	2	3406	3403
2839	1	3407	3403
2840	3	3408	3407
2841	2	3410	3409
2842	2	3411	3409
2843	2	3412	3409
2844	1	3413	3409
2845	3	3414	3413
2846	2	3416	3415
2847	2	3417	3415
2848	2	3418	3415
2849	1	3419	3415
2850	3	3420	3419
2851	2	3422	3421
2852	2	3423	3421
2853	2	3424	3421
2854	1	3425	3421
2855	3	3426	3425
2856	2	3428	3427
2857	2	3429	3427
2858	2	3430	3427
2859	1	3431	3427
2860	3	3432	3431
2861	2	3434	3433
2862	2	3435	3433
2863	2	3436	3433
2864	1	3437	3433
2865	3	3438	3437
2866	2	3440	3439
2867	2	3441	3439
2868	2	3442	3439
2869	1	3443	3439
2870	3	3444	3443
2871	2	3446	3445
2872	2	3447	3445
2873	2	3448	3445
2874	1	3449	3445
2875	3	3450	3449
2876	2	3452	3451
2877	2	3453	3451
2878	2	3454	3451
2879	1	3455	3451
2880	3	3456	3455
2881	2	3458	3457
2882	2	3459	3457
2883	2	3460	3457
2884	1	3461	3457
2885	3	3462	3461
2886	2	3464	3463
2887	2	3465	3463
2888	2	3466	3463
2889	1	3467	3463
2890	3	3468	3467
2891	2	3470	3469
2892	2	3471	3469
2893	2	3472	3469
2894	1	3473	3469
2895	3	3474	3473
2896	2	3476	3475
2897	2	3477	3475
2898	2	3478	3475
2899	1	3479	3475
2900	3	3480	3479
2901	2	3482	3481
2902	2	3483	3481
2903	2	3484	3481
2904	1	3485	3481
2905	3	3486	3485
2906	2	3488	3487
2907	2	3489	3487
2908	2	3490	3487
2909	1	3491	3487
2910	3	3492	3491
2911	2	3494	3493
2912	2	3495	3493
2913	2	3496	3493
2914	1	3497	3493
2915	3	3498	3497
2916	2	3500	3499
2917	2	3501	3499
2918	2	3502	3499
2919	1	3503	3499
2920	3	3504	3503
2921	2	3506	3505
2922	2	3507	3505
2923	2	3508	3505
2924	1	3509	3505
2925	3	3510	3509
2926	2	3512	3511
2927	2	3513	3511
2928	2	3514	3511
2929	1	3515	3511
2930	3	3516	3515
2931	2	3518	3517
2932	2	3519	3517
2933	2	3520	3517
2934	1	3521	3517
2935	3	3522	3521
2936	2	3524	3523
2937	2	3525	3523
2938	2	3526	3523
2939	1	3527	3523
2940	3	3528	3527
2941	2	3530	3529
2942	2	3531	3529
2943	2	3532	3529
2944	1	3533	3529
2945	3	3534	3533
2946	2	3536	3535
2947	2	3537	3535
2948	2	3538	3535
2949	1	3539	3535
2950	3	3540	3539
2951	2	3542	3541
2952	2	3543	3541
2953	2	3544	3541
2954	1	3545	3541
2955	3	3546	3545
2956	2	3548	3547
2957	2	3549	3547
2958	2	3550	3547
2959	1	3551	3547
2960	3	3552	3551
2961	2	3554	3553
2962	2	3555	3553
2963	2	3556	3553
2964	1	3557	3553
2965	3	3558	3557
2966	2	3560	3559
2967	2	3561	3559
2968	2	3562	3559
2969	1	3563	3559
2970	3	3564	3563
2971	2	3566	3565
2972	2	3567	3565
2973	2	3568	3565
2974	1	3569	3565
2975	3	3570	3569
2976	2	3572	3571
2977	2	3573	3571
2978	2	3574	3571
2979	1	3575	3571
2980	3	3576	3575
2981	2	3578	3577
2982	2	3579	3577
2983	2	3580	3577
2984	1	3581	3577
2985	3	3582	3581
2986	2	3584	3583
2987	2	3585	3583
2988	2	3586	3583
2989	1	3587	3583
2990	3	3588	3587
2991	2	3590	3589
2992	2	3591	3589
2993	2	3592	3589
2994	1	3593	3589
2995	3	3594	3593
2996	2	3596	3595
2997	2	3597	3595
2998	2	3598	3595
2999	1	3599	3595
3000	3	3600	3599
3001	2	3602	3601
3002	2	3603	3601
3003	2	3604	3601
3004	1	3605	3601
3005	3	3606	3605
3006	2	3608	3607
3007	2	3609	3607
3008	2	3610	3607
3009	1	3611	3607
3010	3	3612	3611
3011	2	3614	3613
3012	2	3615	3613
3013	2	3616	3613
3014	1	3617	3613
3015	3	3618	3617
3016	2	3620	3619
3017	2	3621	3619
3018	2	3622	3619
3019	1	3623	3619
3020	3	3624	3623
3021	2	3626	3625
3022	2	3627	3625
3023	2	3628	3625
3024	1	3629	3625
3025	3	3630	3629
3026	2	3632	3631
3027	2	3633	3631
3028	2	3634	3631
3029	1	3635	3631
3030	3	3636	3635
3031	2	3638	3637
3032	2	3639	3637
3033	2	3640	3637
3034	1	3641	3637
3035	3	3642	3641
3036	2	3644	3643
3037	2	3645	3643
3038	2	3646	3643
3039	1	3647	3643
3040	3	3648	3647
3041	2	3650	3649
3042	2	3651	3649
3043	2	3652	3649
3044	1	3653	3649
3045	3	3654	3653
3046	2	3656	3655
3047	2	3657	3655
3048	2	3658	3655
3049	1	3659	3655
3050	3	3660	3659
3051	2	3662	3661
3052	2	3663	3661
3053	2	3664	3661
3054	1	3665	3661
3055	3	3666	3665
3056	2	3668	3667
3057	2	3669	3667
3058	2	3670	3667
3059	1	3671	3667
3060	3	3672	3671
3061	2	3674	3673
3062	2	3675	3673
3063	2	3676	3673
3064	1	3677	3673
3065	3	3678	3677
3066	2	3680	3679
3067	2	3681	3679
3068	2	3682	3679
3069	1	3683	3679
3070	3	3684	3683
3071	2	3686	3685
3072	2	3687	3685
3073	2	3688	3685
3074	1	3689	3685
3075	3	3690	3689
3076	2	3692	3691
3077	2	3693	3691
3078	2	3694	3691
3079	1	3695	3691
3080	3	3696	3695
3081	2	3698	3697
3082	2	3699	3697
3083	2	3700	3697
3084	1	3701	3697
3085	3	3702	3701
3086	2	3704	3703
3087	2	3705	3703
3088	2	3706	3703
3089	1	3707	3703
3090	3	3708	3707
3091	2	3710	3709
3092	2	3711	3709
3093	2	3712	3709
3094	1	3713	3709
3095	3	3714	3713
3096	2	3716	3715
3097	2	3717	3715
3098	2	3718	3715
3099	1	3719	3715
3100	3	3720	3719
3101	2	3722	3721
3102	2	3723	3721
3103	2	3724	3721
3104	1	3725	3721
3105	3	3726	3725
3106	2	3728	3727
3107	2	3729	3727
3108	2	3730	3727
3109	1	3731	3727
3110	3	3732	3731
3111	2	3734	3733
3112	2	3735	3733
3113	2	3736	3733
3114	1	3737	3733
3115	3	3738	3737
3116	2	3740	3739
3117	2	3741	3739
3118	2	3742	3739
3119	1	3743	3739
3120	3	3744	3743
3121	2	3746	3745
3122	2	3747	3745
3123	2	3748	3745
3124	1	3749	3745
3125	3	3750	3749
3126	2	3752	3751
3127	2	3753	3751
3128	2	3754	3751
3129	1	3755	3751
3130	3	3756	3755
3131	2	3758	3757
3132	2	3759	3757
3133	2	3760	3757
3134	1	3761	3757
3135	3	3762	3761
3136	2	3764	3763
3137	2	3765	3763
3138	2	3766	3763
3139	1	3767	3763
3140	3	3768	3767
3141	2	3770	3769
3142	2	3771	3769
3143	2	3772	3769
3144	1	3773	3769
3145	3	3774	3773
3146	2	3776	3775
3147	2	3777	3775
3148	2	3778	3775
3149	1	3779	3775
3150	3	3780	3779
3151	2	3782	3781
3152	2	3783	3781
3153	2	3784	3781
3154	1	3785	3781
3155	3	3786	3785
3156	2	3788	3787
3157	2	3789	3787
3158	2	3790	3787
3159	1	3791	3787
3160	3	3792	3791
3161	2	3794	3793
3162	2	3795	3793
3163	2	3796	3793
3164	1	3797	3793
3165	3	3798	3797
3166	2	3800	3799
3167	2	3801	3799
3168	2	3802	3799
3169	1	3803	3799
3170	3	3804	3803
3171	2	3806	3805
3172	2	3807	3805
3173	2	3808	3805
3174	1	3809	3805
3175	3	3810	3809
3176	2	3812	3811
3177	2	3813	3811
3178	2	3814	3811
3179	1	3815	3811
3180	3	3816	3815
3181	2	3818	3817
3182	2	3819	3817
3183	2	3820	3817
3184	1	3821	3817
3185	3	3822	3821
3186	2	3824	3823
3187	2	3825	3823
3188	2	3826	3823
3189	1	3827	3823
3190	3	3828	3827
3191	2	3830	3829
3192	2	3831	3829
3193	2	3832	3829
3194	1	3833	3829
3195	3	3834	3833
3196	2	3836	3835
3197	2	3837	3835
3198	2	3838	3835
3199	1	3839	3835
3200	3	3840	3839
3201	2	3842	3841
3202	2	3843	3841
3203	2	3844	3841
3204	1	3845	3841
3205	3	3846	3845
3206	2	3848	3847
3207	2	3849	3847
3208	2	3850	3847
3209	1	3851	3847
3210	3	3852	3851
3211	2	3854	3853
3212	2	3855	3853
3213	2	3856	3853
3214	1	3857	3853
3215	3	3858	3857
3216	2	3860	3859
3217	2	3861	3859
3218	2	3862	3859
3219	1	3863	3859
3220	3	3864	3863
3221	2	3866	3865
3222	2	3867	3865
3223	2	3868	3865
3224	1	3869	3865
3225	3	3870	3869
3226	2	3872	3871
3227	2	3873	3871
3228	2	3874	3871
3229	1	3875	3871
3230	3	3876	3875
3231	2	3878	3877
3232	2	3879	3877
3233	2	3880	3877
3234	1	3881	3877
3235	3	3882	3881
3236	2	3884	3883
3237	2	3885	3883
3238	2	3886	3883
3239	1	3887	3883
3240	3	3888	3887
3241	2	3890	3889
3242	2	3891	3889
3243	2	3892	3889
3244	1	3893	3889
3245	3	3894	3893
3246	2	3896	3895
3247	2	3897	3895
3248	2	3898	3895
3249	1	3899	3895
3250	3	3900	3899
3251	2	3902	3901
3252	2	3903	3901
3253	2	3904	3901
3254	1	3905	3901
3255	3	3906	3905
3256	2	3908	3907
3257	2	3909	3907
3258	2	3910	3907
3259	1	3911	3907
3260	3	3912	3911
3261	2	3914	3913
3262	2	3915	3913
3263	2	3916	3913
3264	1	3917	3913
3265	3	3918	3917
3266	2	3920	3919
3267	2	3921	3919
3268	2	3922	3919
3269	1	3923	3919
3270	3	3924	3923
3271	2	3926	3925
3272	2	3927	3925
3273	2	3928	3925
3274	1	3929	3925
3275	3	3930	3929
3276	2	3932	3931
3277	2	3933	3931
3278	2	3934	3931
3279	1	3935	3931
3280	3	3936	3935
3281	2	3938	3937
3282	2	3939	3937
3283	2	3940	3937
3284	1	3941	3937
3285	3	3942	3941
3286	2	3944	3943
3287	2	3945	3943
3288	2	3946	3943
3289	1	3947	3943
3290	3	3948	3947
3291	2	3950	3949
3292	2	3951	3949
3293	2	3952	3949
3294	1	3953	3949
3295	3	3954	3953
3296	2	3956	3955
3297	2	3957	3955
3298	2	3958	3955
3299	1	3959	3955
3300	3	3960	3959
3301	2	3962	3961
3302	2	3963	3961
3303	2	3964	3961
3304	1	3965	3961
3305	3	3966	3965
3306	2	3968	3967
3307	2	3969	3967
3308	2	3970	3967
3309	1	3971	3967
3310	3	3972	3971
3311	2	3974	3973
3312	2	3975	3973
3313	2	3976	3973
3314	1	3977	3973
3315	3	3978	3977
3316	2	3980	3979
3317	2	3981	3979
3318	2	3982	3979
3319	1	3983	3979
3320	3	3984	3983
3321	2	3986	3985
3322	2	3987	3985
3323	2	3988	3985
3324	1	3989	3985
3325	3	3990	3989
3326	2	3992	3991
3327	2	3993	3991
3328	2	3994	3991
3329	1	3995	3991
3330	3	3996	3995
3331	2	3998	3997
3332	2	3999	3997
3333	2	4000	3997
3334	1	4001	3997
3335	3	4002	4001
3336	2	4004	4003
3337	2	4005	4003
3338	2	4006	4003
3339	1	4007	4003
3340	3	4008	4007
3341	2	4010	4009
3342	2	4011	4009
3343	2	4012	4009
3344	1	4013	4009
3345	3	4014	4013
3346	2	4016	4015
3347	2	4017	4015
3348	2	4018	4015
3349	1	4019	4015
3350	3	4020	4019
3351	2	4022	4021
3352	2	4023	4021
3353	2	4024	4021
3354	1	4025	4021
3355	3	4026	4025
3356	2	4028	4027
3357	2	4029	4027
3358	2	4030	4027
3359	1	4031	4027
3360	3	4032	4031
3361	2	4034	4033
3362	2	4035	4033
3363	2	4036	4033
3364	1	4037	4033
3365	3	4038	4037
3366	2	4040	4039
3367	2	4041	4039
3368	2	4042	4039
3369	1	4043	4039
3370	3	4044	4043
3371	2	4046	4045
3372	2	4047	4045
3373	2	4048	4045
3374	1	4049	4045
3375	3	4050	4049
3376	2	4052	4051
3377	2	4053	4051
3378	2	4054	4051
3379	1	4055	4051
3380	3	4056	4055
3381	2	4058	4057
3382	2	4059	4057
3383	2	4060	4057
3384	1	4061	4057
3385	3	4062	4061
3386	2	4064	4063
3387	2	4065	4063
3388	2	4066	4063
3389	1	4067	4063
3390	3	4068	4067
3391	2	4070	4069
3392	2	4071	4069
3393	2	4072	4069
3394	1	4073	4069
3395	3	4074	4073
3396	2	4076	4075
3397	2	4077	4075
3398	2	4078	4075
3399	1	4079	4075
3400	3	4080	4079
3401	2	4082	4081
3402	2	4083	4081
3403	2	4084	4081
3404	1	4085	4081
3405	3	4086	4085
3406	2	4088	4087
3407	2	4089	4087
3408	2	4090	4087
3409	1	4091	4087
3410	3	4092	4091
3411	2	4094	4093
3412	2	4095	4093
3413	2	4096	4093
3414	1	4097	4093
3415	3	4098	4097
3416	2	4100	4099
3417	2	4101	4099
3418	2	4102	4099
3419	1	4103	4099
3420	3	4104	4103
3421	2	4106	4105
3422	2	4107	4105
3423	2	4108	4105
3424	1	4109	4105
3425	3	4110	4109
3426	2	4112	4111
3427	2	4113	4111
3428	2	4114	4111
3429	1	4115	4111
3430	3	4116	4115
3431	2	4118	4117
3432	2	4119	4117
3433	2	4120	4117
3434	1	4121	4117
3435	3	4122	4121
3436	2	4124	4123
3437	2	4125	4123
3438	2	4126	4123
3439	1	4127	4123
3440	3	4128	4127
3441	2	4130	4129
3442	2	4131	4129
3443	2	4132	4129
3444	1	4133	4129
3445	3	4134	4133
3446	2	4136	4135
3447	2	4137	4135
3448	2	4138	4135
3449	1	4139	4135
3450	3	4140	4139
3451	2	4142	4141
3452	2	4143	4141
3453	2	4144	4141
3454	1	4145	4141
3455	3	4146	4145
3456	2	4148	4147
3457	2	4149	4147
3458	2	4150	4147
3459	1	4151	4147
3460	3	4152	4151
3461	2	4154	4153
3462	2	4155	4153
3463	2	4156	4153
3464	1	4157	4153
3465	3	4158	4157
3466	2	4160	4159
3467	2	4161	4159
3468	2	4162	4159
3469	1	4163	4159
3470	3	4164	4163
3471	2	4166	4165
3472	2	4167	4165
3473	2	4168	4165
3474	1	4169	4165
3475	3	4170	4169
3476	2	4172	4171
3477	2	4173	4171
3478	2	4174	4171
3479	1	4175	4171
3480	3	4176	4175
3481	2	4178	4177
3482	2	4179	4177
3483	2	4180	4177
3484	1	4181	4177
3485	3	4182	4181
3486	2	4184	4183
3487	2	4185	4183
3488	2	4186	4183
3489	1	4187	4183
3490	3	4188	4187
3491	2	4190	4189
3492	2	4191	4189
3493	2	4192	4189
3494	1	4193	4189
3495	3	4194	4193
3496	2	4196	4195
3497	2	4197	4195
3498	2	4198	4195
3499	1	4199	4195
3500	3	4200	4199
3501	2	4202	4201
3502	2	4203	4201
3503	2	4204	4201
3504	1	4205	4201
3505	3	4206	4205
3506	2	4208	4207
3507	2	4209	4207
3508	2	4210	4207
3509	1	4211	4207
3510	3	4212	4211
3511	2	4214	4213
3512	2	4215	4213
3513	2	4216	4213
3514	1	4217	4213
3515	3	4218	4217
3516	2	4220	4219
3517	2	4221	4219
3518	2	4222	4219
3519	1	4223	4219
3520	3	4224	4223
3521	2	4226	4225
3522	2	4227	4225
3523	2	4228	4225
3524	1	4229	4225
3525	3	4230	4229
3526	2	4232	4231
3527	2	4233	4231
3528	2	4234	4231
3529	1	4235	4231
3530	3	4236	4235
3531	2	4238	4237
3532	2	4239	4237
3533	2	4240	4237
3534	1	4241	4237
3535	3	4242	4241
3536	2	4244	4243
3537	2	4245	4243
3538	2	4246	4243
3539	1	4247	4243
3540	3	4248	4247
3541	2	4250	4249
3542	2	4251	4249
3543	2	4252	4249
3544	1	4253	4249
3545	3	4254	4253
3546	2	4256	4255
3547	2	4257	4255
3548	2	4258	4255
3549	1	4259	4255
3550	3	4260	4259
3551	2	4262	4261
3552	2	4263	4261
3553	2	4264	4261
3554	1	4265	4261
3555	3	4266	4265
3556	2	4268	4267
3557	2	4269	4267
3558	2	4270	4267
3559	1	4271	4267
3560	3	4272	4271
3561	2	4274	4273
3562	2	4275	4273
3563	2	4276	4273
3564	1	4277	4273
3565	3	4278	4277
3566	2	4280	4279
3567	2	4281	4279
3568	2	4282	4279
3569	1	4283	4279
3570	3	4284	4283
3571	2	4286	4285
3572	2	4287	4285
3573	2	4288	4285
3574	1	4289	4285
3575	3	4290	4289
3576	2	4292	4291
3577	2	4293	4291
3578	2	4294	4291
3579	1	4295	4291
3580	3	4296	4295
3581	2	4298	4297
3582	2	4299	4297
3583	2	4300	4297
3584	1	4301	4297
3585	3	4302	4301
3586	2	4304	4303
3587	2	4305	4303
3588	2	4306	4303
3589	1	4307	4303
3590	3	4308	4307
3591	2	4310	4309
3592	2	4311	4309
3593	2	4312	4309
3594	1	4313	4309
3595	3	4314	4313
3596	2	4316	4315
3597	2	4317	4315
3598	2	4318	4315
3599	1	4319	4315
3600	3	4320	4319
3601	2	4322	4321
3602	2	4323	4321
3603	2	4324	4321
3604	1	4325	4321
3605	3	4326	4325
3606	2	4328	4327
3607	2	4329	4327
3608	2	4330	4327
3609	1	4331	4327
3610	3	4332	4331
3611	2	4334	4333
3612	2	4335	4333
3613	2	4336	4333
3614	1	4337	4333
3615	3	4338	4337
3616	2	4340	4339
3617	2	4341	4339
3618	2	4342	4339
3619	1	4343	4339
3620	3	4344	4343
3621	2	4346	4345
3622	2	4347	4345
3623	2	4348	4345
3624	1	4349	4345
3625	3	4350	4349
3626	2	4352	4351
3627	2	4353	4351
3628	2	4354	4351
3629	1	4355	4351
3630	3	4356	4355
3631	2	4358	4357
3632	2	4359	4357
3633	2	4360	4357
3634	1	4361	4357
3635	3	4362	4361
3636	2	4364	4363
3637	2	4365	4363
3638	2	4366	4363
3639	1	4367	4363
3640	3	4368	4367
3641	2	4370	4369
3642	2	4371	4369
3643	2	4372	4369
3644	1	4373	4369
3645	3	4374	4373
3646	2	4376	4375
3647	2	4377	4375
3648	2	4378	4375
3649	1	4379	4375
3650	3	4380	4379
3651	2	4382	4381
3652	2	4383	4381
3653	2	4384	4381
3654	1	4385	4381
3655	3	4386	4385
3656	2	4388	4387
3657	2	4389	4387
3658	2	4390	4387
3659	1	4391	4387
3660	3	4392	4391
3661	2	4394	4393
3662	2	4395	4393
3663	2	4396	4393
3664	1	4397	4393
3665	3	4398	4397
3666	2	4400	4399
3667	2	4401	4399
3668	2	4402	4399
3669	1	4403	4399
3670	3	4404	4403
3671	2	4406	4405
3672	2	4407	4405
3673	2	4408	4405
3674	1	4409	4405
3675	3	4410	4409
3676	2	4412	4411
3677	2	4413	4411
3678	2	4414	4411
3679	1	4415	4411
3680	3	4416	4415
3681	2	4418	4417
3682	2	4419	4417
3683	2	4420	4417
3684	1	4421	4417
3685	3	4422	4421
3686	2	4424	4423
3687	2	4425	4423
3688	2	4426	4423
3689	1	4427	4423
3690	3	4428	4427
3691	2	4430	4429
3692	2	4431	4429
3693	2	4432	4429
3694	1	4433	4429
3695	3	4434	4433
3696	2	4436	4435
3697	2	4437	4435
3698	2	4438	4435
3699	1	4439	4435
3700	3	4440	4439
3701	2	4442	4441
3702	2	4443	4441
3703	2	4444	4441
3704	1	4445	4441
3705	3	4446	4445
3706	2	4448	4447
3707	2	4449	4447
3708	2	4450	4447
3709	1	4451	4447
3710	3	4452	4451
3711	2	4454	4453
3712	2	4455	4453
3713	2	4456	4453
3714	1	4457	4453
3715	3	4458	4457
3716	2	4460	4459
3717	2	4461	4459
3718	2	4462	4459
3719	1	4463	4459
3720	3	4464	4463
3721	2	4466	4465
3722	2	4467	4465
3723	2	4468	4465
3724	1	4469	4465
3725	3	4470	4469
3726	2	4472	4471
3727	2	4473	4471
3728	2	4474	4471
3729	1	4475	4471
3730	3	4476	4475
3731	2	4478	4477
3732	2	4479	4477
3733	2	4480	4477
3734	1	4481	4477
3735	3	4482	4481
3736	2	4484	4483
3737	2	4485	4483
3738	2	4486	4483
3739	1	4487	4483
3740	3	4488	4487
3741	2	4490	4489
3742	2	4491	4489
3743	2	4492	4489
3744	1	4493	4489
3745	3	4494	4493
3746	2	4496	4495
3747	2	4497	4495
3748	2	4498	4495
3749	1	4499	4495
3750	3	4500	4499
3751	2	4502	4501
3752	2	4503	4501
3753	2	4504	4501
3754	1	4505	4501
3755	3	4506	4505
3756	2	4508	4507
3757	2	4509	4507
3758	2	4510	4507
3759	1	4511	4507
3760	3	4512	4511
3761	2	4514	4513
3762	2	4515	4513
3763	2	4516	4513
3764	1	4517	4513
3765	3	4518	4517
3766	2	4520	4519
3767	2	4521	4519
3768	2	4522	4519
3769	1	4523	4519
3770	3	4524	4523
3771	2	4526	4525
3772	2	4527	4525
3773	2	4528	4525
3774	1	4529	4525
3775	3	4530	4529
3776	2	4532	4531
3777	2	4533	4531
3778	2	4534	4531
3779	1	4535	4531
3780	3	4536	4535
3781	2	4538	4537
3782	2	4539	4537
3783	2	4540	4537
3784	1	4541	4537
3785	3	4542	4541
3786	2	4544	4543
3787	2	4545	4543
3788	2	4546	4543
3789	1	4547	4543
3790	3	4548	4547
3791	2	4550	4549
3792	2	4551	4549
3793	2	4552	4549
3794	1	4553	4549
3795	3	4554	4553
3796	2	4556	4555
3797	2	4557	4555
3798	2	4558	4555
3799	1	4559	4555
3800	3	4560	4559
3801	2	4562	4561
3802	2	4563	4561
3803	2	4564	4561
3804	1	4565	4561
3805	3	4566	4565
3806	2	4568	4567
3807	2	4569	4567
3808	2	4570	4567
3809	1	4571	4567
3810	3	4572	4571
3811	2	4574	4573
3812	2	4575	4573
3813	2	4576	4573
3814	1	4577	4573
3815	3	4578	4577
3816	2	4580	4579
3817	2	4581	4579
3818	2	4582	4579
3819	1	4583	4579
3820	3	4584	4583
3821	2	4586	4585
3822	2	4587	4585
3823	2	4588	4585
3824	1	4589	4585
3825	3	4590	4589
3826	2	4592	4591
3827	2	4593	4591
3828	2	4594	4591
3829	1	4595	4591
3830	3	4596	4595
3831	2	4598	4597
3832	2	4599	4597
3833	2	4600	4597
3834	1	4601	4597
3835	3	4602	4601
3836	2	4604	4603
3837	2	4605	4603
3838	2	4606	4603
3839	1	4607	4603
3840	3	4608	4607
3841	2	4610	4609
3842	2	4611	4609
3843	2	4612	4609
3844	1	4613	4609
3845	3	4614	4613
3846	2	4616	4615
3847	2	4617	4615
3848	2	4618	4615
3849	1	4619	4615
3850	3	4620	4619
3851	2	4622	4621
3852	2	4623	4621
3853	2	4624	4621
3854	1	4625	4621
3855	3	4626	4625
3856	2	4628	4627
3857	2	4629	4627
3858	2	4630	4627
3859	1	4631	4627
3860	3	4632	4631
3861	2	4634	4633
3862	2	4635	4633
3863	2	4636	4633
3864	1	4637	4633
3865	3	4638	4637
3866	2	4640	4639
3867	2	4641	4639
3868	2	4642	4639
3869	1	4643	4639
3870	3	4644	4643
3871	2	4646	4645
3872	2	4647	4645
3873	2	4648	4645
3874	1	4649	4645
3875	3	4650	4649
3876	2	4652	4651
3877	2	4653	4651
3878	2	4654	4651
3879	1	4655	4651
3880	3	4656	4655
3881	2	4658	4657
3882	2	4659	4657
3883	2	4660	4657
3884	1	4661	4657
3885	3	4662	4661
3886	2	4664	4663
3887	2	4665	4663
3888	2	4666	4663
3889	1	4667	4663
3890	3	4668	4667
3891	2	4670	4669
3892	2	4671	4669
3893	2	4672	4669
3894	1	4673	4669
3895	3	4674	4673
3896	2	4676	4675
3897	2	4677	4675
3898	2	4678	4675
3899	1	4679	4675
3900	3	4680	4679
3901	2	4682	4681
3902	2	4683	4681
3903	2	4684	4681
3904	1	4685	4681
3905	3	4686	4685
3906	2	4688	4687
3907	2	4689	4687
3908	2	4690	4687
3909	1	4691	4687
3910	3	4692	4691
3911	2	4694	4693
3912	2	4695	4693
3913	2	4696	4693
3914	1	4697	4693
3915	3	4698	4697
3916	2	4700	4699
3917	2	4701	4699
3918	2	4702	4699
3919	1	4703	4699
3920	3	4704	4703
3921	2	4706	4705
3922	2	4707	4705
3923	2	4708	4705
3924	1	4709	4705
3925	3	4710	4709
3926	2	4712	4711
3927	2	4713	4711
3928	2	4714	4711
3929	1	4715	4711
3930	3	4716	4715
3931	2	4718	4717
3932	2	4719	4717
3933	2	4720	4717
3934	1	4721	4717
3935	3	4722	4721
3936	2	4724	4723
3937	2	4725	4723
3938	2	4726	4723
3939	1	4727	4723
3940	3	4728	4727
3941	2	4730	4729
3942	2	4731	4729
3943	2	4732	4729
3944	1	4733	4729
3945	3	4734	4733
3946	2	4736	4735
3947	2	4737	4735
3948	2	4738	4735
3949	1	4739	4735
3950	3	4740	4739
3951	2	4742	4741
3952	2	4743	4741
3953	2	4744	4741
3954	1	4745	4741
3955	3	4746	4745
3956	2	4748	4747
3957	2	4749	4747
3958	2	4750	4747
3959	1	4751	4747
3960	3	4752	4751
3961	2	4754	4753
3962	2	4755	4753
3963	2	4756	4753
3964	1	4757	4753
3965	3	4758	4757
3966	2	4760	4759
3967	2	4761	4759
3968	2	4762	4759
3969	1	4763	4759
3970	3	4764	4763
3971	2	4766	4765
3972	2	4767	4765
3973	2	4768	4765
3974	1	4769	4765
3975	3	4770	4769
3976	2	4772	4771
3977	2	4773	4771
3978	2	4774	4771
3979	1	4775	4771
3980	3	4776	4775
3981	2	4778	4777
3982	2	4779	4777
3983	2	4780	4777
3984	1	4781	4777
3985	3	4782	4781
3986	2	4784	4783
3987	2	4785	4783
3988	2	4786	4783
3989	1	4787	4783
3990	3	4788	4787
3991	2	4790	4789
3992	2	4791	4789
3993	2	4792	4789
3994	1	4793	4789
3995	3	4794	4793
3996	2	4796	4795
3997	2	4797	4795
3998	2	4798	4795
3999	1	4799	4795
4000	3	4800	4799
4001	2	4802	4801
4002	2	4803	4801
4003	2	4804	4801
4004	1	4805	4801
4005	3	4806	4805
4006	2	4808	4807
4007	2	4809	4807
4008	2	4810	4807
4009	1	4811	4807
4010	3	4812	4811
4011	2	4814	4813
4012	2	4815	4813
4013	2	4816	4813
4014	1	4817	4813
4015	3	4818	4817
4016	2	4820	4819
4017	2	4821	4819
4018	2	4822	4819
4019	1	4823	4819
4020	3	4824	4823
4021	2	4826	4825
4022	2	4827	4825
4023	2	4828	4825
4024	1	4829	4825
4025	3	4830	4829
4026	2	4832	4831
4027	2	4833	4831
4028	2	4834	4831
4029	1	4835	4831
4030	3	4836	4835
4031	2	4838	4837
4032	2	4839	4837
4033	2	4840	4837
4034	1	4841	4837
4035	3	4842	4841
4036	2	4844	4843
4037	2	4845	4843
4038	2	4846	4843
4039	1	4847	4843
4040	3	4848	4847
4041	2	4850	4849
4042	2	4851	4849
4043	2	4852	4849
4044	1	4853	4849
4045	3	4854	4853
4046	2	4856	4855
4047	2	4857	4855
4048	2	4858	4855
4049	1	4859	4855
4050	3	4860	4859
4051	2	4862	4861
4052	2	4863	4861
4053	2	4864	4861
4054	1	4865	4861
4055	3	4866	4865
4056	2	4868	4867
4057	2	4869	4867
4058	2	4870	4867
4059	1	4871	4867
4060	3	4872	4871
4061	2	4874	4873
4062	2	4875	4873
4063	2	4876	4873
4064	1	4877	4873
4065	3	4878	4877
4066	2	4880	4879
4067	2	4881	4879
4068	2	4882	4879
4069	1	4883	4879
4070	3	4884	4883
4071	2	4886	4885
4072	2	4887	4885
4073	2	4888	4885
4074	1	4889	4885
4075	3	4890	4889
4076	2	4892	4891
4077	2	4893	4891
4078	2	4894	4891
4079	1	4895	4891
4080	3	4896	4895
4081	2	4898	4897
4082	2	4899	4897
4083	2	4900	4897
4084	1	4901	4897
4085	3	4902	4901
4086	2	4904	4903
4087	2	4905	4903
4088	2	4906	4903
4089	1	4907	4903
4090	3	4908	4907
4091	2	4910	4909
4092	2	4911	4909
4093	2	4912	4909
4094	1	4913	4909
4095	3	4914	4913
4096	2	4916	4915
4097	2	4917	4915
4098	2	4918	4915
4099	1	4919	4915
4100	3	4920	4919
4101	2	4922	4921
4102	2	4923	4921
4103	2	4924	4921
4104	1	4925	4921
4105	3	4926	4925
4106	2	4928	4927
4107	2	4929	4927
4108	2	4930	4927
4109	1	4931	4927
4110	3	4932	4931
4111	2	4934	4933
4112	2	4935	4933
4113	2	4936	4933
4114	1	4937	4933
4115	3	4938	4937
4116	2	4940	4939
4117	2	4941	4939
4118	2	4942	4939
4119	1	4943	4939
4120	3	4944	4943
4121	2	4946	4945
4122	2	4947	4945
4123	2	4948	4945
4124	1	4949	4945
4125	3	4950	4949
4126	2	4952	4951
4127	2	4953	4951
4128	2	4954	4951
4129	1	4955	4951
4130	3	4956	4955
4131	2	4958	4957
4132	2	4959	4957
4133	2	4960	4957
4134	1	4961	4957
4135	3	4962	4961
4136	2	4964	4963
4137	2	4965	4963
4138	2	4966	4963
4139	1	4967	4963
4140	3	4968	4967
4141	2	4970	4969
4142	2	4971	4969
4143	2	4972	4969
4144	1	4973	4969
4145	3	4974	4973
4146	2	4976	4975
4147	2	4977	4975
4148	2	4978	4975
4149	1	4979	4975
4150	3	4980	4979
4151	2	4982	4981
4152	2	4983	4981
4153	2	4984	4981
4154	1	4985	4981
4155	3	4986	4985
4156	2	4988	4987
4157	2	4989	4987
4158	2	4990	4987
4159	1	4991	4987
4160	3	4992	4991
4161	2	4994	4993
4162	2	4995	4993
4163	2	4996	4993
4164	1	4997	4993
4165	3	4998	4997
4166	2	5000	4999
4167	2	5001	4999
4168	2	5002	4999
4169	1	5003	4999
4170	3	5004	5003
4171	2	5006	5005
4172	2	5007	5005
4173	2	5008	5005
4174	1	5009	5005
4175	3	5010	5009
4176	2	5012	5011
4177	2	5013	5011
4178	2	5014	5011
4179	1	5015	5011
4180	3	5016	5015
4181	2	5018	5017
4182	2	5019	5017
4183	2	5020	5017
4184	1	5021	5017
4185	3	5022	5021
4186	2	5024	5023
4187	2	5025	5023
4188	2	5026	5023
4189	1	5027	5023
4190	3	5028	5027
4191	2	5030	5029
4192	2	5031	5029
4193	2	5032	5029
4194	1	5033	5029
4195	3	5034	5033
4196	2	5036	5035
4197	2	5037	5035
4198	2	5038	5035
4199	1	5039	5035
4200	3	5040	5039
4201	2	5042	5041
4202	2	5043	5041
4203	2	5044	5041
4204	1	5045	5041
4205	3	5046	5045
4206	2	5048	5047
4207	2	5049	5047
4208	2	5050	5047
4209	1	5051	5047
4210	3	5052	5051
4211	2	5054	5053
4212	2	5055	5053
4213	2	5056	5053
4214	1	5057	5053
4215	3	5058	5057
4216	2	5060	5059
4217	2	5061	5059
4218	2	5062	5059
4219	1	5063	5059
4220	3	5064	5063
4221	2	5066	5065
4222	2	5067	5065
4223	2	5068	5065
4224	1	5069	5065
4225	3	5070	5069
4226	2	5072	5071
4227	2	5073	5071
4228	2	5074	5071
4229	1	5075	5071
4230	3	5076	5075
4231	2	5078	5077
4232	2	5079	5077
4233	2	5080	5077
4234	1	5081	5077
4235	3	5082	5081
4236	2	5084	5083
4237	2	5085	5083
4238	2	5086	5083
4239	1	5087	5083
4240	3	5088	5087
4241	2	5090	5089
4242	2	5091	5089
4243	2	5092	5089
4244	1	5093	5089
4245	3	5094	5093
4246	2	5096	5095
4247	2	5097	5095
4248	2	5098	5095
4249	1	5099	5095
4250	3	5100	5099
4251	2	5102	5101
4252	2	5103	5101
4253	2	5104	5101
4254	1	5105	5101
4255	3	5106	5105
4256	2	5108	5107
4257	2	5109	5107
4258	2	5110	5107
4259	1	5111	5107
4260	3	5112	5111
4261	2	5114	5113
4262	2	5115	5113
4263	2	5116	5113
4264	1	5117	5113
4265	3	5118	5117
4266	2	5120	5119
4267	2	5121	5119
4268	2	5122	5119
4269	1	5123	5119
4270	3	5124	5123
4271	2	5126	5125
4272	2	5127	5125
4273	2	5128	5125
4274	1	5129	5125
4275	3	5130	5129
4276	2	5132	5131
4277	2	5133	5131
4278	2	5134	5131
4279	1	5135	5131
4280	3	5136	5135
4281	2	5138	5137
4282	2	5139	5137
4283	2	5140	5137
4284	1	5141	5137
4285	3	5142	5141
4286	2	5144	5143
4287	2	5145	5143
4288	2	5146	5143
4289	1	5147	5143
4290	3	5148	5147
4291	2	5150	5149
4292	2	5151	5149
4293	2	5152	5149
4294	1	5153	5149
4295	3	5154	5153
4296	2	5156	5155
4297	2	5157	5155
4298	2	5158	5155
4299	1	5159	5155
4300	3	5160	5159
4301	2	5162	5161
4302	2	5163	5161
4303	2	5164	5161
4304	1	5165	5161
4305	3	5166	5165
4306	2	5168	5167
4307	2	5169	5167
4308	2	5170	5167
4309	1	5171	5167
4310	3	5172	5171
4311	2	5174	5173
4312	2	5175	5173
4313	2	5176	5173
4314	1	5177	5173
4315	3	5178	5177
4316	2	5180	5179
4317	2	5181	5179
4318	2	5182	5179
4319	1	5183	5179
4320	3	5184	5183
4321	2	5186	5185
4322	2	5187	5185
4323	2	5188	5185
4324	1	5189	5185
4325	3	5190	5189
4326	2	5192	5191
4327	2	5193	5191
4328	2	5194	5191
4329	1	5195	5191
4330	3	5196	5195
4331	2	5198	5197
4332	2	5199	5197
4333	2	5200	5197
4334	1	5201	5197
4335	3	5202	5201
4336	2	5204	5203
4337	2	5205	5203
4338	2	5206	5203
4339	1	5207	5203
4340	3	5208	5207
4341	2	5210	5209
4342	2	5211	5209
4343	2	5212	5209
4344	1	5213	5209
4345	3	5214	5213
4346	2	5216	5215
4347	2	5217	5215
4348	2	5218	5215
4349	1	5219	5215
4350	3	5220	5219
4351	2	5222	5221
4352	2	5223	5221
4353	2	5224	5221
4354	1	5225	5221
4355	3	5226	5225
4356	2	5228	5227
4357	2	5229	5227
4358	2	5230	5227
4359	1	5231	5227
4360	3	5232	5231
4361	2	5234	5233
4362	2	5235	5233
4363	2	5236	5233
4364	1	5237	5233
4365	3	5238	5237
4366	2	5240	5239
4367	2	5241	5239
4368	2	5242	5239
4369	1	5243	5239
4370	3	5244	5243
4371	2	5246	5245
4372	2	5247	5245
4373	2	5248	5245
4374	1	5249	5245
4375	3	5250	5249
4376	2	5252	5251
4377	2	5253	5251
4378	2	5254	5251
4379	1	5255	5251
4380	3	5256	5255
4381	2	5258	5257
4382	2	5259	5257
4383	2	5260	5257
4384	1	5261	5257
4385	3	5262	5261
4386	2	5264	5263
4387	2	5265	5263
4388	2	5266	5263
4389	1	5267	5263
4390	3	5268	5267
4391	2	5270	5269
4392	2	5271	5269
4393	2	5272	5269
4394	1	5273	5269
4395	3	5274	5273
4396	2	5276	5275
4397	2	5277	5275
4398	2	5278	5275
4399	1	5279	5275
4400	3	5280	5279
4401	2	5282	5281
4402	2	5283	5281
4403	2	5284	5281
4404	1	5285	5281
4405	3	5286	5285
4406	2	5288	5287
4407	2	5289	5287
4408	2	5290	5287
4409	1	5291	5287
4410	3	5292	5291
4411	2	5294	5293
4412	2	5295	5293
4413	2	5296	5293
4414	1	5297	5293
4415	3	5298	5297
4416	2	5300	5299
4417	2	5301	5299
4418	2	5302	5299
4419	1	5303	5299
4420	3	5304	5303
4421	2	5306	5305
4422	2	5307	5305
4423	2	5308	5305
4424	1	5309	5305
4425	3	5310	5309
4426	2	5312	5311
4427	2	5313	5311
4428	2	5314	5311
4429	1	5315	5311
4430	3	5316	5315
4431	2	5318	5317
4432	2	5319	5317
4433	2	5320	5317
4434	1	5321	5317
4435	3	5322	5321
4436	2	5324	5323
4437	2	5325	5323
4438	2	5326	5323
4439	1	5327	5323
4440	3	5328	5327
4441	2	5330	5329
4442	2	5331	5329
4443	2	5332	5329
4444	1	5333	5329
4445	3	5334	5333
4446	2	5336	5335
4447	2	5337	5335
4448	2	5338	5335
4449	1	5339	5335
4450	3	5340	5339
4451	2	5342	5341
4452	2	5343	5341
4453	2	5344	5341
4454	1	5345	5341
4455	3	5346	5345
4456	2	5348	5347
4457	2	5349	5347
4458	2	5350	5347
4459	1	5351	5347
4460	3	5352	5351
4461	2	5354	5353
4462	2	5355	5353
4463	2	5356	5353
4464	1	5357	5353
4465	3	5358	5357
4466	2	5360	5359
4467	2	5361	5359
4468	2	5362	5359
4469	1	5363	5359
4470	3	5364	5363
4471	2	5366	5365
4472	2	5367	5365
4473	2	5368	5365
4474	1	5369	5365
4475	3	5370	5369
4476	2	5372	5371
4477	2	5373	5371
4478	2	5374	5371
4479	1	5375	5371
4480	3	5376	5375
4481	2	5378	5377
4482	2	5379	5377
4483	2	5380	5377
4484	1	5381	5377
4485	3	5382	5381
4486	2	5384	5383
4487	2	5385	5383
4488	2	5386	5383
4489	1	5387	5383
4490	3	5388	5387
4491	2	5390	5389
4492	2	5391	5389
4493	2	5392	5389
4494	1	5393	5389
4495	3	5394	5393
4496	2	5396	5395
4497	2	5397	5395
4498	2	5398	5395
4499	1	5399	5395
4500	3	5400	5399
4501	2	5402	5401
4502	2	5403	5401
4503	2	5404	5401
4504	1	5405	5401
4505	3	5406	5405
4506	2	5408	5407
4507	2	5409	5407
4508	2	5410	5407
4509	1	5411	5407
4510	3	5412	5411
4511	2	5414	5413
4512	2	5415	5413
4513	2	5416	5413
4514	1	5417	5413
4515	3	5418	5417
4516	2	5420	5419
4517	2	5421	5419
4518	2	5422	5419
4519	1	5423	5419
4520	3	5424	5423
4521	2	5426	5425
4522	2	5427	5425
4523	2	5428	5425
4524	1	5429	5425
4525	3	5430	5429
4526	2	5432	5431
4527	2	5433	5431
4528	2	5434	5431
4529	1	5435	5431
4530	3	5436	5435
4531	2	5438	5437
4532	2	5439	5437
4533	2	5440	5437
4534	1	5441	5437
4535	3	5442	5441
4536	2	5444	5443
4537	2	5445	5443
4538	2	5446	5443
4539	1	5447	5443
4540	3	5448	5447
4541	2	5450	5449
4542	2	5451	5449
4543	2	5452	5449
4544	1	5453	5449
4545	3	5454	5453
4546	2	5456	5455
4547	2	5457	5455
4548	2	5458	5455
4549	1	5459	5455
4550	3	5460	5459
4551	2	5462	5461
4552	2	5463	5461
4553	2	5464	5461
4554	1	5465	5461
4555	3	5466	5465
4556	2	5468	5467
4557	2	5469	5467
4558	2	5470	5467
4559	1	5471	5467
4560	3	5472	5471
4561	2	5474	5473
4562	2	5475	5473
4563	2	5476	5473
4564	1	5477	5473
4565	3	5478	5477
4566	2	5480	5479
4567	2	5481	5479
4568	2	5482	5479
4569	1	5483	5479
4570	3	5484	5483
4571	2	5486	5485
4572	2	5487	5485
4573	2	5488	5485
4574	1	5489	5485
4575	3	5490	5489
4576	2	5492	5491
4577	2	5493	5491
4578	2	5494	5491
4579	1	5495	5491
4580	3	5496	5495
4581	2	5498	5497
4582	2	5499	5497
4583	2	5500	5497
4584	1	5501	5497
4585	3	5502	5501
4586	2	5504	5503
4587	2	5505	5503
4588	2	5506	5503
4589	1	5507	5503
4590	3	5508	5507
4591	2	5510	5509
4592	2	5511	5509
4593	2	5512	5509
4594	1	5513	5509
4595	3	5514	5513
4596	2	5516	5515
4597	2	5517	5515
4598	2	5518	5515
4599	1	5519	5515
4600	3	5520	5519
4601	2	5522	5521
4602	2	5523	5521
4603	2	5524	5521
4604	1	5525	5521
4605	3	5526	5525
4606	2	5528	5527
4607	2	5529	5527
4608	2	5530	5527
4609	1	5531	5527
4610	3	5532	5531
4611	2	5534	5533
4612	2	5535	5533
4613	2	5536	5533
4614	1	5537	5533
4615	3	5538	5537
4616	2	5540	5539
4617	2	5541	5539
4618	2	5542	5539
4619	1	5543	5539
4620	3	5544	5543
4621	2	5546	5545
4622	2	5547	5545
4623	2	5548	5545
4624	1	5549	5545
4625	3	5550	5549
4626	2	5552	5551
4627	2	5553	5551
4628	2	5554	5551
4629	1	5555	5551
4630	3	5556	5555
4631	2	5558	5557
4632	2	5559	5557
4633	2	5560	5557
4634	1	5561	5557
4635	3	5562	5561
4636	2	5564	5563
4637	2	5565	5563
4638	2	5566	5563
4639	1	5567	5563
4640	3	5568	5567
4641	2	5570	5569
4642	2	5571	5569
4643	2	5572	5569
4644	1	5573	5569
4645	3	5574	5573
4646	2	5576	5575
4647	2	5577	5575
4648	2	5578	5575
4649	1	5579	5575
4650	3	5580	5579
4651	2	5582	5581
4652	2	5583	5581
4653	2	5584	5581
4654	1	5585	5581
4655	3	5586	5585
4656	2	5588	5587
4657	2	5589	5587
4658	2	5590	5587
4659	1	5591	5587
4660	3	5592	5591
4661	2	5594	5593
4662	2	5595	5593
4663	2	5596	5593
4664	1	5597	5593
4665	3	5598	5597
4666	2	5600	5599
4667	2	5601	5599
4668	2	5602	5599
4669	1	5603	5599
4670	3	5604	5603
4671	2	5606	5605
4672	2	5607	5605
4673	2	5608	5605
4674	1	5609	5605
4675	3	5610	5609
4676	2	5612	5611
4677	2	5613	5611
4678	2	5614	5611
4679	1	5615	5611
4680	3	5616	5615
4681	2	5618	5617
4682	2	5619	5617
4683	2	5620	5617
4684	1	5621	5617
4685	3	5622	5621
4686	2	5624	5623
4687	2	5625	5623
4688	2	5626	5623
4689	1	5627	5623
4690	3	5628	5627
4691	2	5630	5629
4692	2	5631	5629
4693	2	5632	5629
4694	1	5633	5629
4695	3	5634	5633
4696	2	5636	5635
4697	2	5637	5635
4698	2	5638	5635
4699	1	5639	5635
4700	3	5640	5639
4701	2	5642	5641
4702	2	5643	5641
4703	2	5644	5641
4704	1	5645	5641
4705	3	5646	5645
4706	2	5648	5647
4707	2	5649	5647
4708	2	5650	5647
4709	1	5651	5647
4710	3	5652	5651
4711	2	5654	5653
4712	2	5655	5653
4713	2	5656	5653
4714	1	5657	5653
4715	3	5658	5657
4716	2	5660	5659
4717	2	5661	5659
4718	2	5662	5659
4719	1	5663	5659
4720	3	5664	5663
4721	2	5666	5665
4722	2	5667	5665
4723	2	5668	5665
4724	1	5669	5665
4725	3	5670	5669
4726	2	5672	5671
4727	2	5673	5671
4728	2	5674	5671
4729	1	5675	5671
4730	3	5676	5675
4731	2	5678	5677
4732	2	5679	5677
4733	2	5680	5677
4734	1	5681	5677
4735	3	5682	5681
4736	2	5684	5683
4737	2	5685	5683
4738	2	5686	5683
4739	1	5687	5683
4740	3	5688	5687
4741	2	5690	5689
4742	2	5691	5689
4743	2	5692	5689
4744	1	5693	5689
4745	3	5694	5693
4746	2	5696	5695
4747	2	5697	5695
4748	2	5698	5695
4749	1	5699	5695
4750	3	5700	5699
4751	2	5702	5701
4752	2	5703	5701
4753	2	5704	5701
4754	1	5705	5701
4755	3	5706	5705
4756	2	5708	5707
4757	2	5709	5707
4758	2	5710	5707
4759	1	5711	5707
4760	3	5712	5711
4761	2	5714	5713
4762	2	5715	5713
4763	2	5716	5713
4764	1	5717	5713
4765	3	5718	5717
4766	2	5720	5719
4767	2	5721	5719
4768	2	5722	5719
4769	1	5723	5719
4770	3	5724	5723
4771	2	5726	5725
4772	2	5727	5725
4773	2	5728	5725
4774	1	5729	5725
4775	3	5730	5729
4776	2	5732	5731
4777	2	5733	5731
4778	2	5734	5731
4779	1	5735	5731
4780	3	5736	5735
4781	2	5738	5737
4782	2	5739	5737
4783	2	5740	5737
4784	1	5741	5737
4785	3	5742	5741
4786	2	5744	5743
4787	2	5745	5743
4788	2	5746	5743
4789	1	5747	5743
4790	3	5748	5747
4791	2	5750	5749
4792	2	5751	5749
4793	2	5752	5749
4794	1	5753	5749
4795	3	5754	5753
4796	2	5756	5755
4797	2	5757	5755
4798	2	5758	5755
4799	1	5759	5755
4800	3	5760	5759
4801	2	5762	5761
4802	2	5763	5761
4803	2	5764	5761
4804	1	5765	5761
4805	3	5766	5765
4806	2	5768	5767
4807	2	5769	5767
4808	2	5770	5767
4809	1	5771	5767
4810	3	5772	5771
4811	2	5774	5773
4812	2	5775	5773
4813	2	5776	5773
4814	1	5777	5773
4815	3	5778	5777
4816	2	5780	5779
4817	2	5781	5779
4818	2	5782	5779
4819	1	5783	5779
4820	3	5784	5783
4821	2	5786	5785
4822	2	5787	5785
4823	2	5788	5785
4824	1	5789	5785
4825	3	5790	5789
4826	2	5792	5791
4827	2	5793	5791
4828	2	5794	5791
4829	1	5795	5791
4830	3	5796	5795
4831	2	5798	5797
4832	2	5799	5797
4833	2	5800	5797
4834	1	5801	5797
4835	3	5802	5801
4836	2	5804	5803
4837	2	5805	5803
4838	2	5806	5803
4839	1	5807	5803
4840	3	5808	5807
4841	2	5810	5809
4842	2	5811	5809
4843	2	5812	5809
4844	1	5813	5809
4845	3	5814	5813
4846	2	5816	5815
4847	2	5817	5815
4848	2	5818	5815
4849	1	5819	5815
4850	3	5820	5819
4851	2	5822	5821
4852	2	5823	5821
4853	2	5824	5821
4854	1	5825	5821
4855	3	5826	5825
4856	2	5828	5827
4857	2	5829	5827
4858	2	5830	5827
4859	1	5831	5827
4860	3	5832	5831
4861	2	5834	5833
4862	2	5835	5833
4863	2	5836	5833
4864	1	5837	5833
4865	3	5838	5837
4866	2	5840	5839
4867	2	5841	5839
4868	2	5842	5839
4869	1	5843	5839
4870	3	5844	5843
4871	2	5846	5845
4872	2	5847	5845
4873	2	5848	5845
4874	1	5849	5845
4875	3	5850	5849
4876	2	5852	5851
4877	2	5853	5851
4878	2	5854	5851
4879	1	5855	5851
4880	3	5856	5855
4881	2	5858	5857
4882	2	5859	5857
4883	2	5860	5857
4884	1	5861	5857
4885	3	5862	5861
4886	2	5864	5863
4887	2	5865	5863
4888	2	5866	5863
4889	1	5867	5863
4890	3	5868	5867
4891	2	5870	5869
4892	2	5871	5869
4893	2	5872	5869
4894	1	5873	5869
4895	3	5874	5873
4896	2	5876	5875
4897	2	5877	5875
4898	2	5878	5875
4899	1	5879	5875
4900	3	5880	5879
4901	2	5882	5881
4902	2	5883	5881
4903	2	5884	5881
4904	1	5885	5881
4905	3	5886	5885
4906	2	5888	5887
4907	2	5889	5887
4908	2	5890	5887
4909	1	5891	5887
4910	3	5892	5891
4911	2	5894	5893
4912	2	5895	5893
4913	2	5896	5893
4914	1	5897	5893
4915	3	5898	5897
4916	2	5900	5899
4917	2	5901	5899
4918	2	5902	5899
4919	1	5903	5899
4920	3	5904	5903
4921	2	5906	5905
4922	2	5907	5905
4923	2	5908	5905
4924	1	5909	5905
4925	3	5910	5909
4926	2	5912	5911
4927	2	5913	5911
4928	2	5914	5911
4929	1	5915	5911
4930	3	5916	5915
4931	2	5918	5917
4932	2	5919	5917
4933	2	5920	5917
4934	1	5921	5917
4935	3	5922	5921
4936	2	5924	5923
4937	2	5925	5923
4938	2	5926	5923
4939	1	5927	5923
4940	3	5928	5927
4941	2	5930	5929
4942	2	5931	5929
4943	2	5932	5929
4944	1	5933	5929
4945	3	5934	5933
4946	2	5936	5935
4947	2	5937	5935
4948	2	5938	5935
4949	1	5939	5935
4950	3	5940	5939
4951	2	5942	5941
4952	2	5943	5941
4953	2	5944	5941
4954	1	5945	5941
4955	3	5946	5945
4956	2	5948	5947
4957	2	5949	5947
4958	2	5950	5947
4959	1	5951	5947
4960	3	5952	5951
4961	2	5954	5953
4962	2	5955	5953
4963	2	5956	5953
4964	1	5957	5953
4965	3	5958	5957
4966	2	5960	5959
4967	2	5961	5959
4968	2	5962	5959
4969	1	5963	5959
4970	3	5964	5963
4971	2	5966	5965
4972	2	5967	5965
4973	2	5968	5965
4974	1	5969	5965
4975	3	5970	5969
4976	2	5972	5971
4977	2	5973	5971
4978	2	5974	5971
4979	1	5975	5971
4980	3	5976	5975
4981	2	5978	5977
4982	2	5979	5977
4983	2	5980	5977
4984	1	5981	5977
4985	3	5982	5981
4986	2	5984	5983
4987	2	5985	5983
4988	2	5986	5983
4989	1	5987	5983
4990	3	5988	5987
4991	2	5990	5989
4992	2	5991	5989
4993	2	5992	5989
4994	1	5993	5989
4995	3	5994	5993
4996	2	5996	5995
4997	2	5997	5995
4998	2	5998	5995
4999	1	5999	5995
5000	3	6000	5999

Angles

1	1	2	1	5
2	1	3	1	5
3	1	4	1	5
4	2	1	5	6
5	3	2	1	3
6	3	2	1	4
7	3	3	1	4
8	1	8	7	11
9	1	9	7	11
10	1	10	7	11
11	2	7	11	12
12	3	8	7	9
13	3	8	7	10
14	3	9	7	10
15	1	14	13	17
16	1	15	13	17
17	1	16	13	17
18	2	13	17	18
19	3	14	13	15
20	3	14	13	16
21	3	15	13	16
22	1	20	19	23
23	1	21	19	23
24	1	22	19	23
25	2	19	23	24
26	3	20	19	21
27	3	20	19	22
28	3	21	19	22
29	1	26	25	29
30	1	27	25	29
31	1	28	25	29
32	2	25	29	30
33	3	26	25	27
34	3	26	25	28
35	3	27	25	28
36	1	32	31	35
37	1	33	31	35
38	1	34	31	35
39	2	31	35	36
40	3	32	31	33
41	3	32	31	34
42	3	33	31	34
43	1	38	37	41
44	1	39	37	41
45	1	40	37	41
46	2	37	41	42
47	3	38	37	39
48	3	38	37	40
49	3	39	37	40
50	1	44	43	47
51	1	45	43	47
52	1	46	43	47
53	2	43	47	48
54	3	44	43	45
55	3	44	43	46
56	3	45	43	46
57	1	50	49	53
58	1	51	49	53
59	1	52	49	53
60	2	49	53	54
61	3	50	49	51
62	3	50	49	52
63	3	51	49	52
64	1	56	55	59
65	1	57	55	59
66	1	58	55	59
67	2	55	59	60
68	3	56	55	57
69	3	56	55	58
70	3	57	55	58
71	1	62	61	65
72	1	63	61	65
73	1	64	61	65
74	2	61	65	66
75	3	62	61	63
76	3	62	61	64
77	3	63	61	64
78	1	68	67	71
79	1	69	67	71
80	1	70	67	71
81	2	67	71	72
82	3	68	67	69
83	3	68	67	70
84	3	69	67	70
85	1	74	73	77
86	1	75	73	77
87	1	76	73	77
88	2	73	77	78
89	3	74	73	75
90	3	74	73	76
91	3	75	73	76
92	1	80	79	83
93	1	81	79	83
94	1	82	79	83
95	2	79	83	84
96	3	80	79	81
97	3	80	79	82
98	3	81	79	82
99	1	86	85	89
100	1	87	85	89
101	1	88	85	89
102	2	85	89	90
103	3	86	85	87
104	3	86	85	88
105	3	87	85	88
106	1	92	91	95
107	1	93	91	95
108	1	94	91	95
109	2	91	95	96
110	3	92	91	93
111	3	92	91	94
112	3	93	91	94
113	1	98	97	101
114	1	99	97	101
115	1	100	97	101
116	2	97	101	102
117	3	98	97	99
118	3	98	97	100
119	3	99	97	100
120	1	104	103	107
121	1	105	103	107
122	1	106	103	107
123	2	103	107	108
124	3	104	103	105
125	3	104	103	106
126	3	105	103	106
127	1	110	109	113
128	1	111	109	113
129	1	112	109	113
130	2	109	113	114
131	3	110	109	111
132	3	110	109	112
133	3	111	109	112
134	1	116	115	119
135	1	117	115	119
136	1	118	115	119
137	2	115	119	120
138	3	116	115	117
139	3	116	115	118
140	3	117	115	118
141	1	122	121	125
142	1	123	121	125
143	1	124	121	125
144	2	121	125	126
145	3	122	121	123
146	3	122	121	124
147	3	123	121	124
148	1	128	127	131
149	1	129	127	131
150	1	130	127	131
151	2	127	131	132
152	3	128	127	129
153	3	128	127	130
154	3	129	127	130
155	1	134	133	137
156	1	135	133	137
157	1	136	133	137
158	2	133	137	138
159	3	134	133	135
160	3	134	133	136
161	3	135	133	136
162	1	140	139	143
163	1	141	139	143
164	1	142	139	143
165	2	139	143	144
166	3	140	139	141
167	3	140	139	142
168	3	141	139	142
169	1	146	145	149
170	1	147	145	149
171	1	148	145	149
172	2	145	149	150
173	3	146	145	147
174	3	146	145	148
175	3	147	145	148
176	1	152	151	155
177	1	153	151	155
178	1	154	151	155
179	2	151	155	156
180	3	152	151	153
181	3	152	151	154
182	3	153	151	154
183	1	158	157	161
184	1	159	157	161
185	1	160	157	161
186	2	157	161	162
187	3	158	157	159
188	3	158	157	160
189	3	159	157	160
190	1	164	163	167
191	1	165	163	167
192	1	166	163	167
193	2	163	167	168
194	3	164	163	165
195	3	164	163	166
196	3	165	163	166
197	1	170	169	173
198	1	171	169	173
199	1	172	169	173
200	2	169	173	174
201	3	170	169	171
202	3	170	169	172
203	3	171	169	172
204	1	176	175	179
205	1	177	175	179
206	1	178	175	179
207	2	175	179	180
208	3	176	175	177
209	3	176	175	178
210	3	177	175	178
211	1	182	181	185
212	1	183	181	185
213	1	184	181	185
214	2	181	185	186
215	3	182	181	183
216	3	182	181	184
217	3	183	181	184
218	1	188	187	191
219	1	189	187	191
220	1	190	187	191
221	2	187	191	192
222	3	188	187	189
223	3	188	187	190
224	3	189	187	190
225	1	194	193	197
226	1	195	193	197
227	1	196	193	197
228	2	193	197	198
229	3	194	193	195
230	3	194	193	196
231	3	195	193	196
232	1	200	199	203
233	1	201	199	203
234	1	202	199	203
235	2	199	203	204
236	3	200	199	201
237	3	200	199	202
238	3	201	199	202
239	1	206	205	209
240	1	207	205	209
241	1	208	205	209
242	2	205	209	210
243	3	206	205	207
244	3	206	205	208
245	3	207	205	208
246	1	212	211	215
247	1	213	211	215
248	1	214	211	215
249	2	211	215	216
250	3	212	211	213
251	3	212	211	214
252	3	213	211	214
253	1	218	217	221
254	1	219	217	221
255	1	220	217	221
256	2	217	221	222
257	3	218	217	219
258	3	218	217	220
259	3	219	217	220
260	1	224	223	227
261	1	225	223	227
262	1	226	223	227
263	2	223	227	228
264	3	224	223	225
265	3	224	223	226
266	3	225	223	226
267	1	230	229	233
268	1	231	229	233
269	1	232	229	233
270	2	229	233	234
271	3	230	229	231
272	3	230	229	232
273	3	231	229	232
274	1	236	235	239
275	1	237	235	239
276	1	238	235	239
277	2	235	239	240
278	3	236	235	237
279	3	236	235	238
280	3	237	235	238
281	1	242	241	245
282	1	243	241	245
283	1	244	241	245
284	2	241	245	246
285	3	242	241	243
286	3	242	241	244
287	3	243	241	244
288	1	248	247	251
289	1	249	247	251
290	1	250	247	251
291	2	247	251	252
292	3	248	247	249
293	3	248	247	250
294	3	249	247	250
295	1	254	253	257
296	1	255	253	257
297	1	256	253	257
298	2	253	257	258
299	3	254	253	255
300	3	254	253	256
301	3	255	253	256
302	1	260	259	263
303	1	261	259	263
304	1	262	259	263
305	2	259	263	264
306	3	260	259	261
307	3	260	259	262
308	3	261	259	262
309	1	266	265	269
310	1	267	265	269
311	1	268	265	269
312	2	265	269	270
313	3	266	265	267
314	3	266	265	268
315	3	267	265	268
316	1	272	271	275
317	1	273	271	275
318	1	274	271	275
319	2	271	275	276
320	3	272	271	273
321	3	272	271	274
322	3	273	271	274
323	1	278	277	281
324	1	279	277	281
325	1	280	277	281
326	2	277	281	282
327	3	278	277	279
328	3	278	277	280
329	3	279	277	280
330	1	284	283	287
331	1	285	283	287
332	1	286	283	287
333	2	283	287	288
334	3	284	283	285
335	3	284	283	286
336	3	285	283	286
337	1	290	289	293
338	1	291	289	293
339	1	292	289	293
340	2	289	293	294
341	3	290	289	291
342	3	290	289	292
343	3	291	289	292
344	1	296	295	299
345	1	297	295	299
346	1	298	295	299
347	2	295	299	300
348	3	296	295	297
349	3	296	295	298
350	3	297	295	298
351	1	302	301	305
352	1	303	301	305
353	1	304	301	305
354	2	301	305	306
355	3	302	301	303
356	3	302	301	304
357	3	303	301	304
358	1	308	307	311
359	1	309	307	311
360	1	310	307	311
361	2	307	311	312
362	3	308	307	309
363	3	308	307	310
364	3	309	307	310
365	1	314	313	317
366	1	315	313	317
367	1	316	313	317
368	2	313	317	318
369	3	314	313	315
370	3	314	313	316
371	3	315	313	316
372	1	320	319	323
373	1	321	319	323
374	1	322	319	323
375	2	319	323	324
376	3	320	319	321
377	3	320	319	322
378	3	321	319	322
379	1	326	325	329
380	1	327	325	329
381	1	328	325	329
382	2	325	329	330
383	3	326	325	327
384	3	326	325	328
385	3	327	325	328
386	1	332	331	335
387	1	333	331	335
388	1	334	331	335
389	2	331	335	336
390	3	332	331	333
391	3	332	331	334
392	3	333	331	334
393	1	338	337	341
394	1	339	337	341
395	1	340	337	341
396	2	337	341	342
397	3	338	337	339
398	3	338	337	340
399	3	339	337	340
400	1	344	343	347
401	1	345	343	347
402	1	346	343	347
403	2	343	347	348
404	3	344	343	345
405	3	344	343	346
406	3	345	343	346
407	1	350	349	353
408	1	351	349	353
409	1	352	349	353
410	2	349	353	354
411	3	350	349	351
412	3	350	349	352
413	3	351	349	352
414	1	356	355	359
415	1	357	355	359
416	1	358	355	359
417	2	355	359	360
418	3	356	355	357
419	3	356	355	358
420	3	357	355	358
421	1	362	361	365
422	1	363	361	365
423	1	364	361	365
424	2	361	365	366
425	3	362	361	363
426	3	362	361	364
427	3	363	361	364
428	1	368	367	371
429	1	369	367	371
430	1	370	367	371
431	2	367	371	372
432	3	368	367	369
433	3	368	367	370
434	3	369	367	370
435	1	374	373	377
436	1	375	373	377
437	1	376	373	377
438	2	373	377	378
439	3	374	373	375
440	3	374	373	376
441	3	375	373	376
442	1	380	379	383
443	1	381	379	383
444	1	382	379	383
445	2	379	383	384
446	3	380	379	381
447	3	380	379	382
448	3	381	379	382
449	1	386	385	389
450	1	387	385	389
451	1	388	385	389
452	2	385	389	390
453	3	386	385	387
454	3	386	385	388
455	3	387	385	388
456	1	392	391	395
457	1	393	391	395
458	1	394	391	395
459	2	391	395	396
460	3	392	391	393
461	3	392	391	394
462	3	393	391	394
463	1	398	397	401
464	1	399	397	401
465	1	400	397	401
466	2	397	401	402
467	3	398	397	399
468	3	398	397	400
469	3	399	397	400
470	1	404	403	407
471	1	405	403	407
472	1	406	403	407
473	2	403	407	408
474	3	404	403	405
475	3	404	403	406
476	3	405	403	406
477	1	410	409	413
478	1	411	409	413
479	1	412	409	413
480	2	409	413	414
481	3	410	409	411
482	3	410	409	412
483	3	411	409	412
484	1	416	415	419
485	1	417	415	419
486	1	418	415	419
487	2	415	419	420
488	3	416	415	417
489	3	416	415	418
490	3	417	415	418
491	1	422	421	425
492	1	423	421	425
493	1	424	421	425
494	2	421	425	426
495	3	422	421	423
496	3	422	421	424
497	3	423	421	424
498	1	428	427	431
499	1	429	427	431
500	1	430	427	431
501	2	427	431	432
502	3	428	427	429
503	3	428	427	430
504	3	429	427	430
505	1	434	433	437
506	1	435	433	437
507	1	436	433	437
508	2	433	437	438
509	3	434	433	435
510	3	434	433	436
511	3	435	433	436
512	1	440	439	443
513	1	441	439	443
514	1	442	439	443
515	2	439	443	444
516	3	440	439	441
517	3	440	439	442
518	3	441	439	442
519	1	446	445	449
520	1	447	445	449
521	1	448	445	449
522	2	445	449	450
523	3	446	445	447
524	3	446	445	448
525	3	447	445	448
526	1	452	451	455
527	1	453	451	455
528	1	454	451	455
529	2	451	455	456
530	3	452	451	453
531	3	452	451	454
532	3	453	451	454
533	1	458	457	461
534	1	459	457	461
535	1	460	457	461
536	2	457	461	462
537	3	458	457	459
538	3	458	457	460
539	3	459	457	460
540	1	464	463	467
541	1	465	463	467
542	1	466	463	467
543	2	463	467	468
544	3	464	463	465
545	3	464	463	466
546	3	465	463	466
547	1	470	469	473
548	1	471	469	473
549	1	472	469	473
550	2	469	473	474
551	3	470	469	471
552	3	470	469	472
553	3	471	469	472
554	1	476	475	479
555	1	477	475	479
556	1	478	475	479
557	2	475	479	480
558	3	476	475	477
559	3	476	475	478
560	3	477	475	478
561	1	482	481	485
562	1	483	481	485
563	1	484	481	485
564	2	481	485	486
565	3	482	481	483
566	3	482	481	484
567	3	483	481	484
568	1	488	487	491
569	1	489	487	491
570	1	490	487	491
571	2	487	491	492
572	3	488	487	489
573	3	488	487	490
574	3	489	487	490
575	1	494	493	497
576	1	495	493	497
577	1	496	493	497
578	2	493	497	498
579	3	494	493	495
580	3	494	493	496
581	3	495	493	496
582	1	500	499	503
583	1	501	499	503
584	1	502	499	503
585	2	499	503	504
586	3	500	499	501
587	3	500	499	502
588	3	501	499	502
589	1	506	505	509
590	1	507	505	509
591	1	508	505	509
592	2	505	509	510
593	3	506	505	507
594	3	506	505	508
595	3	507	505	508
596	1	512	511	515
597	1	513	511	515
598	1	514	511	515
599	2	511	515	516
600	3	512	511	513
601	3	512	511	514
602	3	513	511	514
603	1	518	517	521
604	1	519	517	521
605	1	520	517	521
606	2	517	521	522
607	3	518	517	519
608	3	518	517	520
609	3	519	517	520
610	1	524	523	527
611	1	525	523	527
612	1	526	523	527
613	2	523	527	528
614	3	524	523	525
615	3	524	523	526
616	3	525	523	526
617	1	530	529	533
618	1	531	529	533
619	1	532	529	533
620	2	529	533	534
621	3	530	529	531
622	3	530	529	532
623	3	531	529	532
624	1	536	535	539
625	1	537	535	539
626	1	538	535	539
627	2	535	539	540
628	3	536	535	537
629	3	536	535	538
630	3	537	535	538
631	1	542	541	545
632	1	543	541	545
633	1	544	541	545
634	2	541	545	546
635	3	542	541	543
636	3	542	541	544
637	3	543	541	544
638	1	548	547	551
639	1	549	547	551
640	1	550	547	551
641	2	547	551	552
642	3	548	547	549
643	3	548	547	550
644	3	549	547	550
645	1	554	553	557
646	1	555	553	557
647	1	556	553	557
648	2	553	557	558
649	3	554	553	555
650	3	554	553	556
651	3	555	553	556
652	1	560	559	563
653	1	561	559	563
654	1	562	559	563
655	2	559	563	564
656	3	560	559	561
657	3	560	559	562
658	3	561	559	562
659	1	566	565	569
660	1	567	565	569
661	1	568	565	569
662	2	565	569	570
663	3	566	565	567
664	3	566	565	568
665	3	567	565	568
666	1	572	571	575
667	1	573	571	575
668	1	574	571	575
669	2	571	575	576
670	3	572	571	573
671	3	572	571	574
672	3	573	571	574
673	1	578	577	581
674	1	579	577	581
675	1	580	577	581
676	2	577	581	582
677	3	578	577	579
678	3	578	577	580
679	3	579	577	580
680	1	584	583	587
681	1	585	583	587
682	1	586	583	587
683	2	583	587	588
684	3	584	583	585
685	3	584	583	586
686	3	585	583	586
687	1	590	589	593
688	1	591	589	593
689	1	592	589	593
690	2	589	593	594
691	3	590	589	591
692	3	590	589	592
693	3	591	589	592
694	1	596	595	599
695	1	597	595	599
696	1	598	595	599
697	2	595	599	600
698	3	596	595	597
699	3	596	595	598
700	3	597	595	598
701	1	602	601	605
702	1	603	601	605
703	1	604	601	605
704	2	601	605	606
705	3	602	601	603
706	3	602	601	604
707	3	603	601	604
708	1	608	607	611
709	1	609	607	611
710	1	610	607	611
711	2	607	611	612
712	3	608	607	609
713	3	608	607	610
714	3	609	607	610
715	1	614	613	617
716	1	615	613	617
717	1	616	613	617
718	2	613	617	618
719	3	614	613	615
720	3	614	613	616
721	3	615	613	616
722	1	620	619	623
723	1	621	619	623
724	1	622	619	623
725	2	619	623	624
726	3	620	619	621
727	3	620	619	622
728	3	621	619	622
729	1	626	625	629
730	1	627	625	629
731	1	628	625	629
732	2	625	629	630
733	3	626	625	627
734	3	626	625	628
735	3	627	625	628
736	1	632	631	635
737	1	633	631	635
738	1	634	631	635
739	2	631	635	636
740	3	632	631	633
741	3	632	631	634
742	3	633	631	634
743	1	638	637	641
744	1	639	637	641
745	1	640	637	641
746	2	637	641	642
747	3	638	637	639
748	3	638	637	640
749	3	639	637	640
750	1	644	643	647
751	1	645	643	647
752	1	646	643	647
753	2	643	647	648
754	3	644	643	645
755	3	644	643	646
756	3	645	643	646
757	1	650	649	653
758	1	651	649	653
759	1	652	649	653
760	2	649	653	654
761	3	650	649	651
762	3	650	649	652
763	3	651	649	652
764	1	656	655	659
765	1	657	655	659
766	1	658	655	659
767	2	655	659	660
768	3	656	655	657
769	3	656	655	658
770	3	657	655	658
771	1	662	661	665
772	1	663	661	665
773	1	664	661	665
774	2	661	665	666
775	3	662	661	663
776	3	662	661	664
777	3	663	661	664
778	1	668	667	671
779	1	669	667	671
780	1	670	667	671
781	2	667	671	672
782	3	668	667	669
783	3	668	667	670
784	3	669	667	670
785	1	674	673	677
786	1	675	673	677
787	1	676	673	677
788	2	673	677	678
789	3	674	673	675
790	3	674	673	676
791	3	675	673	676
792	1	680	679	683
793	1	681	679	683
794	1	682	679	683
795	2	679	683	684
796	3	680	679	681
797	3	680	679	682
798	3	681	679	682
799	1	686	685	689
800	1	687	685	689
801	1	688	685	689
802	2	685	689	690
803	3	686	685	687
804	3	686	685	688
805	3	687	685	688
806	1	692	691	695
807	1	693	691	695
808	1	694	691	695
809	2	691	695	696
810	3	692	691	693
811	3	692	691	694
812	3	693	691	694
813	1	698	697	701
814	1	699	697	701
815	1	700	697	701
816	2	697	701	702
817	3	698	697	699
818	3	698	697	700
819	3	699	697	700
820	1	704	703	707
821	1	705	703	707
822	1	706	703	707
823	2	703	707	708
824	3	704	703	705
825	3	704	703	706
826	3	705	703	706
827	1	710	709	713
828	1	711	709	713
829	1	712	709	713
830	2	709	713	714
831	3	710	709	711
832	3	710	709	712
833	3	711	709	712
834	1	716	715	719
835	1	717	715	719
836	1	718	715	719
837	2	715	719	720
838	3	716	715	717
839	3	716	715	718
840	3	717	715	718
841	1	722	721	725
842	1	723	721	725
843	1	724	721	725
844	2	721	725	726
845	3	722	721	723
846	3	722	721	724
847	3	723	721	724
848	1	728	727	731
849	1	729	727	731
850	1	730	727	731
851	2	727	731	732
852	3	728	727	729
853	3	728	727	730
854	3	729	727	730
855	1	734	733	737
856	1	735	733	737
857	1	736	733	737
858	2	733	737	738
859	3	734	733	735
860	3	734	733	736
861	3	735	733	736
862	1	740	739	743
863	1	741	739	743
864	1	742	739	743
865	2	739	743	744
866	3	740	739	741
867	3	740	739	742
868	3	741	739	742
869	1	746	745	749
870	1	747	745	749
871	1	748	745	749
872	2	745	749	750
873	3	746	745	747
874	3	746	745	748
875	3	747	745	748
876	1	752	751	755
877	1	753	751	755
878	1	754	751	755
879	2	751	755	756
880	3	752	751	753
881	3	752	751	754
882	3	753	751	754
883	1	758	757	761
884	1	759	757	761
885	1	760	757	761
886	2	757	761	762
887	3	758	757	759
888	3	758	757	760
889	3	759	757	760
890	1	764	763	767
891	1	765	763	767
892	1	766	763	767
893	2	763	767	768
894	3	764	763	765
895	3	764	763	766
896	3	765	763	766
897	1	770	769	773
898	1	771	769	773
899	1	772	769	773
900	2	769	773	774
901	3	770	769	771
902	3	770	769	772
903	3	771	769	772
904	1	776	775	779
905	1	777	775	779
906	1	778	775	779
907	2	775	779	780
908	3	776	775	777
909	3	776	775	778
910	3	777	775	778
911	1	782	781	785
912	1	783	781	785
913	1	784	781	785
914	2	781	785	786
915	3	782	781	783
916	3	782	781	784
917	3	783	781	784
918	1	788	787	791
919	1	789	787	791
920	1	790	787	791
921	2	787	791	792
922	3	788	787	789
923	3	788	787	790
924	3	789	787	790
925	1	794	793	797
926	1	795	793	797
927	1	796	793	797
928	2	793	797	798
929	3	794	793	795
930	3	794	793	796
931	3	795	793	796
932	1	800	799	803
933	1	801	799	803
934	1	802	799	803
935	2	799	803	804
936	3	800	799	801
937	3	800	799	802
938	3	801	799	802
939	1	806	805	809
940	1	807	805	809
941	1	808	805	809
942	2	805	809	810
943	3	806	805	807
944	3	806	805	808
945	3	807	805	808
946	1	812	811	815
947	1	813	811	815
948	1	814	811	815
949	2	811	815	816
950	3	812	811	813
951	3	812	811	814
952	3	813	811	814
953	1	818	817	821
954	1	819	817	821
955	1	820	817	821
956	2	817	821	822
957	3	818	817	819
958	3	818	817	820
959	3	819	817	820
960	1	824	823	827
961	1	825	823	827
962	1	826	823	827
963	2	823	827	828
964	3	824	823	825
965	3	824	823	826
966	3	825	823	826
967	1	830	829	833
968	1	831	829	833
969	1	832	829	833
970	2	829	833	834
971	3	830	829	831
972	3	830	829	832
973	3	831	829	832
974	1	836	835	839
975	1	837	835	839
976	1	838	835	839
977	2	835	839	840
978	3	836	835	837
979	3	836	835	838
980	3	837	835	838
981	1	842	841	845
982	1	843	841	845
983	1	844	841	845
984	2	841	845	846
985	3	842	841	843
986	3	842	841	844
987	3	843	841	844
988	1	848	847	851
989	1	849	847	851
990	1	850	847	851
991	2	847	851	852
992	3	848	847	849
993	3	848	847	850
994	3	849	847	850
995	1	854	853	857
996	1	855	853	857
997	1	856	853	857
998	2	853	857	858
999	3	854	853	855
1000	3	854	853	856
1001	3	855	853	856
1002	1	860	859	863
1003	1	861	859	863
1004	1	862	859	863
1005	2	859	863	864
1006	3	860	859	861
1007	3	860	859	862
1008	3	861	859	862
1009	1	866	865	869
1010	1	867	865	869
1011	1	868	865	869
1012	2	865	869	870
1013	3	866	865	867
1014	3	866	865	868
1015	3	867	865	868
1016	1	872	871	875
1017	1	873	871	875
1018	1	874	871	875
1019	2	871	875	876
1020	3	872	871	873
1021	3	872	871	874
1022	3	873	871	874
1023	1	878	877	881
1024	1	879	877	881
1025	1	880	877	881
1026	2	877	881	882
1027	3	878	877	879
1028	3	878	877	880
1029	3	879	877	880
1030	1	884	883	887
1031	1	885	883	887
1032	1	886	883	887
1033	2	883	887	888
1034	3	884	883	885
1035	3	884	883	886
1036	3	885	883	886
1037	1	890	889	893
1038	1	891	889	893
1039	1	892	889	893
1040	2	889	893	894
1041	3	890	889	891
1042	3	890	889	892
1043	3	891	889	892
1044	1	896	895	899
1045	1	897	895	899
1046	1	898	895	899
1047	2	895	899	900
1048	3	896	895	897
1049	3	896	895	898
1050	3	897	895	898
1051	1	902	901	905
1052	1	903	901	905
1053	1	904	901	905
1054	2	901	905	906
1055	3	902	901	903
1056	3	902	901	904
1057	3	903	901	904
1058	1	908	907	911
1059	1	909	907	911
1060	1	910	907	911
1061	2	907	911	912
1062	3	908	907	909
1063	3	908	907	910
1064	3	909	907	910
1065	1	914	913	917
1066	1	915	913	917
1067	1	916	913	917
1068	2	913	917	918
1069	3	914	913	915
1070	3	914	913	916
1071	3	915	913	916
1072	1	920	919	923
1073	1	921	919	923
1074	1	922	919	923
1075	2	919	923	924
1076	3	920	919	921
1077	3	920	919	922
1078	3	921	919	922
1079	1	926	925	929
1080	1	927	925	929
1081	1	928	925	929
1082	2	925	929	930
1083	3	926	925	927
1084	3	926	925	928
1085	3	927	925	928
1086	1	932	931	935
1087	1	933	931	935
1088	1	934	931	935
1089	2	931	935	936
1090	3	932	931	933
1091	3	932	931	934
1092	3	933	931	934
1093	1	938	937	941
1094	1	939	937	941
1095	1	940	937	941
1096	2	937	941	942
1097	3	938	937	939
1098	3	938	937	940
1099	3	939	937	940
1100	1	944	943	947
1101	1	945	943	947
1102	1	946	943	947
1103	2	943	947	948
1104	3	944	943	945
1105	3	944	943	946
1106	3	945	943	946
1107	1	950	949	953
1108	1	951	949	953
1109	1	952	949	953
1110	2	949	953	954
1111	3	950	949	951
1112	3	950	949	952
1113	3	951	949	952
1114	1	956	955	959
1115	1	957	955	959
1116	1	958	955	959
1117	2	955	959	960
1118	3	956	955	957
1119	3	956	955	958
1120	3	957	955	958
1121	1	962	961	965
1122	1	963	961	965
1123	1	964	961	965
1124	2	961	965	966
1125	3	962	961	963
1126	3	962	961	964
1127	3	963	961	964
1128	1	968	967	971
1129	1	969	967	971
1130	1	970	967	971
1131	2	967	971	972
1132	3	968	967	969
1133	3	968	967	970
1134	3	969	967	970
1135	1	974	973	977
1136	1	975	973	977
1137	1	976	973	977
1138	2	973	977	978
1139	3	974	973	975
1140	3	974	973	976
1141	3	975	973	976
1142	1	980	979	983
1143	1	981	979	983
1144	1	982	979	983
1145	2	979	983	984
1146	3	980	979	981
1147	3	980	979	982
1148	3	981	979	982
1149	1	986	985	989
1150	1	987	985	989
1151	1	988	985	989
1152	2	985	989	990
1153	3	986	985	987
1154	3	986	985	988
1155	3	987	985	988
1156	1	992	991	995
1157	1	993	991	995
1158	1	994	991	995
1159	2	991	995	996
1160	3	992	991	993
1161	3	992	991	994
1162	3	993	991	994
1163	1	998	997	1001
1164	1	999	997	1001
1165	1	1000	997	1001
1166	2	997	1001	1002
1167	3	998	997	999
1168	3	998	997	1000
1169	3	999	997	1000
1170	1	1004	1003	1007
1171	1	1005	1003	1007
1172	1	1006	1003	1007
1173	2	1003	1007	1008
1174	3	1004	1003	1005
1175	3	1004	1003	1006
1176	3	1005	1003	1006
1177	1	1010	1009	1013
1178	1	1011	1009	1013
1179	1	1012	1009	1013
1180	2	1009	1013	1014
1181	3	1010	1009	1011
1182	3	1010	1009	1012
1183	3	1011	1009	1012
1184	1	1016	1015	1019
1185	1	1017	1015	1019
1186	1	1018	1015	1019
1187	2	1015	1019	1020
1188	3	1016	1015	1017
1189	3	1016	1015	1018
1190	3	1017	1015	1018
1191	1	1022	1021	1025
1192	1	1023	1021	1025
1193	1	1024	1021	1025
1194	2	1021	1025	1026
1195	3	1022	1021	1023
1196	3	1022	1021	1024
1197	3	1023	1021	1024
1198	1	1028	1027	1031
1199	1	1029	1027	1031
1200	1	1030	1027	1031
1201	2	1027	1031	1032
1202	3	1028	1027	1029
1203	3	1028	1027	1030
1204	3	1029	1027	1030
1205	1	1034	1033	1037
1206	1	1035	1033	1037
1207	1	1036	1033	1037
1208	2	1033	1037	1038
1209	3	1034	1033	1035
1210	3	1034	1033	1036
1211	3	1035	1033	1036
1212	1	1040	1039	1043
1213	1	1041	1039	1043
1214	1	1042	1039	1043
1215	2	1039	1043	1044
1216	3	1040	1039	1041
1217	3	1040	1039	1042
1218	3	1041	1039	1042
1219	1	1046	1045	1049
1220	1	1047	1045	1049
1221	1	1048	1045	1049
1222	2	1045	1049	1050
1223	3	1046	1045	1047
1224	3	1046	1045	1048
1225	3	1047	1045	1048
1226	1	1052	1051	1055
1227	1	1053	1051	1055
1228	1	1054	1051	1055
1229	2	1051	1055	1056
1230	3	1052	1051	1053
1231	3	1052	1051	1054
1232	3	1053	1051	1054
1233	1	1058	1057	1061
1234	1	1059	1057	1061
1235	1	1060	1057	1061
1236	2	1057	1061	1062
1237	3	1058	1057	1059
1238	3	1058	1057	1060
1239	3	1059	1057	1060
1240	1	1064	1063	1067
1241	1	1065	1063	1067
1242	1	1066	1063	1067
1243	2	1063	1067	1068
1244	3	1064	1063	1065
1245	3	1064	1063	1066
1246	3	1065	1063	1066
1247	1	1070	1069	1073
1248	1	1071	1069	1073
1249	1	1072	1069	1073
1250	2	1069	1073	1074
1251	3	1070	1069	1071
1252	3	1070	1069	1072
1253	3	1071	1069	1072
1254	1	1076	1075	1079
1255	1	1077	1075	1079
1256	1	1078	1075	1079
1257	2	1075	1079	1080
1258	3	1076	1075	1077
1259	3	1076	1075	1078
1260	3	1077	1075	1078
1261	1	1082	1081	1085
1262	1	1083	1081	1085
1263	1	1084	1081	1085
1264	2	1081	1085	1086
1265	3	1082	1081	1083
1266	3	1082	1081	1084
1267	3	1083	1081	1084
1268	1	1088	1087	1091
1269	1	1089	1087	1091
1270	1	1090	1087	1091
1271	2	1087	1091	1092
1272	3	1088	1087	1089
1273	3	1088	1087	1090
1274	3	1089	1087	1090
1275	1	1094	1093	1097
1276	1	1095	1093	1097
1277	1	1096	1093	1097
1278	2	1093	1097	1098
1279	3	1094	1093	1095
1280	3	1094	1093	1096
1281	3	1095	1093	1096
1282	1	1100	1099	1103
1283	1	1101	1099	1103
1284	1	1102	1099	1103
1285	2	1099	1103	1104
1286	3	1100	1099	1101
1287	3	1100	1099	1102
1288	3	1101	1099	1102
1289	1	1106	1105	1109
1290	1	1107	1105	1109
1291	1	1108	1105	1109
1292	2	1105	1109	1110
1293	3	1106	1105	1107
1294	3	1106	1105	1108
1295	3	1107	1105	1108
1296	1	1112	1111	1115
1297	1	1113	1111	1115
1298	1	1114	1111	1115
1299	2	1111	1115	1116
1300	3	1112	1111	1113
1301	3	1112	1111	1114
1302	3	1113	1111	1114
1303	1	1118	1117	1121
1304	1	1119	1117	1121
1305	1	1120	1117	1121
1306	2	1117	1121	1122
1307	3	1118	1117	1119
1308	3	1118	1117	1120
1309	3	1119	1117	1120
1310	1	1124	1123	1127
1311	1	1125	1123	1127
1312	1	1126	1123	1127
1313	2	1123	1127	1128
1314	3	1124	1123	1125
1315	3	1124	1123	1126
1316	3	1125	1123	1126
1317	1	1130	1129	1133
1318	1	1131	1129	1133
1319	1	1132	1129	1133
1320	2	1129	1133	1134
1321	3	1130	1129	1131
1322	3	1130	1129	1132
1323	3	1131	1129	1132
1324	1	1136	1135	1139
1325	1	1137	1135	1139
1326	1	1138	1135	1139
1327	2	1135	1139	1140
1328	3	1136	1135	1137
1329	3	1136	1135	1138
1330	3	1137	1135	1138
1331	1	1142	1141	1145
1332	1	1143	1141	1145
1333	1	1144	1141	1145
1334	2	1141	1145	1146
1335	3	1142	1141	1143
1336	3	1142	1141	1144
1337	3	1143	1141	1144
1338	1	1148	1147	1151
1339	1	1149	1147	1151
1340	1	1150	1147	1151
1341	2	1147	1151	1152
1342	3	1148	1147	1149
1343	3	1148	1147	1150
1344	3	1149	1147	1150
1345	1	1154	1153	1157
1346	1	1155	1153	1157
1347	1	1156	1153	1157
1348	2	1153	1157	1158
1349	3	1154	1153	1155
1350	3	1154	1153	1156
1351	3	1155	1153	1156
1352	1	1160	1159	1163
1353	1	1161	1159	1163
1354	1	1162	1159	1163
1355	2	1159	1163	1164
1356	3	1160	1159	1161
1357	3	1160	1159	1162
1358	3	1161	1159	1162
1359	1	1166	1165	1169
1360	1	1167	1165	1169
1361	1	1168	1165	1169
1362	2	1165	1169	1170
1363	3	1166	1165	1167
1364	3	1166	1165	1168
1365	3	1167	1165	1168
1366	1	1172	1171	1175
1367	1	1173	1171	1175
1368	1	1174	1171	1175
1369	2	1171	1175	1176
1370	3	1172	1171	1173
1371	3	1172	1171	1174
1372	3	1173	1171	1174
1373	1	1178	1177	1181
1374	1	1179	1177	1181
1375	1	1180	1177	1181
1376	2	1177	1181	1182
1377	3	1178	1177	1179
1378	3	1178	1177	1180
1379	3	1179	1177	1180
1380	1	1184	1183	1187
1381	1	1185	1183	1187
1382	1	1186	1183	1187
1383	2	1183	1187	1188
1384	3	1184	1183	1185
1385	3	1184	1183	1186
1386	3	1185	1183	1186
1387	1	1190	1189	1193
1388	1	1191	1189	1193
1389	1	1192	1189	1193
1390	2	1189	1193	1194
1391	3	1190	1189	1191
1392	3	1190	1189	1192
1393	3	1191	1189	1192
1394	1	1196	1195	1199
1395	1	1197	1195	1199
1396	1	1198	1195	1199
1397	2	1195	1199	1200
1398	3	1196	1195	1197
1399	3	1196	1195	1198
1400	3	1197	1195	1198
1401	1	1202	1201	1205
1402	1	1203	1201	1205
1403	1	1204	1201	1205
1404	2	1201	1205	1206
1405	3	1202	1201	1203
1406	3	1202	1201	1204
1407	3	1203	1201	1204
1408	1	1208	1207	1211
1409	1	1209	1207	1211
1410	1	1210	1207	1211
1411	2	1207	1211	1212
1412	3	1208	1207	1209
1413	3	1208	1207	1210
1414	3	1209	1207	1210
1415	1	1214	1213	1217
1416	1	1215	1213	1217
1417	1	1216	1213	1217
1418	2	1213	1217	1218
1419	3	1214	1213	1215
1420	3	1214	1213	1216
1421	3	1215	1213	1216
1422	1	1220	1219	1223
1423	1	1221	1219	1223
1424	1	1222	1219	1223
1425	2	1219	1223	1224
1426	3	1220	1219	1221
1427	3	1220	1219	1222
1428	3	1221	1219	1222
1429	1	1226	1225	1229
1430	1	1227	1225	1229
1431	1	1228	1225	1229
1432	2	1225	1229	1230
1433	3	1226	1225	1227
1434	3	1226	1225	1228
1435	3	1227	1225	1228
1436	1	1232	1231	1235
1437	1	1233	1231	1235
1438	1	1234	1231	1235
1439	2	1231	1235	1236
1440	3	1232	1231	1233
1441	3	1232	1231	1234
1442	3	1233	1231	1234
1443	1	1238	1237	1241
1444	1	1239	1237	1241
1445	1	1240	1237	1241
1446	2	1237	1241	1242
1447	3	1238	1237	1239
1448	3	1238	1237	1240
1449	3	1239	1237	1240
1450	1	1244	1243	1247
1451	1	1245	1243	1247
1452	1	1246	1243	1247
1453	2	1243	1247	1248
1454	3	1244	1243	1245
1455	3	1244	1243	1246
1456	3	1245	1243	1246
1457	1	1250	1249	1253
1458	1	1251	1249	1253
1459	1	1252	1249	1253
1460	2	1249	1253	1254
1461	3	1250	1249	1251
1462	3	1250	1249	1252
1463	3	1251	1249	1252
1464	1	1256	1255	1259
1465	1	1257	1255	1259
1466	1	1258	1255	1259
1467	2	1255	1259	1260
1468	3	1256	1255	1257
1469	3	1256	1255	1258
1470	3	1257	1255	1258
1471	1	1262	1261	1265
1472	1	1263	1261	1265
1473	1	1264	1261	1265
1474	2	1261	1265	1266
1475	3	1262	1261	1263
1476	3	1262	1261	1264
1477	3	1263	1261	1264
1478	1	1268	1267	1271
1479	1	1269	1267	1271
1480	1	1270	1267	1271
1481	2	1267	1271	1272
1482	3	1268	1267	1269
1483	3	1268	1267	1270
1484	3	1269	1267	1270
1485	1	1274	1273	1277
1486	1	1275	1273	1277
1487	1	1276	1273	1277
1488	2	1273	1277	1278
1489	3	1274	1273	1275
1490	3	1274	1273	1276
1491	3	1275	1273	1276
1492	1	1280	1279	1283
1493	1	1281	1279	1283
1494	1	1282	1279	1283
1495	2	1279	1283	1284
1496	3	1280	1279	1281
1497	3	1280	1279	1282
1498	3	1281	1279	1282
1499	1	1286	1285	1289
1500	1	1287	1285	1289
1501	1	1288	1285	1289
1502	2	1285	1289	1290
1503	3	1286	1285	1287
1504	3	1286	1285	1288
1505	3	1287	1285	1288
1506	1	1292	1291	1295
1507	1	1293	1291	1295
1508	1	1294	1291	1295
1509	2	1291	1295	1296
1510	3	1292	1291	1293
1511	3	1292	1291	1294
1512	3	1293	1291	1294
1513	1	1298	1297	1301
1514	1	1299	1297	1301
1515	1	1300	1297	1301
1516	2	1297	1301	1302
1517	3	1298	1297	1299
1518	3	1298	1297	1300
1519	3	1299	1297	1300
1520	1	1304	1303	1307
1521	1	1305	1303	1307
1522	1	1306	1303	1307
1523	2	1303	1307	1308
1524	3	1304	1303	1305
1525	3	1304	1303	1306
1526	3	1305	1303	1306
1527	1	1310	1309	1313
1528	1	1311	1309	1313
1529	1	1312	1309	1313
1530	2	1309	1313	1314
1531	3	1310	1309	1311
1532	3	1310	1309	1312
1533	3	1311	1309	1312
1534	1	1316	1315	1319
1535	1	1317	1315	1319
1536	1	1318	1315	1319
1537	2	1315	1319	1320
1538	3	1316	1315	1317
1539	3	1316	1315	1318
1540	3	1317	1315	1318
1541	1	1322	1321	1325
1542	1	1323	1321	1325
1543	1	1324	1321	1325
1544	2	1321	1325	1326
1545	3	1322	1321	1323
1546	3	1322	1321	1324
1547	3	1323	1321	1324
1548	1	1328	1327	1331
1549	1	1329	1327	1331
1550	1	1330	1327	1331
1551	2	1327	1331	1332
1552	3	1328	1327	1329
1553	3	1328	1327	1330
1554	3	1329	1327	1330
1555	1	1334	1333	1337
1556	1	1335	1333	1337
1557	1	1336	1333	1337
1558	2	1333	1337	1338
1559	3	1334	1333	1335
1560	3	1334	1333	1336
1561	3	1335	1333	1336
1562	1	1340	1339	1343
1563	1	1341	1339	1343
1564	1	1342	1339	1343
1565	2	1339	1343	1344
1566	3	1340	1339	1341
1567	3	1340	1339	1342
1568	3	1341	1339	1342
1569	1	1346	1345	1349
1570	1	1347	1345	1349
1571	1	1348	1345	1349
1572	2	1345	1349	1350
1573	3	1346	1345	1347
1574	3	1346	1345	1348
1575	3	1347	1345	1348
1576	1	1352	1351	1355
1577	1	1353	1351	1355
1578	1	1354	1351	1355
1579	2	1351	1355	1356
1580	3	1352	1351	1353
1581	3	1352	1351	1354
1582	3	1353	1351	1354
1583	1	1358	1357	1361
1584	1	1359	1357	1361
1585	1	1360	1357	1361
1586	2	1357	1361	1362
1587	3	1358	1357	1359
1588	3	1358	1357	1360
1589	3	1359	1357	1360
1590	1	1364	1363	1367
1591	1	1365	1363	1367
1592	1	1366	1363	1367
1593	2	1363	1367	1368
1594	3	1364	1363	1365
1595	3	1364	1363	1366
1596	3	1365	1363	1366
1597	1	1370	1369	1373
1598	1	1371	1369	1373
1599	1	1372	1369	1373
1600	2	1369	1373	1374
1601	3	1370	1369	1371
1602	3	1370	1369	1372
1603	3	1371	1369	1372
1604	1	1376	1375	1379
1605	1	1377	1375	1379
1606	1	1378	1375	1379
1607	2	1375	1379	1380
1608	3	1376	1375	1377
1609	3	1376	1375	1378
1610	3	1377	1375	1378
1611	1	1382	1381	1385
1612	1	1383	1381	1385
1613	1	1384	1381	1385
1614	2	1381	1385	1386
1615	3	1382	1381	1383
1616	3	1382	1381	1384
1617	3	1383	1381	1384
1618	1	1388	1387	1391
1619	1	1389	1387	1391
1620	1	1390	1387	1391
1621	2	1387	1391	1392
1622	3	1388	1387	1389
1623	3	1388	1387	1390
1624	3	1389	1387	1390
1625	1	1394	1393	1397
1626	1	1395	1393	1397
1627	1	1396	1393	1397
1628	2	1393	1397	1398
1629	3	1394	1393	1395
1630	3	1394	1393	1396
1631	3	1395	1393	1396
1632	1	1400	1399	1403
1633	1	1401	1399	1403
1634	1	1402	1399	1403
1635	2	1399	1403	1404
1636	3	1400	1399	1401
1637	3	1400	1399	1402
1638	3	1401	1399	1402
1639	1	1406	1405	1409
1640	1	1407	1405	1409
1641	1	1408	1405	1409
1642	2	1405	1409	1410
1643	3	1406	1405	1407
1644	3	1406	1405	1408
1645	3	1407	1405	1408
1646	1	1412	1411	1415
1647	1	1413	1411	1415
1648	1	1414	1411	1415
1649	2	1411	1415	1416
1650	3	1412	1411	1413
1651	3	1412	1411	1414
1652	3	1413	1411	1414
1653	1	1418	1417	1421
1654	1	1419	1417	1421
1655	1	1420	1417	1421
1656	2	1417	1421	1422
1657	3	1418	1417	1419
1658	3	1418	1417	1420
1659	3	1419	1417	1420
1660	1	1424	1423	1427
1661	1	1425	1423	1427
1662	1	1426	1423	1427
1663	2	1423	1427	1428
1664	3	1424	1423	1425
1665	3	1424	1423	1426
1666	3	1425	1423	1426
1667	1	1430	1429	1433
1668	1	1431	1429	1433
1669	1	1432	1429	1433
1670	2	1429	1433	1434
1671	3	1430	1429	1431
1672	3	1430	1429	1432
1673	3	1431	1429	1432
1674	1	1436	1435	1439
1675	1	1437	1435	1439
1676	1	1438	1435	1439
1677	2	1435	1439	1440
1678	3	1436	1435	1437
1679	3	1436	1435	1438
1680	3	1437	1435	1438
1681	1	1442	1441	1445
1682	1	1443	1441	1445
1683	1	1444	1441	1445
1684	2	1441	1445	1446
1685	3	1442	1441	1443
1686	3	1442	1441	1444
1687	3	1443	1441	1444
1688	1	1448	1447	1451
1689	1	1449	1447	1451
1690	1	1450	1447	1451
1691	2	1447	1451	1452
1692	3	1448	1447	1449
1693	3	1448	1447	1450
1694	3	1449	1447	1450
1695	1	1454	1453	1457
1696	1	1455	1453	1457
1697	1	1456	1453	1457
1698	2	1453	1457	1458
1699	3	1454	1453	1455
1700	3	1454	1453	1456
1701	3	1455	1453	1456
1702	1	1460	1459	1463
1703	1	1461	1459	1463
1704	1	1462	1459	1463
1705	2	1459	1463	1464
1706	3	1460	1459	1461
1707	3	1460	1459	1462
1708	3	1461	1459	1462
1709	1	1466	1465	1469
1710	1	1467	1465	1469
1711	1	1468	1465	1469
1712	2	1465	1469	1470
1713	3	1466	1465	1467
1714	3	1466	1465	1468
1715	3	1467	1465	1468
1716	1	1472	1471	1475
1717	1	1473	1471	1475
1718	1	1474	1471	1475
1719	2	1471	1475	1476
1720	3	1472	1471	1473
1721	3	1472	1471	1474
1722	3	1473	1471	1474
1723	1	1478	1477	1481
1724	1	1479	1477	1481
1725	1	1480	1477	1481
1726	2	1477	1481	1482
1727	3	1478	1477	1479
1728	3	1478	1477	1480
1729	3	1479	1477	1480
1730	1	1484	1483	1487
1731	1	1485	1483	1487
1732	1	1486	1483	1487
1733	2	1483	1487	1488
1734	3	1484	1483	1485
1735	3	1484	1483	1486
1736	3	1485	1483	1486
1737	1	1490	1489	1493
1738	1	1491	1489	1493
1739	1	1492	1489	1493
1740	2	1489	1493	1494
1741	3	1490	1489	1491
1742	3	1490	1489	1492
1743	3	1491	1489	1492
1744	1	1496	1495	1499
1745	1	1497	1495	1499
1746	1	1498	1495	1499
1747	2	1495	1499	1500
1748	3	1496	1495	1497
1749	3	1496	1495	1498
1750	3	1497	1495	1498
1751	1	1502	1501	1505
1752	1	1503	1501	1505
1753	1	1504	1501	1505
1754	2	1501	1505	1506
1755	3	1502	1501	1503
1756	3	1502	1501	1504
1757	3	1503	1501	1504
1758	1	1508	1507	1511
1759	1	1509	1507	1511
1760	1	1510	1507	1511
1761	2	1507	1511	1512
1762	3	1508	1507	1509
1763	3	1508	1507	1510
1764	3	1509	1507	1510
1765	1	1514	1513	1517
1766	1	1515	1513	1517
1767	1	1516	1513	1517
1768	2	1513	1517	1518
1769	3	1514	1513	1515
1770	3	1514	1513	1516
1771	3	1515	1513	1516
1772	1	1520	1519	1523
1773	1	1521	1519	1523
1774	1	1522	1519	1523
1775	2	1519	1523	1524
1776	3	1520	1519	1521
1777	3	1520	1519	1522
1778	3	1521	1519	1522
1779	1	1526	1525	1529
1780	1	1527	1525	1529
1781	1	1528	1525	1529
1782	2	1525	1529	1530
1783	3	1526	1525	1527
1784	3	1526	1525	1528
1785	3	1527	1525	1528
1786	1	1532	1531	1535
1787	1	1533	1531	1535
1788	1	1534	1531	1535
1789	2	1531	1535	1536
1790	3	1532	1531	1533
1791	3	1532	1531	1534
1792	3	1533	1531	1534
1793	1	1538	1537	1541
1794	1	1539	1537	1541
1795	1	1540	1537	1541
1796	2	1537	1541	1542
1797	3	1538	1537	1539
1798	3	1538	1537	1540
1799	3	1539	1537	1540
1800	1	1544	1543	1547
1801	1	1545	1543	1547
1802	1	1546	1543	1547
1803	2	1543	1547	1548
1804	3	1544	1543	1545
1805	3	1544	1543	1546
1806	3	1545	1543	1546
1807	1	1550	1549	1553
1808	1	1551	1549	1553
1809	1	1552	1549	1553
1810	2	1549	1553	1554
1811	3	1550	1549	1551
1812	3	1550	1549	1552
1813	3	1551	1549	1552
1814	1	1556	1555	1559
1815	1	1557	1555	1559
1816	1	1558	1555	1559
1817	2	1555	1559	1560
1818	3	1556	1555	1557
1819	3	1556	1555	1558
1820	3	1557	1555	1558
1821	1	1562	1561	1565
1822	1	1563	1561	1565
1823	1	1564	1561	1565
1824	2	1561	1565	1566
1825	3	1562	1561	1563
1826	3	1562	1561	1564
1827	3	1563	1561	1564
1828	1	1568	1567	1571
1829	1	1569	1567	1571
1830	1	1570	1567	1571
1831	2	1567	1571	1572
1832	3	1568	1567	1569
1833	3	1568	1567	1570
1834	3	1569	1567	1570
1835	1	1574	1573	1577
1836	1	1575	1573	1577
1837	1	1576	1573	1577
1838	2	1573	1577	1578
1839	3	1574	1573	1575
1840	3	1574	1573	1576
1841	3	1575	1573	1576
1842	1	1580	1579	1583
1843	1	1581	1579	1583
1844	1	1582	1579	1583
1845	2	1579	1583	1584
1846	3	1580	1579	1581
1847	3	1580	1579	1582
1848	3	1581	1579	1582
1849	1	1586	1585	1589
1850	1	1587	1585	1589
1851	1	1588	1585	1589
1852	2	1585	1589	1590
1853	3	1586	1585	1587
1854	3	1586	1585	1588
1855	3	1587	1585	1588
1856	1	1592	1591	1595
1857	1	1593	1591	1595
1858	1	1594	1591	1595
1859	2	1591	1595	1596
1860	3	1592	1591	1593
1861	3	1592	1591	1594
1862	3	1593	1591	1594
1863	1	1598	1597	1601
1864	1	1599	1597	1601
1865	1	1600	1597	1601
1866	2	1597	1601	1602
1867	3	1598	1597	1599
1868	3	1598	1597	1600
1869	3	1599	1597	1600
1870	1	1604	1603	1607
1871	1	1605	1603	1607
1872	1	1606	1603	1607
1873	2	1603	1607	1608
1874	3	1604	1603	1605
1875	3	1604	1603	1606
1876	3	1605	1603	1606
1877	1	1610	1609	1613
1878	1	1611	1609	1613
1879	1	1612	1609	1613
1880	2	1609	1613	1614
1881	3	1610	1609	1611
1882	3	1610	1609	1612
1883	3	1611	1609	1612
1884	1	1616	1615	1619
1885	1	1617	1615	1619
1886	1	1618	1615	1619
1887	2	1615	1619	1620
1888	3	1616	1615	1617
1889	3	1616	1615	1618
1890	3	1617	1615	1618
1891	1	1622	1621	1625
1892	1	1623	1621	1625
1893	1	1624	1621	1625
1894	2	1621	1625	1626
1895	3	1622	1621	1623
1896	3	1622	1621	1624
1897	3	1623	1621	1624
1898	1	1628	1627	1631
1899	1	1629	1627	1631
1900	1	1630	1627	1631
1901	2	1627	1631	1632
1902	3	1628	1627	1629
1903	3	1628	1627	1630
1904	3	1629	1627	1630
1905	1	1634	1633	1637
1906	1	1635	1633	1637
1907	1	1636	1633	1637
1908	2	1633	1637	1638
1909	3	1634	1633	1635
1910	3	1634	1633	1636
1911	3	1635	1633	1636
1912	1	1640	1639	1643
1913	1	1641	1639	1643
1914	1	1642	1639	1643
1915	2	1639	1643	1644
1916	3	1640	1639	1641
1917	3	1640	1639	1642
1918	3	1641	1639	1642
1919	1	1646	1645	1649
1920	1	1647	1645	1649
1921	1	1648	1645	1649
1922	2	1645	1649	1650
1923	3	1646	1645	1647
1924	3	1646	1645	1648
1925	3	1647	1645	1648
1926	1	1652	1651	1655
1927	1	1653	1651	1655
1928	1	1654	1651	1655
1929	2	1651	1655	1656
1930	3	1652	1651	1653
1931	3	1652	1651	1654
1932	3	1653	1651	1654
1933	1	1658	1657	1661
1934	1	1659	1657	1661
1935	1	1660	1657	1661
1936	2	1657	1661	1662
1937	3	1658	1657	1659
1938	3	1658	1657	1660
1939	3	1659	1657	1660
1940	1	1664	1663	1667
1941	1	1665	1663	1667
1942	1	1666	1663	1667
1943	2	1663	1667	1668
1944	3	1664	1663	1665
1945	3	1664	1663	1666
1946	3	1665	1663	1666
1947	1	1670	1669	1673
1948	1	1671	1669	1673
1949	1	1672	1669	1673
1950	2	1669	1673	1674
1951	3	1670	1669	1671
1952	3	1670	1669	1672
1953	3	1671	1669	1672
1954	1	1676	1675	1679
1955	1	1677	1675	1679
1956	1	1678	1675	1679
1957	2	1675	1679	1680
1958	3	1676	1675	1677
1959	3	1676	1675	1678
1960	3	1677	1675	1678
1961	1	1682	1681	1685
1962	1	1683	1681	1685
1963	1	1684	1681	1685
1964	2	1681	1685	1686
1965	3	1682	1681	1683
1966	3	1682	1681	1684
1967	3	1683	1681	1684
1968	1	1688	1687	1691
1969	1	1689	1687	1691
1970	1	1690	1687	1691
1971	2	1687	1691	1692
1972	3	1688	1687	1689
1973	3	1688	1687	1690
1974	3	1689	1687	1690
1975	1	1694	1693	1697
1976	1	1695	1693	1697
1977	1	1696	1693	1697
1978	2	1693	1697	1698
1979	3	1694	1693	1695
1980	3	1694	1693	1696
1981	3	1695	1693	1696
1982	1	1700	1699	1703
1983	1	1701	1699	1703
1984	1	1702	1699	1703
1985	2	1699	1703	1704
1986	3	1700	1699	1701
1987	3	1700	1699	1702
1988	3	1701	1699	1702
1989	1	1706	1705	1709
1990	1	1707	1705	1709
1991	1	1708	1705	1709
1992	2	1705	1709	1710
1993	3	1706	1705	1707
1994	3	1706	1705	1708
1995	3	1707	1705	1708
1996	1	1712	1711	1715
1997	1	1713	1711	1715
1998	1	1714	1711	1715
1999	2	1711	1715	1716
2000	3	1712	1711	1713
2001	3	1712	1711	1714
2002	3	1713	1711	1714
2003	1	1718	1717	1721
2004	1	1719	1717	1721
2005	1	1720	1717	1721
2006	2	1717	1721	1722
2007	3	1718	1717	1719
2008	3	1718	1717	1720
2009	3	1719	1717	1720
2010	1	1724	1723	1727
2011	1	1725	1723	1727
2012	1	1726	1723	1727
2013	2	1723	1727	1728
2014	3	1724	1723	1725
2015	3	1724	1723	1726
2016	3	1725	1723	1726
2017	1	1730	1729	1733
2018	1	1731	1729	1733
2019	1	1732	1729	1733
2020	2	1729	1733	1734
2021	3	1730	1729	1731
2022	3	1730	1729	1732
2023	3	1731	1729	1732
2024	1	1736	1735	1739
2025	1	1737	1735	1739
2026	1	1738	1735	1739
2027	2	1735	1739	1740
2028	3	1736	1735	1737
2029	3	1736	1735	1738
2030	3	1737	1735	1738
2031	1	1742	1741	1745
2032	1	1743	1741	1745
2033	1	1744	1741	1745
2034	2	1741	1745	1746
2035	3	1742	1741	1743
2036	3	1742	1741	1744
2037	3	1743	1741	1744
2038	1	1748	1747	1751
2039	1	1749	1747	1751
2040	1	1750	1747	1751
2041	2	1747	1751	1752
2042	3	1748	1747	1749
2043	3	1748	1747	1750
2044	3	1749	1747	1750
2045	1	1754	1753	1757
2046	1	1755	1753	1757
2047	1	1756	1753	1757
2048	2	1753	1757	1758
2049	3	1754	1753	1755
2050	3	1754	1753	1756
2051	3	1755	1753	1756
2052	1	1760	1759	1763
2053	1	1761	1759	1763
2054	1	1762	1759	1763
2055	2	1759	1763	1764
2056	3	1760	1759	1761
2057	3	1760	1759	1762
2058	3	1761	1759	1762
2059	1	1766	1765	1769
2060	1	1767	1765	1769
2061	1	1768	1765	1769
2062	2	1765	1769	1770
2063	3	1766	1765	1767
2064	3	1766	1765	1768
2065	3	1767	1765	1768
2066	1	1772	1771	1775
2067	1	1773	1771	1775
2068	1	1774	1771	1775
2069	2	1771	1775	1776
2070	3	1772	1771	1773
2071	3	1772	1771	1774
2072	3	1773	1771	1774
2073	1	1778	1777	1781
2074	1	1779	1777	1781
2075	1	1780	1777	1781
2076	2	1777	1781	1782
2077	3	1778	1777	1779
2078	3	1778	1777	1780
2079	3	1779	1777	1780
2080	1	1784	1783	1787
2081	1	1785	1783	1787
2082	1	1786	1783	1787
2083	2	1783	1787	1788
2084	3	1784	1783	1785
2085	3	1784	1783	1786
2086	3	1785	1783	1786
2087	1	1790	1789	1793
2088	1	1791	1789	1793
2089	1	1792	1789	1793
2090	2	1789	1793	1794
2091	3	1790	1789	1791
2092	3	1790	1789	1792
2093	3	1791	1789	1792
2094	1	1796	1795	1799
2095	1	1797	1795	1799
2096	1	1798	1795	1799
2097	2	1795	1799	1800
2098	3	1796	1795	1797
2099	3	1796	1795	1798
2100	3	1797	1795	1798
2101	1	1802	1801	1805
2102	1	1803	1801	1805
2103	1	1804	1801	1805
2104	2	1801	1805	1806
2105	3	1802	1801	1803
2106	3	1802	1801	1804
2107	3	1803	1801	1804
2108	1	1808	1807	1811
2109	1	1809	1807	1811
2110	1	1810	1807	1811
2111	2	1807	1811	1812
2112	3	1808	1807	1809
2113	3	1808	1807	1810
2114	3	1809	1807	1810
2115	1	1814	1813	1817
2116	1	1815	1813	1817
2117	1	1816	1813	1817
2118	2	1813	1817	1818
2119	3	1814	1813	1815
2120	3	1814	1813	1816
2121	3	1815	1813	1816
2122	1	1820	1819	1823
2123	1	1821	1819	1823
2124	1	1822	1819	1823
2125	2	1819	1823	1824
2126	3	1820	1819	1821
2127	3	1820	1819	1822
2128	3	1821	1819	1822
2129	1	1826	1825	1829
2130	1	1827	1825	1829
2131	1	1828	1825	1829
2132	2	1825	1829	1830
2133	3	1826	1825	1827
2134	3	1826	1825	1828
2135	3	1827	1825	1828
2136	1	1832	1831	1835
2137	1	1833	1831	1835
2138	1	1834	1831	1835
2139	2	1831	1835	1836
2140	3	1832	1831	1833
2141	3	1832	1831	1834
2142	3	1833	1831	1834
2143	1	1838	1837	1841
2144	1	1839	1837	1841
2145	1	1840	1837	1841
2146	2	1837	1841	1842
2147	3	1838	1837	1839
2148	3	1838	1837	1840
2149	3	1839	1837	1840
2150	1	1844	1843	1847
2151	1	1845	1843	1847
2152	1	1846	1843	1847
2153	2	1843	1847	1848
2154	3	1844	1843	1845
2155	3	1844	1843	1846
2156	3	1845	1843	1846
2157	1	1850	1849	1853
2158	1	1851	1849	1853
2159	1	1852	1849	1853
2160	2	1849	1853	1854
2161	3	1850	1849	1851
2162	3	1850	1849	1852
2163	3	1851	1849	1852
2164	1	1856	1855	1859
2165	1	1857	1855	1859
2166	1	1858	1855	1859
2167	2	1855	1859	1860
2168	3	1856	1855	1857
2169	3	1856	1855	1858
2170	3	1857	1855	1858
2171	1	1862	1861	1865
2172	1	1863	1861	1865
2173	1	1864	1861	1865
2174	2	1861	1865	1866
2175	3	1862	1861	1863
2176	3	1862	1861	1864
2177	3	1863	1861	1864
2178	1	1868	1867	1871
2179	1	1869	1867	1871
2180	1	1870	1867	1871
2181	2	1867	1871	1872
2182	3	1868	1867	1869
2183	3	1868	1867	1870
2184	3	1869	1867	1870
2185	1	1874	1873	1877
2186	1	1875	1873	1877
2187	1	1876	1873	1877
2188	2	1873	1877	1878
2189	3	1874	1873	1875
2190	3	1874	1873	1876
2191	3	1875	1873	1876
2192	1	1880	1879	1883
2193	1	1881	1879	1883
2194	1	1882	1879	1883
2195	2	1879	1883	1884
2196	3	1880	1879	1881
2197	3	1880	1879	1882
2198	3	1881	1879	1882
2199	1	1886	1885	1889
2200	1	1887	1885	1889
2201	1	1888	1885	1889
2202	2	1885	1889	1890
2203	3	1886	1885	1887
2204	3	1886	1885	1888
2205	3	1887	1885	1888
2206	1	1892	1891	1895
2207	1	1893	1891	1895
2208	1	1894	1891	1895
2209	2	1891	1895	1896
2210	3	1892	1891	1893
2211	3	1892	1891	1894
2212	3	1893	1891	1894
2213	1	1898	1897	1901
2214	1	1899	1897	1901
2215	1	1900	1897	1901
2216	2	1897	1901	1902
2217	3	1898	1897	1899
2218	3	1898	1897	1900
2219	3	1899	1897	1900
2220	1	1904	1903	1907
2221	1	1905	1903	1907
2222	1	1906	1903	1907
2223	2	1903	1907	1908
2224	3	1904	1903	1905
2225	3	1904	1903	1906
2226	3	1905	1903	1906
2227	1	1910	1909	1913
2228	1	1911	1909	1913
2229	1	1912	1909	1913
2230	2	1909	1913	1914
2231	3	1910	1909	1911
2232	3	1910	1909	1912
2233	3	1911	1909	1912
2234	1	1916	1915	1919
2235	1	1917	1915	1919
2236	1	1918	1915	1919
2237	2	1915	1919	1920
2238	3	1916	1915	1917
2239	3	1916	1915	1918
2240	3	1917	1915	1918
2241	1	1922	1921	1925
2242	1	1923	1921	1925
2243	1	1924	1921	1925
2244	2	1921	1925	1926
2245	3	1922	1921	1923
2246	3	1922	1921	1924
2247	3	1923	1921	1924
2248	1	1928	1927	1931
2249	1	1929	1927	1931
2250	1	1930	1927	1931
2251	2	1927	1931	1932
2252	3	1928	1927	1929
2253	3	1928	1927	1930
2254	3	1929	1927	1930
2255	1	1934	1933	1937
2256	1	1935	1933	1937
2257	1	1936	1933	1937
2258	2	1933	1937	1938
2259	3	1934	1933	1935
2260	3	1934	1933	1936
2261	3	1935	1933	1936
2262	1	1940	1939	1943
2263	1	1941	1939	1943
2264	1	1942	1939	1943
2265	2	1939	1943	1944
2266	3	1940	1939	1941
2267	3	1940	1939	1942
2268	3	1941	1939	1942
2269	1	1946	1945	1949
2270	1	1947	1945	1949
2271	1	1948	1945	1949
2272	2	1945	1949	1950
2273	3	1946	1945	1947
2274	3	1946	1945	1948
2275	3	1947	1945	1948
2276	1	1952	1951	1955
2277	1	1953	1951	1955
2278	1	1954	1951	1955
2279	2	1951	1955	1956
2280	3	1952	1951	1953
2281	3	1952	1951	1954
2282	3	1953	1951	1954
2283	1	1958	1957	1961
2284	1	1959	1957	1961
2285	1	1960	1957	1961
2286	2	1957	1961	1962
2287	3	1958	1957	1959
2288	3	1958	1957	1960
2289	3	1959	1957	1960
2290	1	1964	1963	1967
2291	1	1965	1963	1967
2292	1	1966	1963	1967
2293	2	1963	1967	1968
2294	3	1964	1963	1965
2295	3	1964	1963	1966
2296	3	1965	1963	1966
2297	1	1970	1969	1973
2298	1	1971	1969	1973
2299	1	1972	1969	1973
2300	2	1969	1973	1974
2301	3	1970	1969	1971
2302	3	1970	1969	1972
2303	3	1971	1969	1972
2304	1	1976	1975	1979
2305	1	1977	1975	1979
2306	1	1978	1975	1979
2307	2	1975	1979	1980
2308	3	1976	1975	1977
2309	3	1976	1975	1978
2310	3	1977	1975	1978
2311	1	1982	1981	1985
2312	1	1983	1981	1985
2313	1	1984	1981	1985
2314	2	1981	1985	1986
2315	3	1982	1981	1983
2316	3	1982	1981	1984
2317	3	1983	1981	1984
2318	1	1988	1987	1991
2319	1	1989	1987	1991
2320	1	1990	1987	1991
2321	2	1987	1991	1992
2322	3	1988	1987	1989
2323	3	1988	1987	1990
2324	3	1989	1987	1990
2325	1	1994	1993	1997
2326	1	1995	1993	1997
2327	1	1996	1993	1997
2328	2	1993	1997	1998
2329	3	1994	1993	1995
2330	3	1994	1993	1996
2331	3	1995	1993	1996
2332	1	2000	1999	2003
2333	1	2001	1999	2003
2334	1	2002	1999	2003
2335	2	1999	2003	2004
2336	3	2000	1999	2001
2337	3	2000	1999	2002
2338	3	2001	1999	2002
2339	1	2006	2005	2009
2340	1	2007	2005	2009
2341	1	2008	2005	2009
2342	2	2005	2009	2010
2343	3	2006	2005	2007
2344	3	2006	2005	2008
2345	3	2007	2005	2008
2346	1	2012	2011	2015
2347	1	2013	2011	2015
2348	1	2014	2011	2015
2349	2	2011	2015	2016
2350	3	2012	2011	2013
2351	3	2012	2011	2014
2352	3	2013	2011	2014
2353	1	2018	2017	2021
2354	1	2019	2017	2021
2355	1	2020	2017	2021
2356	2	2017	2021	2022
2357	3	2018	2017	2019
2358	3	2018	2017	2020
2359	3	2019	2017	2020
2360	1	2024	2023	2027
2361	1	2025	2023	2027
2362	1	2026	2023	2027
2363	2	2023	2027	2028
2364	3	2024	2023	2025
2365	3	2024	2023	2026
2366	3	2025	2023	2026
2367	1	2030	2029	2033
2368	1	2031	2029	2033
2369	1	2032	2029	2033
2370	2	2029	2033	2034
2371	3	2030	2029	2031
2372	3	2030	2029	2032
2373	3	2031	2029	2032
2374	1	2036	2035	2039
2375	1	2037	2035	2039
2376	1	2038	2035	2039
2377	2	2035	2039	2040
2378	3	2036	2035	2037
2379	3	2036	2035	2038
2380	3	2037	2035	2038
2381	1	2042	2041	2045
2382	1	2043	2041	2045
2383	1	2044	2041	2045
2384	2	2041	2045	2046
2385	3	2042	2041	2043
2386	3	2042	2041	2044
2387	3	2043	2041	2044
2388	1	2048	2047	2051
2389	1	2049	2047	2051
2390	1	2050	2047	2051
2391	2	2047	2051	2052
2392	3	2048	2047	2049
2393	3	2048	2047	2050
2394	3	2049	2047	2050
2395	1	2054	2053	2057
2396	1	2055	2053	2057
2397	1	2056	2053	2057
2398	2	2053	2057	2058
2399	3	2054	2053	2055
2400	3	2054	2053	2056
2401	3	2055	2053	2056
2402	1	2060	2059	2063
2403	1	2061	2059	2063
2404	1	2062	2059	2063
2405	2	2059	2063	2064
2406	3	2060	2059	2061
2407	3	2060	2059	2062
2408	3	2061	2059	2062
2409	1	2066	2065	2069
2410	1	2067	2065	2069
2411	1	2068	2065	2069
2412	2	2065	2069	2070
2413	3	2066	2065	2067
2414	3	2066	2065	2068
2415	3	2067	2065	2068
2416	1	2072	2071	2075
2417	1	2073	2071	2075
2418	1	2074	2071	2075
2419	2	2071	2075	2076
2420	3	2072	2071	2073
2421	3	2072	2071	2074
2422	3	2073	2071	2074
2423	1	2078	2077	2081
2424	1	2079	2077	2081
2425	1	2080	2077	2081
2426	2	2077	2081	2082
2427	3	2078	2077	2079
2428	3	2078	2077	2080
2429	3	2079	2077	2080
2430	1	2084	2083	2087
2431	1	2085	2083	2087
2432	1	2086	2083	2087
2433	2	2083	2087	2088
2434	3	2084	2083	2085
2435	3	2084	2083	2086
2436	3	2085	2083	2086
2437	1	2090	2089	2093
2438	1	2091	2089	2093
2439	1	2092	2089	2093
2440	2	2089	2093	2094
2441	3	2090	2089	2091
2442	3	2090	2089	2092
2443	3	2091	2089	2092
2444	1	2096	2095	2099
2445	1	2097	2095	2099
2446	1	2098	2095	2099
2447	2	2095	2099	2100
2448	3	2096	2095	2097
2449	3	2096	2095	2098
2450	3	2097	2095	2098
2451	1	2102	2101	2105
2452	1	2103	2101	2105
2453	1	2104	2101	2105
2454	2	2101	2105	2106
2455	3	2102	2101	2103
2456	3	2102	2101	2104
2457	3	2103	2101	2104
2458	1	2108	2107	2111
2459	1	2109	2107	2111
2460	1	2110	2107	2111
2461	2	2107	2111	2112
2462	3	2108	2107	2109
2463	3	2108	2107	2110
2464	3	2109	2107	2110
2465	1	2114	2113	2117
2466	1	2115	2113	2117
2467	1	2116	2113	2117
2468	2	2113	2117	2118
2469	3	2114	2113	2115
2470	3	2114	2113	2116
2471	3	2115	2113	2116
2472	1	2120	2119	2123
2473	1	2121	2119	2123
2474	1	2122	2119	2123
2475	2	2119	2123	2124
2476	3	2120	2119	2121
2477	3	2120	2119	2122
2478	3	2121	2119	2122
2479	1	2126	2125	2129
2480	1	2127	2125	2129
2481	1	2128	2125	2129
2482	2	2125	2129	2130
2483	3	2126	2125	2127
2484	3	2126	2125	2128
2485	3	2127	2125	2128
2486	1	2132	2131	2135
2487	1	2133	2131	2135
2488	1	2134	2131	2135
2489	2	2131	2135	2136
2490	3	2132	2131	2133
2491	3	2132	2131	2134
2492	3	2133	2131	2134
2493	1	2138	2137	2141
2494	1	2139	2137	2141
2495	1	2140	2137	2141
2496	2	2137	2141	2142
2497	3	2138	2137	2139
2498	3	2138	2137	2140
2499	3	2139	2137	2140
2500	1	2144	2143	2147
2501	1	2145	2143	2147
2502	1	2146	2143	2147
2503	2	2143	2147	2148
2504	3	2144	2143	2145
2505	3	2144	2143	2146
2506	3	2145	2143	2146
2507	1	2150	2149	2153
2508	1	2151	2149	2153
2509	1	2152	2149	2153
2510	2	2149	2153	2154
2511	3	2150	2149	2151
2512	3	2150	2149	2152
2513	3	2151	2149	2152
2514	1	2156	2155	2159
2515	1	2157	2155	2159
2516	1	2158	2155	2159
2517	2	2155	2159	2160
2518	3	2156	2155	2157
2519	3	2156	2155	2158
2520	3	2157	2155	2158
2521	1	2162	2161	2165
2522	1	2163	2161	2165
2523	1	2164	2161	2165
2524	2	2161	2165	2166
2525	3	2162	2161	2163
2526	3	2162	2161	2164
2527	3	2163	2161	2164
2528	1	2168	2167	2171
2529	1	2169	2167	2171
2530	1	2170	2167	2171
2531	2	2167	2171	2172
2532	3	2168	2167	2169
2533	3	2168	2167	2170
2534	3	2169	2167	2170
2535	1	2174	2173	2177
2536	1	2175	2173	2177
2537	1	2176	2173	2177
2538	2	2173	2177	2178
2539	3	2174	2173	2175
2540	3	2174	2173	2176
2541	3	2175	2173	2176
2542	1	2180	2179	2183
2543	1	2181	2179	2183
2544	1	2182	2179	2183
2545	2	2179	2183	2184
2546	3	2180	2179	2181
2547	3	2180	2179	2182
2548	3	2181	2179	2182
2549	1	2186	2185	2189
2550	1	2187	2185	2189
2551	1	2188	2185	2189
2552	2	2185	2189	2190
2553	3	2186	2185	2187
2554	3	2186	2185	2188
2555	3	2187	2185	2188
2556	1	2192	2191	2195
2557	1	2193	2191	2195
2558	1	2194	2191	2195
2559	2	2191	2195	2196
2560	3	2192	2191	2193
2561	3	2192	2191	2194
2562	3	2193	2191	2194
2563	1	2198	2197	2201
2564	1	2199	2197	2201
2565	1	2200	2197	2201
2566	2	2197	2201	2202
2567	3	2198	2197	2199
2568	3	2198	2197	2200
2569	3	2199	2197	2200
2570	1	2204	2203	2207
2571	1	2205	2203	2207
2572	1	2206	2203	2207
2573	2	2203	2207	2208
2574	3	2204	2203	2205
2575	3	2204	2203	2206
2576	3	2205	2203	2206
2577	1	2210	2209	2213
2578	1	2211	2209	2213
2579	1	2212	2209	2213
2580	2	2209	2213	2214
2581	3	2210	2209	2211
2582	3	2210	2209	2212
2583	3	2211	2209	2212
2584	1	2216	2215	2219
2585	1	2217	2215	2219
2586	1	2218	2215	2219
2587	2	2215	2219	2220
2588	3	2216	2215	2217
2589	3	2216	2215	2218
2590	3	2217	2215	2218
2591	1	2222	2221	2225
2592	1	2223	2221	2225
2593	1	2224	2221	2225
2594	2	2221	2225	2226
2595	3	2222	2221	2223
2596	3	2222	2221	2224
2597	3	2223	2221	2224
2598	1	2228	2227	2231
2599	1	2229	2227	2231
2600	1	2230	2227	2231
2601	2	2227	2231	2232
2602	3	2228	2227	2229
2603	3	2228	2227	2230
2604	3	2229	2227	2230
2605	1	2234	2233	2237
2606	1	2235	2233	2237
2607	1	2236	2233	2237
2608	2	2233	2237	2238
2609	3	2234	2233	2235
2610	3	2234	2233	2236
2611	3	2235	2233	2236
2612	1	2240	2239	2243
2613	1	2241	2239	2243
2614	1	2242	2239	2243
2615	2	2239	2243	2244
2616	3	2240	2239	2241
2617	3	2240	2239	2242
2618	3	2241	2239	2242
2619	1	2246	2245	2249
2620	1	2247	2245	2249
2621	1	2248	2245	2249
2622	2	2245	2249	2250
2623	3	2246	2245	2247
2624	3	2246	2245	2248
2625	3	2247	2245	2248
2626	1	2252	2251	2255
2627	1	2253	2251	2255
2628	1	2254	2251	2255
2629	2	2251	2255	2256
2630	3	2252	2251	2253
2631	3	2252	2251	2254
2632	3	2253	2251	2254
2633	1	2258	2257	2261
2634	1	2259	2257	2261
2635	1	2260	2257	2261
2636	2	2257	2261	2262
2637	3	2258	2257	2259
2638	3	2258	2257	2260
2639	3	2259	2257	2260
2640	1	2264	2263	2267
2641	1	2265	2263	2267
2642	1	2266	2263	2267
2643	2	2263	2267	2268
2644	3	2264	2263	2265
2645	3	2264	2263	2266
2646	3	2265	2263	2266
2647	1	2270	2269	2273
2648	1	2271	2269	2273
2649	1	2272	2269	2273
2650	2	2269	2273	2274
2651	3	2270	2269	2271
2652	3	2270	2269	2272
2653	3	2271	2269	2272
2654	1	2276	2275	2279
2655	1	2277	2275	2279
2656	1	2278	2275	2279
2657	2	2275	2279	2280
2658	3	2276	2275	2277
2659	3	2276	2275	2278
2660	3	2277	2275	2278
2661	1	2282	2281	2285
2662	1	2283	2281	2285
2663	1	2284	2281	2285
2664	2	2281	2285	2286
2665	3	2282	2281	2283
2666	3	2282	2281	2284
2667	3	2283	2281	2284
2668	1	2288	2287	2291
2669	1	2289	2287	2291
2670	1	2290	2287	2291
2671	2	2287	2291	2292
2672	3	2288	2287	2289
2673	3	2288	2287	2290
2674	3	2289	2287	2290
2675	1	2294	2293	2297
2676	1	2295	2293	2297
2677	1	2296	2293	2297
2678	2	2293	2297	2298
2679	3	2294	2293	2295
2680	3	2294	2293	2296
2681	3	2295	2293	2296
2682	1	2300	2299	2303
2683	1	2301	2299	2303
2684	1	2302	2299	2303
2685	2	2299	2303	2304
2686	3	2300	2299	2301
2687	3	2300	2299	2302
2688	3	2301	2299	2302
2689	1	2306	2305	2309
2690	1	2307	2305	2309
2691	1	2308	2305	2309
2692	2	2305	2309	2310
2693	3	2306	2305	2307
2694	3	2306	2305	2308
2695	3	2307	2305	2308
2696	1	2312	2311	2315
2697	1	2313	2311	2315
2698	1	2314	2311	2315
2699	2	2311	2315	2316
2700	3	2312	2311	2313
2701	3	2312	2311	2314
2702	3	2313	2311	2314
2703	1	2318	2317	2321
2704	1	2319	2317	2321
2705	1	2320	2317	2321
2706	2	2317	2321	2322
2707	3	2318	2317	2319
2708	3	2318	2317	2320
2709	3	2319	2317	2320
2710	1	2324	2323	2327
2711	1	2325	2323	2327
2712	1	2326	2323	2327
2713	2	2323	2327	2328
2714	3	2324	2323	2325
2715	3	2324	2323	2326
2716	3	2325	2323	2326
2717	1	2330	2329	2333
2718	1	2331	2329	2333
2719	1	2332	2329	2333
2720	2	2329	2333	2334
2721	3	2330	2329	2331
2722	3	2330	2329	2332
2723	3	2331	2329	2332
2724	1	2336	2335	2339
2725	1	2337	2335	2339
2726	1	2338	2335	2339
2727	2	2335	2339	2340
2728	3	2336	2335	2337
2729	3	2336	2335	2338
2730	3	2337	2335	2338
2731	1	2342	2341	2345
2732	1	2343	2341	2345
2733	1	2344	2341	2345
2734	2	2341	2345	2346
2735	3	2342	2341	2343
2736	3	2342	2341	2344
2737	3	2343	2341	2344
2738	1	2348	2347	2351
2739	1	2349	2347	2351
2740	1	2350	2347	2351
2741	2	2347	2351	2352
2742	3	2348	2347	2349
2743	3	2348	2347	2350
2744	3	2349	2347	2350
2745	1	2354	2353	2357
2746	1	2355	2353	2357
2747	1	2356	2353	2357
2748	2	2353	2357	2358
2749	3	2354	2353	2355
2750	3	2354	2353	2356
2751	3	2355	2353	2356
2752	1	2360	2359	2363
2753	1	2361	2359	2363
2754	1	2362	2359	2363
2755	2	2359	2363	2364
2756	3	2360	2359	2361
2757	3	2360	2359	2362
2758	3	2361	2359	2362
2759	1	2366	2365	2369
2760	1	2367	2365	2369
2761	1	2368	2365	2369
2762	2	2365	2369	2370
2763	3	2366	2365	2367
2764	3	2366	2365	2368
2765	3	2367	2365	2368
2766	1	2372	2371	2375
2767	1	2373	2371	2375
2768	1	2374	2371	2375
2769	2	2371	2375	2376
2770	3	2372	2371	2373
2771	3	2372	2371	2374
2772	3	2373	2371	2374
2773	1	2378	2377	2381
2774	1	2379	2377	2381
2775	1	2380	2377	2381
2776	2	2377	2381	2382
2777	3	2378	2377	2379
2778	3	2378	2377	2380
2779	3	2379	2377	2380
2780	1	2384	2383	2387
2781	1	2385	2383	2387
2782	1	2386	2383	2387
2783	2	2383	2387	2388
2784	3	2384	2383	2385
2785	3	2384	2383	2386
2786	3	2385	2383	2386
2787	1	2390	2389	2393
2788	1	2391	2389	2393
2789	1	2392	2389	2393
2790	2	2389	2393	2394
2791	3	2390	2389	2391
2792	3	2390	2389	2392
2793	3	2391	2389	2392
2794	1	2396	2395	2399
2795	1	2397	2395	2399
2796	1	2398	2395	2399
2797	2	2395	2399	2400
2798	3	2396	2395	2397
2799	3	2396	2395	2398
2800	3	2397	2395	2398
2801	1	2402	2401	2405
2802	1	2403	2401	2405
2803	1	2404	2401	2405
2804	2	2401	2405	2406
2805	3	2402	2401	2403
2806	3	2402	2401	2404
2807	3	2403	2401	2404
2808	1	2408	2407	2411
2809	1	2409	2407	2411
2810	1	2410	2407	2411
2811	2	2407	2411	2412
2812	3	2408	2407	2409
2813	3	2408	2407	2410
2814	3	2409	2407	2410
2815	1	2414	2413	2417
2816	1	2415	2413	2417
2817	1	2416	2413	2417
2818	2	2413	2417	2418
2819	3	2414	2413	2415
2820	3	2414	2413	2416
2821	3	2415	2413	2416
2822	1	2420	2419	2423
2823	1	2421	2419	2423
2824	1	2422	2419	2423
2825	2	2419	2423	2424
2826	3	2420	2419	2421
2827	3	2420	2419	2422
2828	3	2421	2419	2422
2829	1	2426	2425	2429
2830	1	2427	2425	2429
2831	1	2428	2425	2429
2832	2	2425	2429	2430
2833	3	2426	2425	2427
2834	3	2426	2425	2428
2835	3	2427	2425	2428
2836	1	2432	2431	2435
2837	1	2433	2431	2435
2838	1	2434	2431	2435
2839	2	2431	2435	2436
2840	3	2432	2431	2433
2841	3	2432	2431	2434
2842	3	2433	2431	2434
2843	1	2438	2437	2441
2844	1	2439	2437	2441
2845	1	2440	2437	2441
2846	2	2437	2441	2442
2847	3	2438	2437	2439
2848	3	2438	2437	2440
2849	3	2439	2437	2440
2850	1	2444	2443	2447
2851	1	2445	2443	2447
2852	1	2446	2443	2447
2853	2	2443	2447	2448
2854	3	2444	2443	2445
2855	3	2444	2443	2446
2856	3	2445	2443	2446
2857	1	2450	2449	2453
2858	1	2451	2449	2453
2859	1	2452	2449	2453
2860	2	2449	2453	2454
2861	3	2450	2449	2451
2862	3	2450	2449	2452
2863	3	2451	2449	2452
2864	1	2456	2455	2459
2865	1	2457	2455	2459
2866	1	2458	2455	2459
2867	2	2455	2459	2460
2868	3	2456	2455	2457
2869	3	2456	2455	2458
2870	3	2457	2455	2458
2871	1	2462	2461	2465
2872	1	2463	2461	2465
2873	1	2464	2461	2465
2874	2	2461	2465	2466
2875	3	2462	2461	2463
2876	3	2462	2461	2464
2877	3	2463	2461	2464
2878	1	2468	2467	2471
2879	1	2469	2467	2471
2880	1	2470	2467	2471
2881	2	2467	2471	2472
2882	3	2468	2467	2469
2883	3	2468	2467	2470
2884	3	2469	2467	2470
2885	1	2474	2473	2477
2886	1	2475	2473	2477
2887	1	2476	2473	2477
2888	2	2473	2477	2478
2889	3	2474	2473	2475
2890	3	2474	2473	2476
2891	3	2475	2473	2476
2892	1	2480	2479	2483
2893	1	2481	2479	2483
2894	1	2482	2479	2483
2895	2	2479	2483	2484
2896	3	2480	2479	2481
2897	3	2480	2479	2482
2898	3	2481	2479	2482
2899	1	2486	2485	2489
2900	1	2487	2485	2489
2901	1	2488	2485	2489
2902	2	2485	2489	2490
2903	3	2486	2485	2487
2904	3	2486	2485	2488
2905	3	2487	2485	2488
2906	1	2492	2491	2495
2907	1	2493	2491	2495
2908	1	2494	2491	2495
2909	2	2491	2495	2496
2910	3	2492	2491	2493
2911	3	2492	2491	2494
2912	3	2493	2491	2494
2913	1	2498	2497	2501
2914	1	2499	2497	2501
2915	1	2500	2497	2501
2916	2	2497	2501	2502
2917	3	2498	2497	2499
2918	3	2498	2497	2500
2919	3	2499	2497	2500
2920	1	2504	2503	2507
2921	1	2505	2503	2507
2922	1	2506	2503	2507
2923	2	2503	2507	2508
2924	3	2504	2503	2505
2925	3	2504	2503	2506
2926	3	2505	2503	2506
2927	1	2510	2509	2513
2928	1	2511	2509	2513
2929	1	2512	2509	2513
2930	2	2509	2513	2514
2931	3	2510	2509	2511
2932	3	2510	2509	2512
2933	3	2511	2509	2512
2934	1	2516	2515	2519
2935	1	2517	2515	2519
2936	1	2518	2515	2519
2937	2	2515	2519	2520
2938	3	2516	2515	2517
2939	3	2516	2515	2518
2940	3	2517	2515	2518
2941	1	2522	2521	2525
2942	1	2523	2521	2525
2943	1	2524	2521	2525
2944	2	2521	2525	2526
2945	3	2522	2521	2523
2946	3	2522	2521	2524
2947	3	2523	2521	2524
2948	1	2528	2527	2531
2949	1	2529	2527	2531
2950	1	2530	2527	2531
2951	2	2527	2531	2532
2952	3	2528	2527	2529
2953	3	2528	2527	2530
2954	3	2529	2527	2530
2955	1	2534	2533	2537
2956	1	2535	2533	2537
2957	1	2536	2533	2537
2958	2	2533	2537	2538
2959	3	2534	2533	2535
2960	3	2534	2533	2536
2961	3	2535	2533	2536
2962	1	2540	2539	2543
2963	1	2541	2539	2543
2964	1	2542	2539	2543
2965	2	2539	2543	2544
2966	3	2540	2539	2541
2967	3	2540	2539	2542
2968	3	2541	2539	2542
2969	1	2546	2545	2549
2970	1	2547	2545	2549
2971	1	2548	2545	2549
2972	2	2545	2549	2550
2973	3	2546	2545	2547
2974	3	2546	2545	2548
2975	3	2547	2545	2548
2976	1	2552	2551	2555
2977	1	2553	2551	2555
2978	1	2554	2551	2555
2979	2	2551	2555	2556
2980	3	2552	2551	2553
2981	3	2552	2551	2554
2982	3	2553	2551	2554
2983	1	2558	2557	2561
2984	1	2559	2557	2561
2985	1	2560	2557	2561
2986	2	2557	2561	2562
2987	3	2558	2557	2559
2988	3	2558	2557	2560
2989	3	2559	2557	2560
2990	1	2564	2563	2567
2991	1	2565	2563	2567
2992	1	2566	2563	2567
2993	2	2563	2567	2568
2994	3	2564	2563	2565
2995	3	2564	2563	2566
2996	3	2565	2563	2566
2997	1	2570	2569	2573
2998	1	2571	2569	2573
2999	1	2572	2569	2573
3000	2	2569	2573	2574
3001	3	2570	2569	2571
3002	3	2570	2569	2572
3003	3	2571	2569	2572
3004	1	2576	2575	2579
3005	1	2577	2575	2579
3006	1	2578	2575	2579
3007	2	2575	2579	2580
3008	3	2576	2575	2577
3009	3	2576	2575	2578
3010	3	2577	2575	2578
3011	1	2582	2581	2585
3012	1	2583	2581	2585
3013	1	2584	2581	2585
3014	2	2581	2585	2586
3015	3	2582	2581	2583
3016	3	2582	2581	2584
3017	3	2583	2581	2584
3018	1	2588	2587	2591
3019	1	2589	2587	2591
3020	1	2590	2587	2591
3021	2	2587	2591	2592
3022	3	2588	2587	2589
3023	3	2588	2587	2590
3024	3	2589	2587	2590
3025	1	2594	2593	2597
3026	1	2595	2593	2597
3027	1	2596	2593	2597
3028	2	2593	2597	2598
3029	3	2594	2593	2595
3030	3	2594	2593	2596
3031	3	2595	2593	2596
3032	1	2600	2599	2603
3033	1	2601	2599	2603
3034	1	2602	2599	2603
3035	2	2599	2603	2604
3036	3	2600	2599	2601
3037	3	2600	2599	2602
3038	3	2601	2599	2602
3039	1	2606	2605	2609
3040	1	2607	2605	2609
3041	1	2608	2605	2609
3042	2	2605	2609	2610
3043	3	2606	2605	2607
3044	3	2606	2605	2608
3045	3	2607	2605	2608
3046	1	2612	2611	2615
3047	1	2613	2611	2615
3048	1	2614	2611	2615
3049	2	2611	2615	2616
3050	3	2612	2611	2613
3051	3	2612	2611	2614
3052	3	2613	2611	2614
3053	1	2618	2617	2621
3054	1	2619	2617	2621
3055	1	2620	2617	2621
3056	2	2617	2621	2622
3057	3	2618	2617	2619
3058	3	2618	2617	2620
3059	3	2619	2617	2620
3060	1	2624	2623	2627
3061	1	2625	2623	2627
3062	1	2626	2623	2627
3063	2	2623	2627	2628
3064	3	2624	2623	2625
3065	3	2624	2623	2626
3066	3	2625	2623	2626
3067	1	2630	2629	2633
3068	1	2631	2629	2633
3069	1	2632	2629	2633
3070	2	2629	2633	2634
3071	3	2630	2629	2631
3072	3	2630	2629	2632
3073	3	2631	2629	2632
3074	1	2636	2635	2639
3075	1	2637	2635	2639
3076	1	2638	2635	2639
3077	2	2635	2639	2640
3078	3	2636	2635	2637
3079	3	2636	2635	2638
3080	3	2637	2635	2638
3081	1	2642	2641	2645
3082	1	2643	2641	2645
3083	1	2644	2641	2645
3084	2	2641	2645	2646
3085	3	2642	2641	2643
3086	3	2642	2641	2644
3087	3	2643	2641	2644
3088	1	2648	2647	2651
3089	1	2649	2647	2651
3090	1	2650	2647	2651
3091	2	2647	2651	2652
3092	3	2648	2647	2649
3093	3	2648	2647	2650
3094	3	2649	2647	2650
3095	1	2654	2653	2657
3096	1	2655	2653	2657
3097	1	2656	2653	2657
3098	2	2653	2657	2658
3099	3	2654	2653	2655
3100	3	2654	2653	2656
3101	3	2655	2653	2656
3102	1	2660	2659	2663
3103	1	2661	2659	2663
3104	1	2662	2659	2663
3105	2	2659	2663	2664
3106	3	2660	2659	2661
3107	3	2660	2659	2662
3108	3	2661	2659	2662
3109	1	2666	2665	2669
3110	1	2667	2665	2669
3111	1	2668	2665	2669
3112	2	2665	2669	2670
3113	3	2666	2665	2667
3114	3	2666	2665	2668
3115	3	2667	2665	2668
3116	1	2672	2671	2675
3117	1	2673	2671	2675
3118	1	2674	2671	2675
3119	2	2671	2675	2676
3120	3	2672	2671	2673
3121	3	2672	2671	2674
3122	3	2673	2671	2674
3123	1	2678	2677	2681
3124	1	2679	2677	2681
3125	1	2680	2677	2681
3126	2	2677	2681	2682
3127	3	2678	2677	2679
3128	3	2678	2677	2680
3129	3	2679	2677	2680
3130	1	2684	2683	2687
3131	1	2685	2683	2687
3132	1	2686	2683	2687
3133	2	2683	2687	2688
3134	3	2684	2683	2685
3135	3	2684	2683	2686
3136	3	2685	2683	2686
3137	1	2690	2689	2693
3138	1	2691	2689	2693
3139	1	2692	2689	2693
3140	2	2689	2693	2694
3141	3	2690	2689	2691
3142	3	2690	2689	2692
3143	3	2691	2689	2692
3144	1	2696	2695	2699
3145	1	2697	2695	2699
3146	1	2698	2695	2699
3147	2	2695	2699	2700
3148	3	2696	2695	2697
3149	3	2696	2695	2698
3150	3	2697	2695	2698
3151	1	2702	2701	2705
3152	1	2703	2701	2705
3153	1	2704	2701	2705
3154	2	2701	2705	2706
3155	3	2702	2701	2703
3156	3	2702	2701	2704
3157	3	2703	2701	2704
3158	1	2708	2707	2711
3159	1	2709	2707	2711
3160	1	2710	2707	2711
3161	2	2707	2711	2712
3162	3	2708	2707	2709
3163	3	2708	2707	2710
3164	3	2709	2707	2710
3165	1	2714	2713	2717
3166	1	2715	2713	2717
3167	1	2716	2713	2717
3168	2	2713	2717	2718
3169	3	2714	2713	2715
3170	3	2714	2713	2716
3171	3	2715	2713	2716
3172	1	2720	2719	2723
3173	1	2721	2719	2723
3174	1	2722	2719	2723
3175	2	2719	2723	2724
3176	3	2720	2719	2721
3177	3	2720	2719	2722
3178	3	2721	2719	2722
3179	1	2726	2725	2729
3180	1	2727	2725	2729
3181	1	2728	2725	2729
3182	2	2725	2729	2730
3183	3	2726	2725	2727
3184	3	2726	2725	2728
3185	3	2727	2725	2728
3186	1	2732	2731	2735
3187	1	2733	2731	2735
3188	1	2734	2731	2735
3189	2	2731	2735	2736
3190	3	2732	2731	2733
3191	3	2732	2731	2734
3192	3	2733	2731	2734
3193	1	2738	2737	2741
3194	1	2739	2737	2741
3195	1	2740	2737	2741
3196	2	2737	2741	2742
3197	3	2738	2737	2739
3198	3	2738	2737	2740
3199	3	2739	2737	2740
3200	1	2744	2743	2747
3201	1	2745	2743	2747
3202	1	2746	2743	2747
3203	2	2743	2747	2748
3204	3	2744	2743	2745
3205	3	2744	2743	2746
3206	3	2745	2743	2746
3207	1	2750	2749	2753
3208	1	2751	2749	2753
3209	1	2752	2749	2753
3210	2	2749	2753	2754
3211	3	2750	2749	2751
3212	3	2750	2749	2752
3213	3	2751	2749	2752
3214	1	2756	2755	2759
3215	1	2757	2755	2759
3216	1	2758	2755	2759
3217	2	2755	2759	2760
3218	3	2756	2755	2757
3219	3	2756	2755	2758
3220	3	2757	2755	2758
3221	1	2762	2761	2765
3222	1	2763	2761	2765
3223	1	2764	2761	2765
3224	2	2761	2765	2766
3225	3	2762	2761	2763
3226	3	2762	2761	2764
3227	3	2763	2761	2764
3228	1	2768	2767	2771
3229	1	2769	2767	2771
3230	1	2770	2767	2771
3231	2	2767	2771	2772
3232	3	2768	2767	2769
3233	3	2768	2767	2770
3234	3	2769	2767	2770
3235	1	2774	2773	2777
3236	1	2775	2773	2777
3237	1	2776	2773	2777
3238	2	2773	2777	2778
3239	3	2774	2773	2775
3240	3	2774	2773	2776
3241	3	2775	2773	2776
3242	1	2780	2779	2783
3243	1	2781	2779	2783
3244	1	2782	2779	2783
3245	2	2779	2783	2784
3246	3	2780	2779	2781
3247	3	2780	2779	2782
3248	3	2781	2779	2782
3249	1	2786	2785	2789
3250	1	2787	2785	2789
3251	1	2788	2785	2789
3252	2	2785	2789	2790
3253	3	2786	2785	2787
3254	3	2786	2785	2788
3255	3	2787	2785	2788
3256	1	2792	2791	2795
3257	1	2793	2791	2795
3258	1	2794	2791	2795
3259	2	2791	2795	2796
3260	3	2792	2791	2793
3261	3	2792	2791	2794
3262	3	2793	2791	2794
3263	1	2798	2797	2801
3264	1	2799	2797	2801
3265	1	2800	2797	2801
3266	2	2797	2801	2802
3267	3	2798	2797	2799
3268	3	2798	2797	2800
3269	3	2799	2797	2800
3270	1	2804	2803	2807
3271	1	2805	2803	2807
3272	1	2806	2803	2807
3273	2	2803	2807	2808
3274	3	2804	2803	2805
3275	3	2804	2803	2806
3276	3	2805	2803	2806
3277	1	2810	2809	2813
3278	1	2811	2809	2813
3279	1	2812	2809	2813
3280	2	2809	2813	2814
3281	3	2810	2809	2811
3282	3	2810	2809	2812
3283	3	2811	2809	2812
3284	1	2816	2815	2819
3285	1	2817	2815	2819
3286	1	2818	2815	2819
3287	2	2815	2819	2820
3288	3	2816	2815	2817
3289	3	2816	2815	2818
3290	3	2817	2815	2818
3291	1	2822	2821	2825
3292	1	2823	2821	2825
3293	1	2824	2821	2825
3294	2	2821	2825	2826
3295	3	2822	2821	2823
3296	3	2822	2821	2824
3297	3	2823	2821	2824
3298	1	2828	2827	2831
3299	1	2829	2827	2831
3300	1	2830	2827	2831
3301	2	2827	2831	2832
3302	3	2828	2827	2829
3303	3	2828	2827	2830
3304	3	2829	2827	2830
3305	1	2834	2833	2837
3306	1	2835	2833	2837
3307	1	2836	2833	2837
3308	2	2833	2837	2838
3309	3	2834	2833	2835
3310	3	2834	2833	2836
3311	3	2835	2833	2836
3312	1	2840	2839	2843
3313	1	2841	2839	2843
3314	1	2842	2839	2843
3315	2	2839	2843	2844
3316	3	2840	2839	2841
3317	3	2840	2839	2842
3318	3	2841	2839	2842
3319	1	2846	2845	2849
3320	1	2847	2845	2849
3321	1	2848	2845	2849
3322	2	2845	2849	2850
3323	3	2846	2845	2847
3324	3	2846	2845	2848
3325	3	2847	2845	2848
3326	1	2852	2851	2855
3327	1	2853	2851	2855
3328	1	2854	2851	2855
3329	2	2851	2855	2856
3330	3	2852	2851	2853
3331	3	2852	2851	2854
3332	3	2853	2851	2854
3333	1	2858	2857	2861
3334	1	2859	2857	2861
3335	1	2860	2857	2861
3336	2	2857	2861	2862
3337	3	2858	2857	2859
3338	3	2858	2857	2860
3339	3	2859	2857	2860
3340	1	2864	2863	2867
3341	1	2865	2863	2867
3342	1	2866	2863	2867
3343	2	2863	2867	2868
3344	3	2864	2863	2865
3345	3	2864	2863	2866
3346	3	2865	2863	2866
3347	1	2870	2869	2873
3348	1	2871	2869	2873
3349	1	2872	2869	2873
3350	2	2869	2873	2874
3351	3	2870	2869	2871
3352	3	2870	2869	2872
3353	3	2871	2869	2872
3354	1	2876	2875	2879
3355	1	2877	2875	2879
3356	1	2878	2875	2879
3357	2	2875	2879	2880
3358	3	2876	2875	2877
3359	3	2876	2875	2878
3360	3	2877	2875	2878
3361	1	2882	2881	2885
3362	1	2883	2881	2885
3363	1	2884	2881	2885
3364	2	2881	2885	2886
3365	3	2882	2881	2883
3366	3	2882	2881	2884
3367	3	2883	2881	2884
3368	1	2888	2887	2891
3369	1	2889	2887	2891
3370	1	2890	2887	2891
3371	2	2887	2891	2892
3372	3	2888	2887	2889
3373	3	2888	2887	2890
3374	3	2889	2887	2890
3375	1	2894	2893	2897
3376	1	2895	2893	2897
3377	1	2896	2893	2897
3378	2	2893	2897	2898
3379	3	2894	2893	2895
3380	3	2894	2893	2896
3381	3	2895	2893	2896
3382	1	2900	2899	2903
3383	1	2901	2899	2903
3384	1	2902	2899	2903
3385	2	2899	2903	2904
3386	3	2900	2899	2901
3387	3	2900	2899	2902
3388	3	2901	2899	2902
3389	1	2906	2905	2909
3390	1	2907	2905	2909
3391	1	2908	2905	2909
3392	2	2905	2909	2910
3393	3	2906	2905	2907
3394	3	2906	2905	2908
3395	3	2907	2905	2908
3396	1	2912	2911	2915
3397	1	2913	2911	2915
3398	1	2914	2911	2915
3399	2	2911	2915	2916
3400	3	2912	2911	2913
3401	3	2912	2911	2914
3402	3	2913	2911	2914
3403	1	2918	2917	2921
3404	1	2919	2917	2921
3405	1	2920	2917	2921
3406	2	2917	2921	2922
3407	3	2918	2917	2919
3408	3	2918	2917	2920
3409	3	2919	2917	2920
3410	1	2924	2923	2927
3411	1	2925	2923	2927
3412	1	2926	2923	2927
3413	2	2923	2927	2928
3414	3	2924	2923	2925
3415	3	2924	2923	2926
3416	3	2925	2923	2926
3417	1	2930	2929	2933
3418	1	2931	2929	2933
3419	1	2932	2929	2933
3420	2	2929	2933	2934
3421	3	2930	2929	2931
3422	3	2930	2929	2932
3423	3	2931	2929	2932
3424	1	2936	2935	2939
3425	1	2937	2935	2939
3426	1	2938	2935	2939
3427	2	2935	2939	2940
3428	3	2936	2935	2937
3429	3	2936	2935	2938
3430	3	2937	2935	2938
3431	1	2942	2941	2945
3432	1	2943	2941	2945
3433	1	2944	2941	2945
3434	2	2941	2945	2946
3435	3	2942	2941	2943
3436	3	2942	2941	2944
3437	3	2943	2941	2944
3438	1	2948	2947	2951
3439	1	2949	2947	2951
3440	1	2950	2947	2951
3441	2	2947	2951	2952
3442	3	2948	2947	2949
3443	3	2948	2947	2950
3444	3	2949	2947	2950
3445	1	2954	2953	2957
3446	1	2955	2953	2957
3447	1	2956	2953	2957
3448	2	2953	2957	2958
3449	3	2954	2953	2955
3450	3	2954	2953	2956
3451	3	2955	2953	2956
3452	1	2960	2959	2963
3453	1	2961	2959	2963
3454	1	2962	2959	2963
3455	2	2959	2963	2964
3456	3	2960	2959	2961
3457	3	2960	2959	2962
3458	3	2961	2959	2962
3459	1	2966	2965	2969
3460	1	2967	2965	2969
3461	1	2968	2965	2969
3462	2	2965	2969	2970
3463	3	2966	2965	2967
3464	3	2966	2965	2968
3465	3	2967	2965	2968
3466	1	2972	2971	2975
3467	1	2973	2971	2975
3468	1	2974	2971	2975
3469	2	2971	2975	2976
3470	3	2972	2971	2973
3471	3	2972	2971	2974
3472	3	2973	2971	2974
3473	1	2978	2977	2981
3474	1	2979	2977	2981
3475	1	2980	2977	2981
3476	2	2977	2981	2982
3477	3	2978	2977	2979
3478	3	2978	2977	2980
3479	3	2979	2977	2980
3480	1	2984	2983	2987
3481	1	2985	2983	2987
3482	1	2986	2983	2987
3483	2	2983	2987	2988
3484	3	2984	2983	2985
3485	3	2984	2983	2986
3486	3	2985	2983	2986
3487	1	2990	2989	2993
3488	1	2991	2989	2993
3489	1	2992	2989	2993
3490	2	2989	2993	2994
3491	3	2990	2989	2991
3492	3	2990	2989	2992
3493	3	2991	2989	2992
3494	1	2996	2995	2999
3495	1	2997	2995	2999
3496	1	2998	2995	2999
3497	2	2995	2999	3000
3498	3	2996	2995	2997
3499	3	2996	2995	2998
3500	3	2997	2995	2998
3501	1	3002	3001	3005
3502	1	3003	3001	3005
3503	1	3004	3001	3005
3504	2	3001	3005	3006
3505	3	3002	3001	3003
3506	3	3002	3001	3004
3507	3	3003	3001	3004
3508	1	3008	3007	3011
3509	1	3009	3007	3011
3510	1	3010	3007	3011
3511	2	3007	3011	3012
3512	3	3008	3007	3009
3513	3	3008	3007	3010
3514	3	3009	3007	3010
3515	1	3014	3013	3017
3516	1	3015	3013	3017
3517	1	3016	3013	3017
3518	2	3013	3017	3018
3519	3	3014	3013	3015
3520	3	3014	3013	3016
3521	3	3015	3013	3016
3522	1	3020	3019	3023
3523	1	3021	3019	3023
3524	1	3022	3019	3023
3525	2	3019	3023	3024
3526	3	3020	3019	3021
3527	3	3020	3019	3022
3528	3	3021	3019	3022
3529	1	3026	3025	3029
3530	1	3027	3025	3029
3531	1	3028	3025	3029
3532	2	3025	3029	3030
3533	3	3026	3025	3027
3534	3	3026	3025	3028
3535	3	3027	3025	3028
3536	1	3032	3031	3035
3537	1	3033	3031	3035
3538	1	3034	3031	3035
3539	2	3031	3035	3036
3540	3	3032	3031	3033
3541	3	3032	3031	3034
3542	3	3033	3031	3034
3543	1	3038	3037	3041
3544	1	3039	3037	3041
3545	1	3040	3037	3041
3546	2	3037	3041	3042
3547	3	3038	3037	3039
3548	3	3038	3037	3040
3549	3	3039	3037	3040
3550	1	3044	3043	3047
3551	1	3045	3043	3047
3552	1	3046	3043	3047
3553	2	3043	3047	3048
3554	3	3044	3043	3045
3555	3	3044	3043	3046
3556	3	3045	3043	3046
3557	1	3050	3049	3053
3558	1	3051	3049	3053
3559	1	3052	3049	3053
3560	2	3049	3053	3054
3561	3	3050	3049	3051
3562	3	3050	3049	3052
3563	3	3051	3049	3052
3564	1	3056	3055	3059
3565	1	3057	3055	3059
3566	1	3058	3055	3059
3567	2	3055	3059	3060
3568	3	3056	3055	3057
3569	3	3056	3055	3058
3570	3	3057	3055	3058
3571	1	3062	3061	3065
3572	1	3063	3061	3065
3573	1	3064	3061	3065
3574	2	3061	3065	3066
3575	3	3062	3061	3063
3576	3	3062	3061	3064
3577	3	3063	3061	3064
3578	1	3068	3067	3071
3579	1	3069	3067	3071
3580	1	3070	3067	3071
3581	2	3067	3071	3072
3582	3	3068	3067	3069
3583	3	3068	3067	3070
3584	3	3069	3067	3070
3585	1	3074	3073	3077
3586	1	3075	3073	3077
3587	1	3076	3073	3077
3588	2	3073	3077	3078
3589	3	3074	3073	3075
3590	3	3074	3073	3076
3591	3	3075	3073	3076
3592	1	3080	3079	3083
3593	1	3081	3079	3083
3594	1	3082	3079	3083
3595	2	3079	3083	3084
3596	3	3080	3079	3081
3597	3	3080	3079	3082
3598	3	3081	3079	3082
3599	1	3086	3085	3089
3600	1	3087	3085	3089
3601	1	3088	3085	3089
3602	2	3085	3089	3090
3603	3	3086	3085	3087
3604	3	3086	3085	3088
3605	3	3087	3085	3088
3606	1	3092	3091	3095
3607	1	3093	3091	3095
3608	1	3094	3091	3095
3609	2	3091	3095	3096
3610	3	3092	3091	3093
3611	3	3092	3091	3094
3612	3	3093	3091	3094
3613	1	3098	3097	3101
3614	1	3099	3097	3101
3615	1	3100	3097	3101
3616	2	3097	3101	3102
3617	3	3098	3097	3099
3618	3	3098	3097	3100
3619	3	3099	3097	3100
3620	1	3104	3103	3107
3621	1	3105	3103	3107
3622	1	3106	3103	3107
3623	2	3103	3107	3108
3624	3	3104	3103	3105
3625	3	3104	3103	3106
3626	3	3105	3103	3106
3627	1	3110	3109	3113
3628	1	3111	3109	3113
3629	1	3112	3109	3113
3630	2	3109	3113	3114
3631	3	3110	3109	3111
3632	3	3110	3109	3112
3633	3	3111	3109	3112
3634	1	3116	3115	3119
3635	1	3117	3115	3119
3636	1	3118	3115	3119
3637	2	3115	3119	3120
3638	3	3116	3115	3117
3639	3	3116	3115	3118
3640	3	3117	3115	3118
3641	1	3122	3121	3125
3642	1	3123	3121	3125
3643	1	3124	3121	3125
3644	2	3121	3125	3126
3645	3	3122	3121	3123
3646	3	3122	3121	3124
3647	3	3123	3121	3124
3648	1	3128	3127	3131
3649	1	3129	3127	3131
3650	1	3130	3127	3131
3651	2	3127	3131	3132
3652	3	3128	3127	3129
3653	3	3128	3127	3130
3654	3	3129	3127	3130
3655	1	3134	3133	3137
3656	1	3135	3133	3137
3657	1	3136	3133	3137
3658	2	3133	3137	3138
3659	3	3134	3133	3135
3660	3	3134	3133	3136
3661	3	3135	3133	3136
3662	1	3140	3139	3143
3663	1	3141	3139	3143
3664	1	3142	3139	3143
3665	2	3139	3143	3144
3666	3	3140	3139	3141
3667	3	3140	3139	3142
3668	3	3141	3139	3142
3669	1	3146	3145	3149
3670	1	3147	3145	3149
3671	1	3148	3145	3149
3672	2	3145	3149	3150
3673	3	3146	3145	3147
3674	3	3146	3145	3148
3675	3	3147	3145	3148
3676	1	3152	3151	3155
3677	1	3153	3151	3155
3678	1	3154	3151	3155
3679	2	3151	3155	3156
3680	3	3152	3151	3153
3681	3	3152	3151	3154
3682	3	3153	3151	3154
3683	1	3158	3157	3161
3684	1	3159	3157	3161
3685	1	3160	3157	3161
3686	2	3157	3161	3162
3687	3	3158	3157	3159
3688	3	3158	3157	3160
3689	3	3159	3157	3160
3690	1	3164	3163	3167
3691	1	3165	3163	3167
3692	1	3166	3163	3167
3693	2	3163	3167	3168
3694	3	3164	3163	3165
3695	3	3164	3163	3166
3696	3	3165	3163	3166
3697	1	3170	3169	3173
3698	1	3171	3169	3173
3699	1	3172	3169	3173
3700	2	3169	3173	3174
3701	3	3170	3169	3171
3702	3	3170	3169	3172
3703	3	3171	3169	3172
3704	1	3176	3175	3179
3705	1	3177	3175	3179
3706	1	3178	3175	3179
3707	2	3175	3179	3180
3708	3	3176	3175	3177
3709	3	3176	3175	3178
3710	3	3177	3175	3178
3711	1	3182	3181	3185
3712	1	3183	3181	3185
3713	1	3184	3181	3185
3714	2	3181	3185	3186
3715	3	3182	3181	3183
3716	3	3182	3181	3184
3717	3	3183	3181	3184
3718	1	3188	3187	3191
3719	1	3189	3187	3191
3720	1	3190	3187	3191
3721	2	3187	3191	3192
3722	3	3188	3187	3189
3723	3	3188	3187	3190
3724	3	3189	3187	3190
3725	1	3194	3193	3197
3726	1	3195	3193	3197
3727	1	3196	3193	3197
3728	2	3193	3197	3198
3729	3	3194	3193	3195
3730	3	3194	3193	3196
3731	3	3195	3193	3196
3732	1	3200	3199	3203
3733	1	3201	3199	3203
3734	1	3202	3199	3203
3735	2	3199	3203	3204
3736	3	3200	3199	3201
3737	3	3200	3199	3202
3738	3	3201	3199	3202
3739	1	3206	3205	3209
3740	1	3207	3205	3209
3741	1	3208	3205	3209
3742	2	3205	3209	3210
3743	3	3206	3205	3207
3744	3	3206	3205	3208
3745	3	3207	3205	3208
3746	1	3212	3211	3215
3747	1	3213	3211	3215
3748	1	3214	3211	3215
3749	2	3211	3215	3216
3750	3	3212	3211	3213
3751	3	3212	3211	3214
3752	3	3213	3211	3214
3753	1	3218	3217	3221
3754	1	3219	3217	3221
3755	1	3220	3217	3221
3756	2	3217	3221	3222
3757	3	3218	3217	3219
3758	3	3218	3217	3220
3759	3	3219	3217	3220
3760	1	3224	3223	3227
3761	1	3225	3223	3227
3762	1	3226	3223	3227
3763	2	3223	3227	3228
3764	3	3224	3223	3225
3765	3	3224	3223	3226
3766	3	3225	3223	3226
3767	1	3230	3229	3233
3768	1	3231	3229	3233
3769	1	3232	3229	3233
3770	2	3229	3233	3234
3771	3	3230	3229	3231
3772	3	3230	3229	3232
3773	3	3231	3229	3232
3774	1	3236	3235	3239
3775	1	3237	3235	3239
3776	1	3238	3235	3239
3777	2	3235	3239	3240
3778	3	3236	3235	3237
3779	3	3236	3235	3238
3780	3	3237	3235	3238
3781	1	3242	3241	3245
3782	1	3243	3241	3245
3783	1	3244	3241	3245
3784	2	3241	3245	3246
3785	3	3242	3241	3243
3786	3	3242	3241	3244
3787	3	3243	3241	3244
3788	1	3248	3247	3251
3789	1	3249	3247	3251
3790	1	3250	3247	3251
3791	2	3247	3251	3252
3792	3	3248	3247	3249
3793	3	3248	3247	3250
3794	3	3249	3247	3250
3795	1	3254	3253	3257
3796	1	3255	3253	3257
3797	1	3256	3253	3257
3798	2	3253	3257	3258
3799	3	3254	3253	3255
3800	3	3254	3253	3256
3801	3	3255	3253	3256
3802	1	3260	3259	3263
3803	1	3261	3259	3263
3804	1	3262	3259	3263
3805	2	3259	3263	3264
3806	3	3260	3259	3261
3807	3	3260	3259	3262
3808	3	3261	3259	3262
3809	1	3266	3265	3269
3810	1	3267	3265	3269
3811	1	3268	3265	3269
3812	2	3265	3269	3270
3813	3	3266	3265	3267
3814	3	3266	3265	3268
3815	3	3267	3265	3268
3816	1	3272	3271	3275
3817	1	3273	3271	3275
3818	1	3274	3271	3275
3819	2	3271	3275	3276
3820	3	3272	3271	3273
3821	3	3272	3271	3274
3822	3	3273	3271	3274
3823	1	3278	3277	3281
3824	1	3279	3277	3281
3825	1	3280	3277	3281
3826	2	3277	3281	3282
3827	3	3278	3277	3279
3828	3	3278	3277	3280
3829	3	3279	3277	3280
3830	1	3284	3283	3287
3831	1	3285	3283	3287
3832	1	3286	3283	3287
3833	2	3283	3287	3288
3834	3	3284	3283	3285
3835	3	3284	3283	3286
3836	3	3285	3283	3286
3837	1	3290	3289	3293
3838	1	3291	3289	3293
3839	1	3292	3289	3293
3840	2	3289	3293	3294
3841	3	3290	3289	3291
3842	3	3290	3289	3292
3843	3	3291	3289	3292
3844	1	3296	3295	3299
3845	1	3297	3295	3299
3846	1	3298	3295	3299
3847	2	3295	3299	3300
3848	3	3296	3295	3297
3849	3	3296	3295	3298
3850	3	3297	3295	3298
3851	1	3302	3301	3305
3852	1	3303	3301	3305
3853	1	3304	3301	3305
3854	2	3301	3305	3306
3855	3	3302	3301	3303
3856	3	3302	3301	3304
3857	3	3303	3301	3304
3858	1	3308	3307	3311
3859	1	3309	3307	3311
3860	1	3310	3307	3311
3861	2	3307	3311	3312
3862	3	3308	3307	3309
3863	3	3308	3307	3310
3864	3	3309	3307	3310
3865	1	3314	3313	3317
3866	1	3315	3313	3317
3867	1	3316	3313	3317
3868	2	3313	3317	3318
3869	3	3314	3313	3315
3870	3	3314	3313	3316
3871	3	3315	3313	3316
3872	1	3320	3319	3323
3873	1	3321	3319	3323
3874	1	3322	3319	3323
3875	2	3319	3323	3324
3876	3	3320	3319	3321
3877	3	3320	3319	3322
3878	3	3321	3319	3322
3879	1	3326	3325	3329
3880	1	3327	3325	3329
3881	1	3328	3325	3329
3882	2	3325	3329	3330
3883	3	3326	3325	3327
3884	3	3326	3325	3328
3885	3	3327	3325	3328
3886	1	3332	3331	3335
3887	1	3333	3331	3335
3888	1	3334	3331	3335
3889	2	3331	3335	3336
3890	3	3332	3331	3333
3891	3	3332	3331	3334
3892	3	3333	3331	3334
3893	1	3338	3337	3341
3894	1	3339	3337	3341
3895	1	3340	3337	3341
3896	2	3337	3341	3342
3897	3	3338	3337	3339
3898	3	3338	3337	3340
3899	3	3339	3337	3340
3900	1	3344	3343	3347
3901	1	3345	3343	3347
3902	1	3346	3343	3347
3903	2	3343	3347	3348
3904	3	3344	3343	3345
3905	3	3344	3343	3346
3906	3	3345	3343	3346
3907	1	3350	3349	3353
3908	1	3351	3349	3353
3909	1	3352	3349	3353
3910	2	3349	3353	3354
3911	3	3350	3349	3351
3912	3	3350	3349	3352
3913	3	3351	3349	3352
3914	1	3356	3355	3359
3915	1	3357	3355	3359
3916	1	3358	3355	3359
3917	2	3355	3359	3360
3918	3	3356	3355	3357
3919	3	3356	3355	3358
3920	3	3357	3355	3358
3921	1	3362	3361	3365
3922	1	3363	3361	3365
3923	1	3364	3361	3365
3924	2	3361	3365	3366
3925	3	3362	3361	3363
3926	3	3362	3361	3364
3927	3	3363	3361	3364
3928	1	3368	3367	3371
3929	1	3369	3367	3371
3930	1	3370	3367	3371
3931	2	3367	3371	3372
3932	3	3368	3367	3369
3933	3	3368	3367	3370
3934	3	3369	3367	3370
3935	1	3374	3373	3377
3936	1	3375	3373	3377
3937	1	3376	3373	3377
3938	2	3373	3377	3378
3939	3	3374	3373	3375
3940	3	3374	3373	3376
3941	3	3375	3373	3376
3942	1	3380	3379	3383
3943	1	3381	3379	3383
3944	1	3382	3379	3383
3945	2	3379	3383	3384
3946	3	3380	3379	3381
3947	3	3380	3379	3382
3948	3	3381	3379	3382
3949	1	3386	3385	3389
3950	1	3387	3385	3389
3951	1	3388	3385	3389
3952	2	3385	3389	3390
3953	3	3386	3385	3387
3954	3	3386	3385	3388
3955	3	3387	3385	3388
3956	1	3392	3391	3395
3957	1	3393	3391	3395
3958	1	3394	3391	3395
3959	2	3391	3395	3396
3960	3	3392	3391	3393
3961	3	3392	3391	3394
3962	3	3393	3391	3394
3963	1	3398	3397	3401
3964	1	3399	3397	3401
3965	1	3400	3397	3401
3966	2	3397	3401	3402
3967	3	3398	3397	3399
3968	3	3398	3397	3400
3969	3	3399	3397	3400
3970	1	3404	3403	3407
3971	1	3405	3403	3407
3972	1	3406	3403	3407
3973	2	3403	3407	3408
3974	3	3404	3403	3405
3975	3	3404	3403	3406
3976	3	3405	3403	3406
3977	1	3410	3409	3413
3978	1	3411	3409	3413
3979	1	3412	3409	3413
3980	2	3409	3413	3414
3981	3	3410	3409	3411
3982	3	3410	3409	3412
3983	3	3411	3409	3412
3984	1	3416	3415	3419
3985	1	3417	3415	3419
3986	1	3418	3415	3419
3987	2	3415	3419	3420
3988	3	3416	3415	3417
3989	3	3416	3415	3418
3990	3	3417	3415	3418
3991	1	3422	3421	3425
3992	1	3423	3421	3425
3993	1	3424	3421	3425
3994	2	3421	3425	3426
3995	3	3422	3421	3423
3996	3	3422	3421	3424
3997	3	3423	3421	3424
3998	1	3428	3427	3431
3999	1	3429	3427	3431
4000	1	3430	3427	3431
4001	2	3427	3431	3432
4002	3	3428	3427	3429
4003	3	3428	3427	3430
4004	3	3429	3427	3430
4005	1	3434	3433	3437
4006	1	3435	3433	3437
4007	1	3436	3433	3437
4008	2	3433	3437	3438
4009	3	3434	3433	3435
4010	3	3434	3433	3436
4011	3	3435	3433	3436
4012	1	3440	3439	3443
4013	1	3441	3439	3443
4014	1	3442	3439	3443
4015	2	3439	3443	3444
4016	3	3440	3439	3441
4017	3	3440	3439	3442
4018	3	3441	3439	3442
4019	1	3446	3445	3449
4020	1	3447	3445	3449
4021	1	3448	3445	3449
4022	2	3445	3449	3450
4023	3	3446	3445	3447
4024	3	3446	3445	3448
4025	3	3447	3445	3448
4026	1	3452	3451	3455
4027	1	3453	3451	3455
4028	1	3454	3451	3455
4029	2	3451	3455	3456
4030	3	3452	3451	3453
4031	3	3452	3451	3454
4032	3	3453	3451	3454
4033	1	3458	3457	3461
4034	1	3459	3457	3461
4035	1	3460	3457	3461
4036	2	3457	3461	3462
4037	3	3458	3457	3459
4038	3	3458	3457	3460
4039	3	3459	3457	3460
4040	1	3464	3463	3467
4041	1	3465	3463	3467
4042	1	3466	3463	3467
4043	2	3463	3467	3468
4044	3	3464	3463	3465
4045	3	3464	3463	3466
4046	3	3465	3463	3466
4047	1	3470	3469	3473
4048	1	3471	3469	3473
4049	1	3472	3469	3473
4050	2	3469	3473	3474
4051	3	3470	3469	3471
4052	3	3470	3469	3472
4053	3	3471	3469	3472
4054	1	3476	3475	3479
4055	1	3477	3475	3479
4056	1	3478	3475	3479
4057	2	3475	3479	3480
4058	3	3476	3475	3477
4059	3	3476	3475	3478
4060	3	3477	3475	3478
4061	1	3482	3481	3485
4062	1	3483	3481	3485
4063	1	3484	3481	3485
4064	2	3481	3485	3486
4065	3	3482	3481	3483
4066	3	3482	3481	3484
4067	3	3483	3481	3484
4068	1	3488	3487	3491
4069	1	3489	3487	3491
4070	1	3490	3487	3491
4071	2	3487	3491	3492
4072	3	3488	3487	3489
4073	3	3488	3487	3490
4074	3	3489	3487	3490
4075	1	3494	3493	3497
4076	1	3495	3493	3497
4077	1	3496	3493	3497
4078	2	3493	3497	3498
4079	3	3494	3493	3495
4080	3	3494	3493	3496
4081	3	3495	3493	3496
4082	1	3500	3499	3503
4083	1	3501	3499	3503
4084	1	3502	3499	3503
4085	2	3499	3503	3504
4086	3	3500	3499	3501
4087	3	3500	3499	3502
4088	3	3501	3499	3502
4089	1	3506	3505	3509
4090	1	3507	3505	3509
4091	1	3508	3505	3509
4092	2	3505	3509	3510
4093	3	3506	3505	3507
4094	3	3506	3505	3508
4095	3	3507	3505	3508
4096	1	3512	3511	3515
4097	1	3513	3511	3515
4098	1	3514	3511	3515
4099	2	3511	3515	3516
4100	3	3512	3511	3513
4101	3	3512	3511	3514
4102	3	3513	3511	3514
4103	1	3518	3517	3521
4104	1	3519	3517	3521
4105	1	3520	3517	3521
4106	2	3517	3521	3522
4107	3	3518	3517	3519
4108	3	3518	3517	3520
4109	3	3519	3517	3520
4110	1	3524	3523	3527
4111	1	3525	3523	3527
4112	1	3526	3523	3527
4113	2	3523	3527	3528
4114	3	3524	3523	3525
4115	3	3524	3523	3526
4116	3	3525	3523	3526
4117	1	3530	3529	3533
4118	1	3531	3529	3533
4119	1	3532	3529	3533
4120	2	3529	3533	3534
4121	3	3530	3529	3531
4122	3	3530	3529	3532
4123	3	3531	3529	3532
4124	1	3536	3535	3539
4125	1	3537	3535	3539
4126	1	3538	3535	3539
4127	2	3535	3539	3540
4128	3	3536	3535	3537
4129	3	3536	3535	3538
4130	3	3537	3535	3538
4131	1	3542	3541	3545
4132	1	3543	3541	3545
4133	1	3544	3541	3545
4134	2	3541	3545	3546
4135	3	3542	3541	3543
4136	3	3542	3541	3544
4137	3	3543	3541	3544
4138	1	3548	3547	3551
4139	1	3549	3547	3551
4140	1	3550	3547	3551
4141	2	3547	3551	3552
4142	3	3548	3547	3549
4143	3	3548	3547	3550
4144	3	3549	3547	3550
4145	1	3554	3553	3557
4146	1	3555	3553	3557
4147	1	3556	3553	3557
4148	2	3553	3557	3558
4149	3	3554	3553	3555
4150	3	3554	3553	3556
4151	3	3555	3553	3556
4152	1	3560	3559	3563
4153	1	3561	3559	3563
4154	1	3562	3559	3563
4155	2	3559	3563	3564
4156	3	3560	3559	3561
4157	3	3560	3559	3562
4158	3	3561	3559	3562
4159	1	3566	3565	3569
4160	1	3567	3565	3569
4161	1	3568	3565	3569
4162	2	3565	3569	3570
4163	3	3566	3565	3567
4164	3	3566	3565	3568
4165	3	3567	3565	3568
4166	1	3572	3571	3575
4167	1	3573	3571	3575
4168	1	3574	3571	3575
4169	2	3571	3575	3576
4170	3	3572	3571	3573
4171	3	3572	3571	3574
4172	3	3573	3571	3574
4173	1	3578	3577	3581
4174	1	3579	3577	3581
4175	1	3580	3577	3581
4176	2	3577	3581	3582
4177	3	3578	3577	3579
4178	3	3578	3577	3580
4179	3	3579	3577	3580
4180	1	3584	3583	3587
4181	1	3585	3583	3587
4182	1	3586	3583	3587
4183	2	3583	3587	3588
4184	3	3584	3583	3585
4185	3	3584	3583	3586
4186	3	3585	3583	3586
4187	1	3590	3589	3593
4188	1	3591	3589	3593
4189	1	3592	3589	3593
4190	2	3589	3593	3594
4191	3	3590	3589	3591
4192	3	3590	3589	3592
4193	3	3591	3589	3592
4194	1	3596	3595	3599
4195	1	3597	3595	3599
4196	1	3598	3595	3599
4197	2	3595	3599	3600
4198	3	3596	3595	3597
4199	3	3596	3595	3598
4200	3	3597	3595	3598
4201	1	3602	3601	3605
4202	1	3603	3601	3605
4203	1	3604	3601	3605
4204	2	3601	3605	3606
4205	3	3602	3601	3603
4206	3	3602	3601	3604
4207	3	3603	3601	3604
4208	1	3608	3607	3611
4209	1	3609	3607	3611
4210	1	3610	3607	3611
4211	2	3607	3611	3612
4212	3	3608	3607	3609
4213	3	3608	3607	3610
4214	3	3609	3607	3610
4215	1	3614	3613	3617
4216	1	3615	3613	3617
4217	1	3616	3613	3617
4218	2	3613	3617	3618
4219	3	3614	3613	3615
4220	3	3614	3613	3616
4221	3	3615	3613	3616
4222	1	3620	3619	3623
4223	1	3621	3619	3623
4224	1	3622	3619	3623
4225	2	3619	3623	3624
4226	3	3620	3619	3621
4227	3	3620	3619	3622
4228	3	3621	3619	3622
4229	1	3626	3625	3629
4230	1	3627	3625	3629
4231	1	3628	3625	3629
4232	2	3625	3629	3630
4233	3	3626	3625	3627
4234	3	3626	3625	3628
4235	3	3627	3625	3628
4236	1	3632	3631	3635
4237	1	3633	3631	3635
4238	1	3634	3631	3635
4239	2	3631	3635	3636
4240	3	3632	3631	3633
4241	3	3632	3631	3634
4242	3	3633	3631	3634
4243	1	3638	3637	3641
4244	1	3639	3637	3641
4245	1	3640	3637	3641
4246	2	3637	3641	3642
4247	3	3638	3637	3639
4248	3	3638	3637	3640
4249	3	3639	3637	3640
4250	1	3644	3643	3647
4251	1	3645	3643	3647
4252	1	3646	3643	3647
4253	2	3643	3647	3648
4254	3	3644	3643	3645
4255	3	3644	3643	3646
4256	3	3645	3643	3646
4257	1	3650	3649	3653
4258	1	3651	3649	3653
4259	1	3652	3649	3653
4260	2	3649	3653	3654
4261	3	3650	3649	3651
4262	3	3650	3649	3652
4263	3	3651	3649	3652
4264	1	3656	3655	3659
4265	1	3657	3655	3659
4266	1	3658	3655	3659
4267	2	3655	3659	3660
4268	3	3656	3655	3657
4269	3	3656	3655	3658
4270	3	3657	3655	3658
4271	1	3662	3661	3665
4272	1	3663	3661	3665
4273	1	3664	3661	3665
4274	2	3661	3665	3666
4275	3	3662	3661	3663
4276	3	3662	3661	3664
4277	3	3663	3661	3664
4278	1	3668	3667	3671
4279	1	3669	3667	3671
4280	1	3670	3667	3671
4281	2	3667	3671	3672
4282	3	3668	3667	3669
4283	3	3668	3667	3670
4284	3	3669	3667	3670
4285	1	3674	3673	3677
4286	1	3675	3673	3677
4287	1	3676	3673	3677
4288	2	3673	3677	3678
4289	3	3674	3673	3675
4290	3	3674	3673	3676
4291	3	3675	3673	3676
4292	1	3680	3679	3683
4293	1	3681	3679	3683
4294	1	3682	3679	3683
4295	2	3679	3683	3684
4296	3	3680	3679	3681
4297	3	3680	3679	3682
4298	3	3681	3679	3682
4299	1	3686	3685	3689
4300	1	3687	3685	3689
4301	1	3688	3685	3689
4302	2	3685	3689	3690
4303	3	3686	3685	3687
4304	3	3686	3685	3688
4305	3	3687	3685	3688
4306	1	3692	3691	3695
4307	1	3693	3691	3695
4308	1	3694	3691	3695
4309	2	3691	3695	3696
4310	3	3692	3691	3693
4311	3	3692	3691	3694
4312	3	3693	3691	3694
4313	1	3698	3697	3701
4314	1	3699	3697	3701
4315	1	3700	3697	3701
4316	2	3697	3701	3702
4317	3	3698	3697	3699
4318	3	3698	3697	3700
4319	3	3699	3697	3700
4320	1	3704	3703	3707
4321	1	3705	3703	3707
4322	1	3706	3703	3707
4323	2	3703	3707	3708
4324	3	3704	3703	3705
4325	3	3704	3703	3706
4326	3	3705	3703	3706
4327	1	3710	3709	3713
4328	1	3711	3709	3713
4329	1	3712	3709	3713
4330	2	3709	3713	3714
4331	3	3710	3709	3711
4332	3	3710	3709	3712
4333	3	3711	3709	3712
4334	1	3716	3715	3719
4335	1	3717	3715	3719
4336	1	3718	3715	3719
4337	2	3715	3719	3720
4338	3	3716	3715	3717
4339	3	3716	3715	3718
4340	3	3717	3715	3718
4341	1	3722	3721	3725
4342	1	3723	3721	3725
4343	1	3724	3721	3725
4344	2	3721	3725	3726
4345	3	3722	3721	3723
4346	3	3722	3721	3724
4347	3	3723	3721	3724
4348	1	3728	3727	3731
4349	1	3729	3727	3731
4350	1	3730	3727	3731
4351	2	3727	3731	3732
4352	3	3728	3727	3729
4353	3	3728	3727	3730
4354	3	3729	3727	3730
4355	1	3734	3733	3737
4356	1	3735	3733	3737
4357	1	3736	3733	3737
4358	2	3733	3737	3738
4359	3	3734	3733	3735
4360	3	3734	3733	3736
4361	3	3735	3733	3736
4362	1	3740	3739	3743
4363	1	3741	3739	3743
4364	1	3742	3739	3743
4365	2	3739	3743	3744
4366	3	3740	3739	3741
4367	3	3740	3739	3742
4368	3	3741	3739	3742
4369	1	3746	3745	3749
4370	1	3747	3745	3749
4371	1	3748	3745	3749
4372	2	3745	3749	3750
4373	3	3746	3745	3747
4374	3	3746	3745	3748
4375	3	3747	3745	3748
4376	1	3752	3751	3755
4377	1	3753	3751	3755
4378	1	3754	3751	3755
4379	2	3751	3755	3756
4380	3	3752	3751	3753
4381	3	3752	3751	3754
4382	3	3753	3751	3754
4383	1	3758	3757	3761
4384	1	3759	3757	3761
4385	1	3760	3757	3761
4386	2	3757	3761	3762
4387	3	3758	3757	3759
4388	3	3758	3757	3760
4389	3	3759	3757	3760
4390	1	3764	3763	3767
4391	1	3765	3763	3767
4392	1	3766	3763	3767
4393	2	3763	3767	3768
4394	3	3764	3763	3765
4395	3	3764	3763	3766
4396	3	3765	3763	3766
4397	1	3770	3769	3773
4398	1	3771	3769	3773
4399	1	3772	3769	3773
4400	2	3769	3773	3774
4401	3	3770	3769	3771
4402	3	3770	3769	3772
4403	3	3771	3769	3772
4404	1	3776	3775	3779
4405	1	3777	3775	3779
4406	1	3778	3775	3779
4407	2	3775	3779	3780
4408	3	3776	3775	3777
4409	3	3776	3775	3778
4410	3	3777	3775	3778
4411	1	3782	3781	3785
4412	1	3783	3781	3785
4413	1	3784	3781	3785
4414	2	3781	3785	3786
4415	3	3782	3781	3783
4416	3	3782	3781	3784
4417	3	3783	3781	3784
4418	1	3788	3787	3791
4419	1	3789	3787	3791
4420	1	3790	3787	3791
4421	2	3787	3791	3792
4422	3	3788	3787	3789
4423	3	3788	3787	3790
4424	3	3789	3787	3790
4425	1	3794	3793	3797
4426	1	3795	3793	3797
4427	1	3796	3793	3797
4428	2	3793	3797	3798
4429	3	3794	3793	3795
4430	3	3794	3793	3796
4431	3	3795	3793	3796
4432	1	3800	3799	3803
4433	1	3801	3799	3803
4434	1	3802	3799	3803
4435	2	3799	3803	3804
4436	3	3800	3799	3801
4437	3	3800	3799	3802
4438	3	3801	3799	3802
4439	1	3806	3805	3809
4440	1	3807	3805	3809
4441	1	3808	3805	3809
4442	2	3805	3809	3810
4443	3	3806	3805	3807
4444	3	3806	3805	3808
4445	3	3807	3805	3808
4446	1	3812	3811	3815
4447	1	3813	3811	3815
4448	1	3814	3811	3815
4449	2	3811	3815	3816
4450	3	3812	3811	3813
4451	3	3812	3811	3814
4452	3	3813	3811	3814
4453	1	3818	3817	3821
4454	1	3819	3817	3821
4455	1	3820	3817	3821
4456	2	3817	3821	3822
4457	3	3818	3817	3819
4458	3	3818	3817	3820
4459	3	3819	3817	3820
4460	1	3824	3823	3827
4461	1	3825	3823	3827
4462	1	3826	3823	3827
4463	2	3823	3827	3828
4464	3	3824	3823	3825
4465	3	3824	3823	3826
4466	3	3825	3823	3826
4467	1	3830	3829	3833
4468	1	3831	3829	3833
4469	1	3832	3829	3833
4470	2	3829	3833	3834
4471	3	3830	3829	3831
4472	3	3830	3829	3832
4473	3	3831	3829	3832
4474	1	3836	3835	3839
4475	1	3837	3835	3839
4476	1	3838	3835	3839
4477	2	3835	3839	3840
4478	3	3836	3835	3837
4479	3	3836	3835	3838
4480	3	3837	3835	3838
4481	1	3842	3841	3845
4482	1	3843	3841	3845
4483	1	3844	3841	3845
4484	2	3841	3845	3846
4485	3	3842	3841	3843
4486	3	3842	3841	3844
4487	3	3843	3841	3844
4488	1	3848	3847	3851
4489	1	3849	3847	3851
4490	1	3850	3847	3851
4491	2	3847	3851	3852
4492	3	3848	3847	3849
4493	3	3848	3847	3850
4494	3	3849	3847	3850
4495	1	3854	3853	3857
4496	1	3855	3853	3857
4497	1	3856	3853	3857
4498	2	3853	3857	3858
4499	3	3854	3853	3855
4500	3	3854	3853	3856
4501	3	3855	3853	3856
4502	1	3860	3859	3863
4503	1	3861	3859	3863
4504	1	3862	3859	3863
4505	2	3859	3863	3864
4506	3	3860	3859	3861
4507	3	3860	3859	3862
4508	3	3861	3859	3862
4509	1	3866	3865	3869
4510	1	3867	3865	3869
4511	1	3868	3865	3869
4512	2	3865	3869	3870
4513	3	3866	3865	3867
4514	3	3866	3865	3868
4515	3	3867	3865	3868
4516	1	3872	3871	3875
4517	1	3873	3871	3875
4518	1	3874	3871	3875
4519	2	3871	3875	3876
4520	3	3872	3871	3873
4521	3	3872	3871	3874
4522	3	3873	3871	3874
4523	1	3878	3877	3881
4524	1	3879	3877	3881
4525	1	3880	3877	3881
4526	2	3877	3881	3882
4527	3	3878	3877	3879
4528	3	3878	3877	3880
4529	3	3879	3877	3880
4530	1	3884	3883	3887
4531	1	3885	3883	3887
4532	1	3886	3883	3887
4533	2	3883	3887	3888
4534	3	3884	3883	3885
4535	3	3884	3883	3886
4536	3	3885	3883	3886
4537	1	3890	3889	3893
4538	1	3891	3889	3893
4539	1	3892	3889	3893
4540	2	3889	3893	3894
4541	3	3890	3889	3891
4542	3	3890	3889	3892
4543	3	3891	3889	3892
4544	1	3896	3895	3899
4545	1	3897	3895	3899
4546	1	3898	3895	3899
4547	2	3895	3899	3900
4548	3	3896	3895	3897
4549	3	3896	3895	3898
4550	3	3897	3895	3898
4551	1	3902	3901	3905
4552	1	3903	3901	3905
4553	1	3904	3901	3905
4554	2	3901	3905	3906
4555	3	3902	3901	3903
4556	3	3902	3901	3904
4557	3	3903	3901	3904
4558	1	3908	3907	3911
4559	1	3909	3907	3911
4560	1	3910	3907	3911
4561	2	3907	3911	3912
4562	3	3908	3907	3909
4563	3	3908	3907	3910
4564	3	3909	3907	3910
4565	1	3914	3913	3917
4566	1	3915	3913	3917
4567	1	3916	3913	3917
4568	2	3913	3917	3918
4569	3	3914	3913	3915
4570	3	3914	3913	3916
4571	3	3915	3913	3916
4572	1	3920	3919	3923
4573	1	3921	3919	3923
4574	1	3922	3919	3923
4575	2	3919	3923	3924
4576	3	3920	3919	3921
4577	3	3920	3919	3922
4578	3	3921	3919	3922
4579	1	3926	3925	3929
4580	1	3927	3925	3929
4581	1	3928	3925	3929
4582	2	3925	3929	3930
4583	3	3926	3925	3927
4584	3	3926	3925	3928
4585	3	3927	3925	3928
4586	1	3932	3931	3935
4587	1	3933	3931	3935
4588	1	3934	3931	3935
4589	2	3931	3935	3936
4590	3	3932	3931	3933
4591	3	3932	3931	3934
4592	3	3933	3931	3934
4593	1	3938	3937	3941
4594	1	3939	3937	3941
4595	1	3940	3937	3941
4596	2	3937	3941	3942
4597	3	3938	3937	3939
4598	3	3938	3937	3940
4599	3	3939	3937	3940
4600	1	3944	3943	3947
4601	1	3945	3943	3947
4602	1	3946	3943	3947
4603	2	3943	3947	3948
4604	3	3944	3943	3945
4605	3	3944	3943	3946
4606	3	3945	3943	3946
4607	1	3950	3949	3953
4608	1	3951	3949	3953
4609	1	3952	3949	3953
4610	2	3949	3953	3954
4611	3	3950	3949	3951
4612	3	3950	3949	3952
4613	3	3951	3949	3952
4614	1	3956	3955	3959
4615	1	3957	3955	3959
4616	1	3958	3955	3959
4617	2	3955	3959	3960
4618	3	3956	3955	3957
4619	3	3956	3955	3958
4620	3	3957	3955	3958
4621	1	3962	3961	3965
4622	1	3963	3961	3965
4623	1	3964	3961	3965
4624	2	3961	3965	3966
4625	3	3962	3961	3963
4626	3	3962	3961	3964
4627	3	3963	3961	3964
4628	1	3968	3967	3971
4629	1	3969	3967	3971
4630	1	3970	3967	3971
4631	2	3967	3971	3972
4632	3	3968	3967	3969
4633	3	3968	3967	3970
4634	3	3969	3967	3970
4635	1	3974	3973	3977
4636	1	3975	3973	3977
4637	1	3976	3973	3977
4638	2	3973	3977	3978
4639	3	3974	3973	3975
4640	3	3974	3973	3976
4641	3	3975	3973	3976
4642	1	3980	3979	3983
4643	1	3981	3979	3983
4644	1	3982	3979	3983
4645	2	3979	3983	3984
4646	3	3980	3979	3981
4647	3	3980	3979	3982
4648	3	3981	3979	3982
4649	1	3986	3985	3989
4650	1	3987	3985	3989
4651	1	3988	3985	3989
4652	2	3985	3989	3990
4653	3	3986	3985	3987
4654	3	3986	3985	3988
4655	3	3987	3985	3988
4656	1	3992	3991	3995
4657	1	3993	3991	3995
4658	1	3994	3991	3995
4659	2	3991	3995	3996
4660	3	3992	3991	3993
4661	3	3992	3991	3994
4662	3	3993	3991	3994
4663	1	3998	3997	4001
4664	1	3999	3997	4001
4665	1	4000	3997	4001
4666	2	3997	4001	4002
4667	3	3998	3997	3999
4668	3	3998	3997	4000
4669	3	3999	3997	4000
4670	1	4004	4003	4007
4671	1	4005	4003	4007
4672	1	4006	4003	4007
4673	2	4003	4007	4008
4674	3	4004	4003	4005
4675	3	4004	4003	4006
4676	3	4005	4003	4006
4677	1	4010	4009	4013
4678	1	4011	4009	4013
4679	1	4012	4009	4013
4680	2	4009	4013	4014
4681	3	4010	4009	4011
4682	3	4010	4009	4012
4683	3	4011	4009	4012
4684	1	4016	4015	4019
4685	1	4017	4015	4019
4686	1	4018	4015	4019
4687	2	4015	4019	4020
4688	3	4016	4015	4017
4689	3	4016	4015	4018
4690	3	4017	4015	4018
4691	1	4022	4021	4025
4692	1	4023	4021	4025
4693	1	4024	4021	4025
4694	2	4021	4025	4026
4695	3	4022	4021	4023
4696	3	4022	4021	4024
4697	3	4023	4021	4024
4698	1	4028	4027	4031
4699	1	4029	4027	4031
4700	1	4030	4027	4031
4701	2	4027	4031	4032
4702	3	4028	4027	4029
4703	3	4028	4027	4030
4704	3	4029	4027	4030
4705	1	4034	4033	4037
4706	1	4035	4033	4037
4707	1	4036	4033	4037
4708	2	4033	4037	4038
4709	3	4034	4033	4035
4710	3	4034	4033	4036
4711	3	4035	4033	4036
4712	1	4040	4039	4043
4713	1	4041	4039	4043
4714	1	4042	4039	4043
4715	2	4039	4043	4044
4716	3	4040	4039	4041
4717	3	4040	4039	4042
4718	3	4041	4039	4042
4719	1	4046	4045	4049
4720	1	4047	4045	4049
4721	1	4048	4045	4049
4722	2	4045	4049	4050
4723	3	4046	4045	4047
4724	3	4046	4045	4048
4725	3	4047	4045	4048
4726	1	4052	4051	4055
4727	1	4053	4051	4055
4728	1	4054	4051	4055
4729	2	4051	4055	4056
4730	3	4052	4051	4053
4731	3	4052	4051	4054
4732	3	4053	4051	4054
4733	1	4058	4057	4061
4734	1	4059	4057	4061
4735	1	4060	4057	4061
4736	2	4057	4061	4062
4737	3	4058	4057	4059
4738	3	4058	4057	4060
4739	3	4059	4057	4060
4740	1	4064	4063	4067
4741	1	4065	4063	4067
4742	1	4066	4063	4067
4743	2	4063	4067	4068
4744	3	4064	4063	4065
4745	3	4064	4063	4066
4746	3	4065	4063	4066
4747	1	4070	4069	4073
4748	1	4071	4069	4073
4749	1	4072	4069	4073
4750	2	4069	4073	4074
4751	3	4070	4069	4071
4752	3	4070	4069	4072
4753	3	4071	4069	4072
4754	1	4076	4075	4079
4755	1	4077	4075	4079
4756	1	4078	4075	4079
4757	2	4075	4079	4080
4758	3	4076	4075	4077
4759	3	4076	4075	4078
4760	3	4077	4075	4078
4761	1	4082	4081	4085
4762	1	4083	4081	4085
4763	1	4084	4081	4085
4764	2	4081	4085	4086
4765	3	4082	4081	4083
4766	3	4082	4081	4084
4767	3	4083	4081	4084
4768	1	4088	4087	4091
4769	1	4089	4087	4091
4770	1	4090	4087	4091
4771	2	4087	4091	4092
4772	3	4088	4087	4089
4773	3	4088	4087	4090
4774	3	4089	4087	4090
4775	1	4094	4093	4097
4776	1	4095	4093	4097
4777	1	4096	4093	4097
4778	2	4093	4097	4098
4779	3	4094	4093	4095
4780	3	4094	4093	4096
4781	3	4095	4093	4096
4782	1	4100	4099	4103
4783	1	4101	4099	4103
4784	1	4102	4099	4103
4785	2	4099	4103	4104
4786	3	4100	4099	4101
4787	3	4100	4099	4102
4788	3	4101	4099	4102
4789	1	4106	4105	4109
4790	1	4107	4105	4109
4791	1	4108	4105	4109
4792	2	4105	4109	4110
4793	3	4106	4105	4107
4794	3	4106	4105	4108
4795	3	4107	4105	4108
4796	1	4112	4111	4115
4797	1	4113	4111	4115
4798	1	4114	4111	4115
4799	2	4111	4115	4116
4800	3	4112	4111	4113
4801	3	4112	4111	4114
4802	3	4113	4111	4114
4803	1	4118	4117	4121
4804	1	4119	4117	4121
4805	1	4120	4117	4121
4806	2	4117	4121	4122
4807	3	4118	4117	4119
4808	3	4118	4117	4120
4809	3	4119	4117	4120
4810	1	4124	4123	4127
4811	1	4125	4123	4127
4812	1	4126	4123	4127
4813	2	4123	4127	4128
4814	3	4124	4123	4125
4815	3	4124	4123	4126
4816	3	4125	4123	4126
4817	1	4130	4129	4133
4818	1	4131	4129	4133
4819	1	4132	4129	4133
4820	2	4129	4133	4134
4821	3	4130	4129	4131
4822	3	4130	4129	4132
4823	3	4131	4129	4132
4824	1	4136	4135	4139
4825	1	4137	4135	4139
4826	1	4138	4135	4139
4827	2	4135	4139	4140
4828	3	4136	4135	4137
4829	3	4136	4135	4138
4830	3	4137	4135	4138
4831	1	4142	4141	4145
4832	1	4143	4141	4145
4833	1	4144	4141	4145
4834	2	4141	4145	4146
4835	3	4142	4141	4143
4836	3	4142	4141	4144
4837	3	4143	4141	4144
4838	1	4148	4147	4151
4839	1	4149	4147	4151
4840	1	4150	4147	4151
4841	2	4147	4151	4152
4842	3	4148	4147	4149
4843	3	4148	4147	4150
4844	3	4149	4147	4150
4845	1	4154	4153	4157
4846	1	4155	4153	4157
4847	1	4156	4153	4157
4848	2	4153	4157	4158
4849	3	4154	4153	4155
4850	3	4154	4153	4156
4851	3	4155	4153	4156
4852	1	4160	4159	4163
4853	1	4161	4159	4163
4854	1	4162	4159	4163
4855	2	4159	4163	4164
4856	3	4160	4159	4161
4857	3	4160	4159	4162
4858	3	4161	4159	4162
4859	1	4166	4165	4169
4860	1	4167	4165	4169
4861	1	4168	4165	4169
4862	2	4165	4169	4170
4863	3	4166	4165	4167
4864	3	4166	4165	4168
4865	3	4167	4165	4168
4866	1	4172	4171	4175
4867	1	4173	4171	4175
4868	1	4174	4171	4175
4869	2	4171	4175	4176
4870	3	4172	4171	4173
4871	3	4172	4171	4174
4872	3	4173	4171	4174
4873	1	4178	4177	4181
4874	1	4179	4177	4181
4875	1	4180	4177	4181
4876	2	4177	4181	4182
4877	3	4178	4177	4179
4878	3	4178	4177	4180
4879	3	4179	4177	4180
4880	1	4184	4183	4187
4881	1	4185	4183	4187
4882	1	4186	4183	4187
4883	2	4183	4187	4188
4884	3	4184	4183	4185
4885	3	4184	4183	4186
4886	3	4185	4183	4186
4887	1	4190	4189	4193
4888	1	4191	4189	4193
4889	1	4192	4189	4193
4890	2	4189	4193	4194
4891	3	4190	4189	4191
4892	3	4190	4189	4192
4893	3	4191	4189	4192
4894	1	4196	4195	4199
4895	1	4197	4195	4199
4896	1	4198	4195	4199
4897	2	4195	4199	4200
4898	3	4196	4195	4197
4899	3	4196	4195	4198
4900	3	4197	4195	4198
4901	1	4202	4201	4205
4902	1	4203	4201	4205
4903	1	4204	4201	4205
4904	2	4201	4205	4206
4905	3	4202	4201	4203
4906	3	4202	4201	4204
4907	3	4203	4201	4204
4908	1	4208	4207	4211
4909	1	4209	4207	4211
4910	1	4210	4207	4211
4911	2	4207	4211	4212
4912	3	4208	4207	4209
4913	3	4208	4207	4210
4914	3	4209	4207	4210
4915	1	4214	4213	4217
4916	1	4215	4213	4217
4917	1	4216	4213	4217
4918	2	4213	4217	4218
4919	3	4214	4213	4215
4920	3	4214	4213	4216
4921	3	4215	4213	4216
4922	1	4220	4219	4223
4923	1	4221	4219	4223
4924	1	4222	4219	4223
4925	2	4219	4223	4224
4926	3	4220	4219	4221
4927	3	4220	4219	4222
4928	3	4221	4219	4222
4929	1	4226	4225	4229
4930	1	4227	4225	4229
4931	1	4228	4225	4229
4932	2	4225	4229	4230
4933	3	4226	4225	4227
4934	3	4226	4225	4228
4935	3	4227	4225	4228
4936	1	4232	4231	4235
4937	1	4233	4231	4235
4938	1	4234	4231	4235
4939	2	4231	4235	4236
4940	3	4232	4231	4233
4941	3	4232	4231	4234
4942	3	4233	4231	4234
4943	1	4238	4237	4241
4944	1	4239	4237	4241
4945	1	4240	4237	4241
4946	2	4237	4241	4242
4947	3	4238	4237	4239
4948	3	4238	4237	4240
4949	3	4239	4237	4240
4950	1	4244	4243	4247
4951	1	4245	4243	4247
4952	1	4246	4243	4247
4953	2	4243	4247	4248
4954	3	4244	4243	4245
4955	3	4244	4243	4246
4956	3	4245	4243	4246
4957	1	4250	4249	4253
4958	1	4251	4249	4253
4959	1	4252	4249	4253
4960	2	4249	4253	4254
4961	3	4250	4249	4251
4962	3	4250	4249	4252
4963	3	4251	4249	4252
4964	1	4256	4255	4259
4965	1	4257	4255	4259
4966	1	4258	4255	4259
4967	2	4255	4259	4260
4968	3	4256	4255	4257
4969	3	4256	4255	4258
4970	3	4257	4255	4258
4971	1	4262	4261	4265
4972	1	4263	4261	4265
4973	1	4264	4261	4265
4974	2	4261	4265	4266
4975	3	4262	4261	4263
4976	3	4262	4261	4264
4977	3	4263	4261	4264
4978	1	4268	4267	4271
4979	1	4269	4267	4271
4980	1	4270	4267	4271
4981	2	4267	4271	4272
4982	3	4268	4267	4269
4983	3	4268	4267	4270
4984	3	4269	4267	4270
4985	1	4274	4273	4277
4986	1	4275	4273	4277
4987	1	4276	4273	4277
4988	2	4273	4277	4278
4989	3	4274	4273	4275
4990	3	4274	4273	4276
4991	3	4275	4273	4276
4992	1	4280	4279	4283
4993	1	4281	4279	4283
4994	1	4282	4279	4283
4995	2	4279	4283	4284
4996	3	4280	4279	4281
4997	3	4280	4279	4282
4998	3	4281	4279	4282
4999	1	4286	4285	4289
5000	1	4287	4285	4289
5001	1	4288	4285	4289
5002	2	4285	4289	4290
5003	3	4286	4285	4287
5004	3	4286	4285	4288
5005	3	4287	4285	4288
5006	1	4292	4291	4295
5007	1	4293	4291	4295
5008	1	4294	4291	4295
5009	2	4291	4295	4296
5010	3	4292	4291	4293
5011	3	4292	4291	4294
5012	3	4293	4291	4294
5013	1	4298	4297	4301
5014	1	4299	4297	4301
5015	1	4300	4297	4301
5016	2	4297	4301	4302
5017	3	4298	4297	4299
5018	3	4298	4297	4300
5019	3	4299	4297	4300
5020	1	4304	4303	4307
5021	1	4305	4303	4307
5022	1	4306	4303	4307
5023	2	4303	4307	4308
5024	3	4304	4303	4305
5025	3	4304	4303	4306
5026	3	4305	4303	4306
5027	1	4310	4309	4313
5028	1	4311	4309	4313
5029	1	4312	4309	4313
5030	2	4309	4313	4314
5031	3	4310	4309	4311
5032	3	4310	4309	4312
5033	3	4311	4309	4312
5034	1	4316	4315	4319
5035	1	4317	4315	4319
5036	1	4318	4315	4319
5037	2	4315	4319	4320
5038	3	4316	4315	4317
5039	3	4316	4315	4318
5040	3	4317	4315	4318
5041	1	4322	4321	4325
5042	1	4323	4321	4325
5043	1	4324	4321	4325
5044	2	4321	4325	4326
5045	3	4322	4321	4323
5046	3	4322	4321	4324
5047	3	4323	4321	4324
5048	1	4328	4327	4331
5049	1	4329	4327	4331
5050	1	4330	4327	4331
5051	2	4327	4331	4332
5052	3	4328	4327	4329
5053	3	4328	4327	4330
5054	3	4329	4327	4330
5055	1	4334	4333	4337
5056	1	4335	4333	4337
5057	1	4336	4333	4337
5058	2	4333	4337	4338
5059	3	4334	4333	4335
5060	3	4334	4333	4336
5061	3	4335	4333	4336
5062	1	4340	4339	4343
5063	1	4341	4339	4343
5064	1	4342	4339	4343
5065	2	4339	4343	4344
5066	3	4340	4339	4341
5067	3	4340	4339	4342
5068	3	4341	4339	4342
5069	1	4346	4345	4349
5070	1	4347	4345	4349
5071	1	4348	4345	4349
5072	2	4345	4349	4350
5073	3	4346	4345	4347
5074	3	4346	4345	4348
5075	3	4347	4345	4348
5076	1	4352	4351	4355
5077	1	4353	4351	4355
5078	1	4354	4351	4355
5079	2	4351	4355	4356
5080	3	4352	4351	4353
5081	3	4352	4351	4354
5082	3	4353	4351	4354
5083	1	4358	4357	4361
5084	1	4359	4357	4361
5085	1	4360	4357	4361
5086	2	4357	4361	4362
5087	3	4358	4357	4359
5088	3	4358	4357	4360
5089	3	4359	4357	4360
5090	1	4364	4363	4367
5091	1	4365	4363	4367
5092	1	4366	4363	4367
5093	2	4363	4367	4368
5094	3	4364	4363	4365
5095	3	4364	4363	4366
5096	3	4365	4363	4366
5097	1	4370	4369	4373
5098	1	4371	4369	4373
5099	1	4372	4369	4373
5100	2	4369	4373	4374
5101	3	4370	4369	4371
5102	3	4370	4369	4372
5103	3	4371	4369	4372
5104	1	4376	4375	4379
5105	1	4377	4375	4379
5106	1	4378	4375	4379
5107	2	4375	4379	4380
5108	3	4376	4375	4377
5109	3	4376	4375	4378
5110	3	4377	4375	4378
5111	1	4382	4381	4385
5112	1	4383	4381	4385
5113	1	4384	4381	4385
5114	2	4381	4385	4386
5115	3	4382	4381	4383
5116	3	4382	4381	4384
5117	3	4383	4381	4384
5118	1	4388	4387	4391
5119	1	4389	4387	4391
5120	1	4390	4387	4391
5121	2	4387	4391	4392
5122	3	4388	4387	4389
5123	3	4388	4387	4390
5124	3	4389	4387	4390
5125	1	4394	4393	4397
5126	1	4395	4393	4397
5127	1	4396	4393	4397
5128	2	4393	4397	4398
5129	3	4394	4393	4395
5130	3	4394	4393	4396
5131	3	4395	4393	4396
5132	1	4400	4399	4403
5133	1	4401	4399	4403
5134	1	4402	4399	4403
5135	2	4399	4403	4404
5136	3	4400	4399	4401
5137	3	4400	4399	4402
5138	3	4401	4399	4402
5139	1	4406	4405	4409
5140	1	4407	4405	4409
5141	1	4408	4405	4409
5142	2	4405	4409	4410
5143	3	4406	4405	4407
5144	3	4406	4405	4408
5145	3	4407	4405	4408
5146	1	4412	4411	4415
5147	1	4413	4411	4415
5148	1	4414	4411	4415
5149	2	4411	4415	4416
5150	3	4412	4411	4413
5151	3	4412	4411	4414
5152	3	4413	4411	4414
5153	1	4418	4417	4421
5154	1	4419	4417	4421
5155	1	4420	4417	4421
5156	2	4417	4421	4422
5157	3	4418	4417	4419
5158	3	4418	4417	4420
5159	3	4419	4417	4420
5160	1	4424	4423	4427
5161	1	4425	4423	4427
5162	1	4426	4423	4427
5163	2	4423	4427	4428
5164	3	4424	4423	4425
5165	3	4424	4423	4426
5166	3	4425	4423	4426
5167	1	4430	4429	4433
5168	1	4431	4429	4433
5169	1	4432	4429	4433
5170	2	4429	4433	4434
5171	3	4430	4429	4431
5172	3	4430	4429	4432
5173	3	4431	4429	4432
5174	1	4436	4435	4439
5175	1	4437	4435	4439
5176	1	4438	4435	4439
5177	2	4435	4439	4440
5178	3	4436	4435	4437
5179	3	4436	4435	4438
5180	3	4437	4435	4438
5181	1	4442	4441	4445
5182	1	4443	4441	4445
5183	1	4444	4441	4445
5184	2	4441	4445	4446
5185	3	4442	4441	4443
5186	3	4442	4441	4444
5187	3	4443	4441	4444
5188	1	4448	4447	4451
5189	1	4449	4447	4451
5190	1	4450	4447	4451
5191	2	4447	4451	4452
5192	3	4448	4447	4449
5193	3	4448	4447	4450
5194	3	4449	4447	4450
5195	1	4454	4453	4457
5196	1	4455	4453	4457
5197	1	4456	4453	4457
5198	2	4453	4457	4458
5199	3	4454	4453	4455
5200	3	4454	4453	4456
5201	3	4455	4453	4456
5202	1	4460	4459	4463
5203	1	4461	4459	4463
5204	1	4462	4459	4463
5205	2	4459	4463	4464
5206	3	4460	4459	4461
5207	3	4460	4459	4462
5208	3	4461	4459	4462
5209	1	4466	4465	4469
5210	1	4467	4465	4469
5211	1	4468	4465	4469
5212	2	4465	4469	4470
5213	3	4466	4465	4467
5214	3	4466	4465	4468
5215	3	4467	4465	4468
5216	1	4472	4471	4475
5217	1	4473	4471	4475
5218	1	4474	4471	4475
5219	2	4471	4475	4476
5220	3	4472	4471	4473
5221	3	4472	4471	4474
5222	3	4473	4471	4474
5223	1	4478	4477	4481
5224	1	4479	4477	4481
5225	1	4480	4477	4481
5226	2	4477	4481	4482
5227	3	4478	4477	4479
5228	3	4478	4477	4480
5229	3	4479	4477	4480
5230	1	4484	4483	4487
5231	1	4485	4483	4487
5232	1	4486	4483	4487
5233	2	4483	4487	4488
5234	3	4484	4483	4485
5235	3	4484	4483	4486
5236	3	4485	4483	4486
5237	1	4490	4489	4493
5238	1	4491	4489	4493
5239	1	4492	4489	4493
5240	2	4489	4493	4494
5241	3	4490	4489	4491
5242	3	4490	4489	4492
5243	3	4491	4489	4492
5244	1	4496	4495	4499
5245	1	4497	4495	4499
5246	1	4498	4495	4499
5247	2	4495	4499	4500
5248	3	4496	4495	4497
5249	3	4496	4495	4498
5250	3	4497	4495	4498
5251	1	4502	4501	4505
5252	1	4503	4501	4505
5253	1	4504	4501	4505
5254	2	4501	4505	4506
5255	3	4502	4501	4503
5256	3	4502	4501	4504
5257	3	4503	4501	4504
5258	1	4508	4507	4511
5259	1	4509	4507	4511
5260	1	4510	4507	4511
5261	2	4507	4511	4512
5262	3	4508	4507	4509
5263	3	4508	4507	4510
5264	3	4509	4507	4510
5265	1	4514	4513	4517
5266	1	4515	4513	4517
5267	1	4516	4513	4517
5268	2	4513	4517	4518
5269	3	4514	4513	4515
5270	3	4514	4513	4516
5271	3	4515	4513	4516
5272	1	4520	4519	4523
5273	1	4521	4519	4523
5274	1	4522	4519	4523
5275	2	4519	4523	4524
5276	3	4520	4519	4521
5277	3	4520	4519	4522
5278	3	4521	4519	4522
5279	1	4526	4525	4529
5280	1	4527	4525	4529
5281	1	4528	4525	4529
5282	2	4525	4529	4530
5283	3	4526	4525	4527
5284	3	4526	4525	4528
5285	3	4527	4525	4528
5286	1	4532	4531	4535
5287	1	4533	4531	4535
5288	1	4534	4531	4535
5289	2	4531	4535	4536
5290	3	4532	4531	4533
5291	3	4532	4531	4534
5292	3	4533	4531	4534
5293	1	4538	4537	4541
5294	1	4539	4537	4541
5295	1	4540	4537	4541
5296	2	4537	4541	4542
5297	3	4538	4537	4539
5298	3	4538	4537	4540
5299	3	4539	4537	4540
5300	1	4544	4543	4547
5301	1	4545	4543	4547
5302	1	4546	4543	4547
5303	2	4543	4547	4548
5304	3	4544	4543	4545
5305	3	4544	4543	4546
5306	3	4545	4543	4546
5307	1	4550	4549	4553
5308	1	4551	4549	4553
5309	1	4552	4549	4553
5310	2	4549	4553	4554
5311	3	4550	4549	4551
5312	3	4550	4549	4552
5313	3	4551	4549	4552
5314	1	4556	4555	4559
5315	1	4557	4555	4559
5316	1	4558	4555	4559
5317	2	4555	4559	4560
5318	3	4556	4555	4557
5319	3	4556	4555	4558
5320	3	4557	4555	4558
5321	1	4562	4561	4565
5322	1	4563	4561	4565
5323	1	4564	4561	4565
5324	2	4561	4565	4566
5325	3	4562	4561	4563
5326	3	4562	4561	4564
5327	3	4563	4561	4564
5328	1	4568	4567	4571
5329	1	4569	4567	4571
5330	1	4570	4567	4571
5331	2	4567	4571	4572
5332	3	4568	4567	4569
5333	3	4568	4567	4570
5334	3	4569	4567	4570
5335	1	4574	4573	4577
5336	1	4575	4573	4577
5337	1	4576	4573	4577
5338	2	4573	4577	4578
5339	3	4574	4573	4575
5340	3	4574	4573	4576
5341	3	4575	4573	4576
5342	1	4580	4579	4583
5343	1	4581	4579	4583
5344	1	4582	4579	4583
5345	2	4579	4583	4584
5346	3	4580	4579	4581
5347	3	4580	4579	4582
5348	3	4581	4579	4582
5349	1	4586	4585	4589
5350	1	4587	4585	4589
5351	1	4588	4585	4589
5352	2	4585	4589	4590
5353	3	4586	4585	4587
5354	3	4586	4585	4588
5355	3	4587	4585	4588
5356	1	4592	4591	4595
5357	1	4593	4591	4595
5358	1	4594	4591	4595
5359	2	4591	4595	4596
5360	3	4592	4591	4593
5361	3	4592	4591	4594
5362	3	4593	4591	4594
5363	1	4598	4597	4601
5364	1	4599	4597	4601
5365	1	4600	4597	4601
5366	2	4597	4601	4602
5367	3	4598	4597	4599
5368	3	4598	4597	4600
5369	3	4599	4597	4600
5370	1	4604	4603	4607
5371	1	4605	4603	4607
5372	1	4606	4603	4607
5373	2	4603	4607	4608
5374	3	4604	4603	4605
5375	3	4604	4603	4606
5376	3	4605	4603	4606
5377	1	4610	4609	4613
5378	1	4611	4609	4613
5379	1	4612	4609	4613
5380	2	4609	4613	4614
5381	3	4610	4609	4611
5382	3	4610	4609	4612
5383	3	4611	4609	4612
5384	1	4616	4615	4619
5385	1	4617	4615	4619
5386	1	4618	4615	4619
5387	2	4615	4619	4620
5388	3	4616	4615	4617
5389	3	4616	4615	4618
5390	3	4617	4615	4618
5391	1	4622	4621	4625
5392	1	4623	4621	4625
5393	1	4624	4621	4625
5394	2	4621	4625	4626
5395	3	4622	4621	4623
5396	3	4622	4621	4624
5397	3	4623	4621	4624
5398	1	4628	4627	4631
5399	1	4629	4627	4631
5400	1	4630	4627	4631
5401	2	4627	4631	4632
5402	3	4628	4627	4629
5403	3	4628	4627	4630
5404	3	4629	4627	4630
5405	1	4634	4633	4637
5406	1	4635	4633	4637
5407	1	4636	4633	4637
5408	2	4633	4637	4638
5409	3	4634	4633	4635
5410	3	4634	4633	4636
5411	3	4635	4633	4636
5412	1	4640	4639	4643
5413	1	4641	4639	4643
5414	1	4642	4639	4643
5415	2	4639	4643	4644
5416	3	4640	4639	4641
5417	3	4640	4639	4642
5418	3	4641	4639	4642
5419	1	4646	4645	4649
5420	1	4647	4645	4649
5421	1	4648	4645	4649
5422	2	4645	4649	4650
5423	3	4646	4645	4647
5424	3	4646	4645	4648
5425	3	4647	4645	4648
5426	1	4652	4651	4655
5427	1	4653	4651	4655
5428	1	4654	4651	4655
5429	2	4651	4655	4656
5430	3	4652	4651	4653
5431	3	4652	4651	4654
5432	3	4653	4651	4654
5433	1	4658	4657	4661
5434	1	4659	4657	4661
5435	1	4660	4657	4661
5436	2	4657	4661	4662
5437	3	4658	4657	4659
5438	3	4658	4657	4660
5439	3	4659	4657	4660
5440	1	4664	4663	4667
5441	1	4665	4663	4667
5442	1	4666	4663	4667
5443	2	4663	4667	4668
5444	3	4664	4663	4665
5445	3	4664	4663	4666
5446	3	4665	4663	4666
5447	1	4670	4669	4673
5448	1	4671	4669	4673
5449	1	4672	4669	4673
5450	2	4669	4673	4674
5451	3	4670	4669	4671
5452	3	4670	4669	4672
5453	3	4671	4669	4672
5454	1	4676	4675	4679
5455	1	4677	4675	4679
5456	1	4678	4675	4679
5457	2	4675	4679	4680
5458	3	4676	4675	4677
5459	3	4676	4675	4678
5460	3	4677	4675	4678
5461	1	4682	4681	4685
5462	1	4683	4681	4685
5463	1	4684	4681	4685
5464	2	4681	4685	4686
5465	3	4682	4681	4683
5466	3	4682	4681	4684
5467	3	4683	4681	4684
5468	1	4688	4687	4691
5469	1	4689	4687	4691
5470	1	4690	4687	4691
5471	2	4687	4691	4692
5472	3	4688	4687	4689
5473	3	4688	4687	4690
5474	3	4689	4687	4690
5475	1	4694	4693	4697
5476	1	4695	4693	4697
5477	1	4696	4693	4697
5478	2	4693	4697	4698
5479	3	4694	4693	4695
5480	3	4694	4693	4696
5481	3	4695	4693	4696
5482	1	4700	4699	4703
5483	1	4701	4699	4703
5484	1	4702	4699	4703
5485	2	4699	4703	4704
5486	3	4700	4699	4701
5487	3	4700	4699	4702
5488	3	4701	4699	4702
5489	1	4706	4705	4709
5490	1	4707	4705	4709
5491	1	4708	4705	4709
5492	2	4705	4709	4710
5493	3	4706	4705	4707
5494	3	4706	4705	4708
5495	3	4707	4705	4708
5496	1	4712	4711	4715
5497	1	4713	4711	4715
5498	1	4714	4711	4715
5499	2	4711	4715	4716
5500	3	4712	4711	4713
5501	3	4712	4711	4714
5502	3	4713	4711	4714
5503	1	4718	4717	4721
5504	1	4719	4717	4721
5505	1	4720	4717	4721
5506	2	4717	4721	4722
5507	3	4718	4717	4719
5508	3	4718	4717	4720
5509	3	4719	4717	4720
5510	1	4724	4723	4727
5511	1	4725	4723	4727
5512	1	4726	4723	4727
5513	2	4723	4727	4728
5514	3	4724	4723	4725
5515	3	4724	4723	4726
5516	3	4725	4723	4726
5517	1	4730	4729	4733
5518	1	4731	4729	4733
5519	1	4732	4729	4733
5520	2	4729	4733	4734
5521	3	4730	4729	4731
5522	3	4730	4729	4732
5523	3	4731	4729	4732
5524	1	4736	4735	4739
5525	1	4737	4735	4739
5526	1	4738	4735	4739
5527	2	4735	4739	4740
5528	3	4736	4735	4737
5529	3	4736	4735	4738
5530	3	4737	4735	4738
5531	1	4742	4741	4745
5532	1	4743	4741	4745
5533	1	4744	4741	4745
5534	2	4741	4745	4746
5535	3	4742	4741	4743
5536	3	4742	4741	4744
5537	3	4743	4741	4744
5538	1	4748	4747	4751
5539	1	4749	4747	4751
5540	1	4750	4747	4751
5541	2	4747	4751	4752
5542	3	4748	4747	4749
5543	3	4748	4747	4750
5544	3	4749	4747	4750
5545	1	4754	4753	4757
5546	1	4755	4753	4757
5547	1	4756	4753	4757
5548	2	4753	4757	4758
5549	3	4754	4753	4755
5550	3	4754	4753	4756
5551	3	4755	4753	4756
5552	1	4760	4759	4763
5553	1	4761	4759	4763
5554	1	4762	4759	4763
5555	2	4759	4763	4764
5556	3	4760	4759	4761
5557	3	4760	4759	4762
5558	3	4761	4759	4762
5559	1	4766	4765	4769
5560	1	4767	4765	4769
[truncated: 109,376 more chars]
