# Supplementary material for: Two Faces of the Two-Phase Thermodynamic Model
Source: J Chem Theory Comput. 2021 Oct 14;17(11):7187–94. doi: 10.1021/acs.jctc.1c00156 (PMC8582254; doi:10.1021/acs.jctc.1c00156)
Supplement: Supplementary file 1 — ct1c00156_si_001.zip [file ct1c00156_si_001.zip › LAMMPS_input/methanol.2pt.mol.in]

IN_LMPDATA                    ./job.lmpdat
IN_LMPTRJ                     methanol.2pt
ANALYSIS_FRAME_INITIAL        1
ANALYSIS_FRAME_FINAL          0
ANALYSIS_FRAME_STEP           8
ANALYSIS_VAC_CORLENGTH        0.5
ANALYSIS_VAC_MEMORYMB         150000
ANALYSIS_VAC_2PT              3
ANALYSIS_OUT                  methanol.2pt.mol
ANALYSIS_LMP_TSTEP            0.0005
ANALYSIS_VAC_LINEAR_MOL	      0
ANALYSIS_VAC_ROTN_SYMMETRY    1
ANALYSIS_SHOW2PT            1
