# Supplementary material for: Two Faces of the Two-Phase Thermodynamic Model
Source: J Chem Theory Comput. 2021 Oct 14;17(11):7187–94. doi: 10.1021/acs.jctc.1c00156 (PMC8582254; doi:10.1021/acs.jctc.1c00156)
Supplement: Supplementary file 1 — ct1c00156_si_001.zip [file ct1c00156_si_001.zip › heat_capacities.xlsx]

## Sheet: calculated cp
cp isobaric heat capacity (J/mol/K)	SMILES	compound type	Natoms	experiment		classic					cp-cv		2PT					1PT					1PT+AC					2PT+AC					cV_2PT		cV_1PT		AC	AC+Cp-cV	AC2+Cp-Cv	AC2	1PT-2PT	delta	fluidicity			self-diffusion coefficients (×10-9m2/s)	M molecular weight (g/mol)	r density (kg/m3)	VDOS(0)
name					reference	mean	±	unsigned error	absolute error	squared error	mean	±	mean	±	unsigned error	absolute error	squared error	mean	±	unsigned error	absolute error	squared error	mean	±	unsigned error	absolute error	squared error	mean	±	unsigned error	absolute error	squared error	mean	±	mean	±
formic-acid	OC=O	ACID	5000	99	doi.org/10.1021/ct200731v	162.896	6.43789	63.896	63.896	4082.7	24.645	1.25919	88.0193	1.28334	-10.9807	10.9807	120.575	90.4664	1.28334	-8.53357	8.53357	72.8218	104.007	6.44266	5.0074	5.0074	25.0741	104.288	79.6427	5.2877	5.2877	27.9598	63.3743	0.247767	65.8214	0.247767	13.541	38.186	40.9134	16.2684	2.44712	0.135972	0.218701	0.00222425	13.6371	1.7636	46.025	1136.8	392.921
12-ethanediamine	NCCN	AM	12000	172.5	doi.org/10.1021/ct200731v	398.946	22.1433	226.446	226.446	51277.8	53.8498	5.95765	156.107	5.97106	-16.3934	16.3934	268.743	157.013	5.97106	-15.4872	15.4872	239.852	202.805	22.1469	30.305	30.305	918.393	202.992	149.142	30.4923	30.4923	929.782	102.257	0.39991	103.163	0.39991	45.7922	99.642	100.736	46.8857	0.906229	0.0241656	0.0876875	0.00602684	13.1226	0.3149	60.1	981	91.6134
1-ethylpropylamine	CCC(CC)N	AM	19000	205.13	doi.org/10.1021/ct200731v	578.987	51.8858	373.857	373.857	139769	77.355	8.36458	228.116	8.37808	22.9858	22.9858	528.349	230.568	8.37808	25.438	25.438	647.094	258.302	51.888	53.172	53.172	2827.26	258.449	181.094	53.3192	53.3192	2842.93	150.761	0.475432	153.213	0.475432	27.734	105.089	107.688	30.3333	2.4522	0.123662	0.208432	0.00404083	49.3878	1.6443	87.166	766.7	693.809
cyclohexylamine	NC1CCCCC1	AM	20000	200.84	doi.org/10.1021/ct200731v	622.885	48.1122	422.045	422.045	178122	69.7305	9.3538	217.596	9.36339	16.7558	16.7558	280.756	218.357	9.36339	17.5165	17.5165	306.829	272.671	48.1141	71.831	71.831	5159.69	272.788	203.058	71.9481	71.9481	5176.53	147.865	0.423763	148.626	0.423763	54.3145	124.045	124.923	55.1923	0.760771	0.0162162	0.0703917	0.0069037	17.5571	0.2002	99.177	898	96.114
dibutylamine	CCCCNCCCC	AM	28000	292.8	doi.org/10.1021/ct200731v	868.241	93.2776	575.441	575.441	331132	93.9123	11.2305	308.252	11.2674	15.4519	15.4519	238.761	309.981	11.2674	17.1813	17.1813	295.198	385.934	93.282	93.134	93.134	8673.94	386.037	292.125	93.2375	93.2375	8693.23	214.34	0.911083	216.069	0.911083	75.9527	169.865	171.698	77.7856	1.72944	0.0630583	0.146974	0.00440063	51.3216	0.7842	129.247	769.6	490.636
diethylamine	CCNCC	AM	16000	176.7	doi.org/10.1021/ct200731v	503.507	28.3631	326.807	326.807	106803	78.8964	3.97399	205.935	3.99815	29.2353	29.2353	854.701	209.3	3.99815	32.6004	32.6004	1062.79	234.839	28.3665	58.139	58.139	3380.14	235.006	156.109	58.3056	58.3056	3399.54	127.039	0.438857	130.404	0.438857	25.5386	104.435	107.967	29.0703	3.36517	0.229191	0.283198	0.00636964	56.5082	3.2088	73.139	717	1136.07
diisopropylamine	CC(NC(C)C)C	AM	22000	226.35	doi.org/10.1021/ct200731v	620.769	63.3363	394.419	394.419	155566	58.1089	6.09629	232.362	6.11819	6.01167	6.01167	36.1402	235.064	6.11819	8.71386	8.71386	75.9313	249	63.3384	22.65	22.65	513.022	249.13	191.021	22.7799	22.7799	518.924	174.253	0.517189	176.955	0.517189	13.9361	72.045	74.8771	16.7682	2.70219	0.146525	0.227094	0.00254863	62.306	1.9136	101.193	751	937.375
isopropylamine	CC(N)C	AM	13000	163.81	doi.org/10.1021/ct200731v	425.233	32.5773	261.423	261.423	68342	53.1971	3.67181	160.901	3.68274	-2.90858	2.90858	8.45986	163.719	3.68274	-0.0908596	0.0908596	0.00825547	211.509	32.5785	47.699	47.699	2275.19	211.709	158.512	47.8988	47.8988	2294.29	107.704	0.283499	110.522	0.283499	47.7899	100.987	104.004	50.8074	2.81772	0.166338	0.241961	0.00657185	39.2274	2.3968	59.112	731.6	685.834
n-butylamine	CCCCN	AM	16000	188	doi.org/10.1021/ct200731v	516.087	30.3966	328.087	328.087	107641	65.1194	3.43973	192.757	3.49979	4.75717	4.75717	22.6307	195.183	3.49979	7.1834	7.1834	51.6013	247.079	30.4035	59.079	59.079	3490.33	247.247	182.128	59.2472	59.2472	3510.24	127.638	0.645611	130.064	0.645611	51.8956	117.015	119.609	54.4901	2.42623	0.123207	0.208041	0.00723838	41.5117	1.7014	73.139	747.2	602.375
propylamine	CCCN	AM	13000	162.79	doi.org/10.1021/ct200731v	443.773	21.0856	280.983	280.983	78951.4	64.5141	2.55112	170.109	2.5933	7.31936	7.31936	53.573	173.134	2.5933	10.3441	10.3441	107.001	228.147	21.0907	65.357	65.357	4271.54	228.346	163.832	65.5564	65.5564	4297.64	105.595	0.465858	108.62	0.465858	55.0129	119.527	122.751	58.237	3.02477	0.19016	0.258533	0.00464041	41.9141	2.7467	59.112	726.3	785.957
pyrrolidine	C1CCCN1	AM	14000	156.5	doi.org/10.1021/ct200731v	432.781	36.4701	276.281	276.281	76331.2	51.3375	4.96327	156.083	4.99484	-0.417281	0.417281	0.174124	158.338	4.99484	1.83847	1.83847	3.37997	190.594	36.4744	34.094	34.094	1162.4	190.773	139.436	34.273	34.273	1174.64	104.745	0.56065	107.001	0.56065	32.2555	83.593	86.0277	34.6903	2.25575	0.108787	0.195231	0.00994523	34.0862	1.443	71.1206	855	496.791
tert-butylamine	CC(N)(C)C	AM	16000	192.1	doi.org/10.1021/ct200731v	494.351	32.2276	302.251	302.251	91355.7	68.591	3.2269	200.936	3.24371	8.83647	8.83647	78.0831	203.032	3.24371	10.932	10.932	119.509	229.72	32.2293	37.62	37.62	1415.26	229.887	161.296	37.7875	37.7875	1427.89	132.345	0.329822	134.441	0.329822	26.688	95.279	97.542	28.951	2.09555	0.0943811	0.181462	0.00435543	36.2082	1.2953	73.139	761.2	458.597
triethylamine	CCN(CC)CC	AM	22000	224.4	doi.org/10.1021/ct200731v	622.384	72.552	397.984	397.984	158391	96.9517	9.65182	267.15	9.66214	42.7495	42.7495	1827.52	270.011	9.66214	45.6107	45.6107	2080.33	246.719	72.5534	22.319	22.319	498.138	246.849	149.897	22.4487	22.4487	503.942	170.198	0.446393	173.059	0.446393	-23.2917	73.66	76.6508	-20.3009	2.86115	0.163396	0.239821	0.00967961	65.7978	2.1405	101.193	744.1	1048.52
formamide	NC=O	AMID	6000	107.6	doi.org/10.1021/ct200731v	195.488	14.2375	87.888	87.888	7724.3	21.2759	1.45517	88.7376	1.50019	-18.8624	18.8624	355.79	89.974	1.50019	-17.626	17.626	310.674	114.534	14.2422	6.9341	6.9341	48.0817	114.795	93.5195	7.1954	7.1954	51.7738	67.4617	0.364789	68.6981	0.364789	24.5601	45.836	47.3337	26.0578	1.23643	0.0431554	0.120097	0.00872074	8.98638	0.5642	45.041	1122.1	123.014
N-methylformamide	CNC=O	AMID	9000	123.8	doi.org/10.1021/ct200731v	276.427	20.2457	152.627	152.627	23295	38.2929	2.46557	129.715	2.48759	5.91468	5.91468	34.9834	131.498	2.48759	7.69777	7.69777	59.2556	145.154	20.2484	21.3539	21.3539	455.989	145.366	107.073	21.5663	21.5663	465.107	91.4218	0.330296	93.2049	0.330296	13.6561	51.949	53.9445	15.6517	1.78309	0.0741196	0.160014	0.00514106	17.9598	0.969	59.068	979.9	277.069
NN-dimethylformamide	O=CN(C)C	AMID	12000	148.3	doi.org/10.1021/ct200731v	331.516	27.8346	183.216	183.216	33568.1	59.6541	6.49112	172.697	6.51455	24.3972	24.3972	595.226	174.85	6.51455	26.5501	26.5501	704.906	147.408	27.8401	-0.892	0.892	0.795664	147.587	87.9327	-0.713264	0.713264	0.508745	113.043	0.552056	115.196	0.552056	-27.4421	32.212	34.5436	-25.1105	2.15283	0.0999985	0.186959	0.00595703	27.9788	1.2875	73.095	922.2	455.561
124-trimethylbenzene	Cc1ccc(c(c1)C)C	CH	21000	214.94	doi.org/10.1021/ct200731v	586.977	44.4721	372.037	372.037	138412	56.7342	6.92447	245.17	6.93327	30.2303	30.2303	913.873	246.907	6.93327	31.9672	31.9672	1021.9	253.368	44.4735	38.428	38.428	1476.71	253.483	196.749	38.543	38.543	1485.56	188.436	0.349183	190.173	0.349183	6.46081	63.195	65.0468	8.31266	1.73686	0.0642981	0.148492	0.00550215	38.8887	0.7727	120.195	884.4	449.582
ethylbenzene	CCc1ccccc1	CH	18000	185.5	doi.org/10.1021/ct200731v	514.354	35.342	328.854	328.854	108145	62.0762	5.26983	202.427	5.28814	16.9275	16.9275	286.54	204.643	5.28814	19.1432	19.1432	366.462	207.965	35.3447	22.465	22.465	504.676	208.095	146.019	22.5947	22.5947	510.52	140.351	0.43968	142.567	0.43968	3.32181	65.398	67.7434	5.6672	2.21569	0.101152	0.188067	0.00130674	42.2169	1.2478	106.168	870	641.284
o-xylene	Cc1ccccc1C	CH	18000	188	doi.org/10.1021/ct200731v	496.196	47.641	308.196	308.196	94984.8	53.3245	4.79251	198.4	4.80578	10.3999	10.3999	108.158	200.198	4.80578	12.1985	12.1985	148.803	194.114	47.6423	6.114	6.114	37.381	194.242	140.917	6.24178	6.24178	38.9599	145.075	0.356941	146.874	0.356941	-6.08448	47.24	49.1663	-4.15813	1.79856	0.0692989	0.154466	0.00454833	34.6742	0.8502	106.168	884.4	436.945
styrene	C=Cc1ccccc1	CH	16000	182.5	doi.org/10.1021/ct200731v	459.639	33.8593	277.139	277.139	76806	64.0608	6.21769	190.975	6.23722	8.47492	8.47492	71.8243	193.399	6.23722	10.8988	10.8988	118.784	189.905	33.8629	7.405	7.405	54.834	190.04	125.979	7.53959	7.53959	56.8454	126.914	0.493178	129.338	0.493178	-3.49379	60.567	63.1255	-0.935336	2.42386	0.119866	0.205152	0.00847	40.9352	1.4602	104.152	912.1	736.193
toluene	Cc1ccccc1	CH	15000	157.2	doi.org/10.1021/ct200731v	407.944	39.5775	250.744	250.744	62872.6	79.4806	3.44885	199.185	3.48516	41.9854	41.9854	1762.77	201.695	3.48516	44.4946	44.4946	1979.77	156.028	39.5807	-1.172	1.172	1.37358	156.175	76.6942	-1.02516	1.02516	1.05094	119.705	0.501778	122.214	0.501778	-45.6666	33.814	36.4701	-43.0105	2.50922	0.12903	0.212979	0.00672356	39.8409	1.6285	92.141	872	726.361
acetonitrile	CC#N	CN	6000	91.69	NIST	147.333	11.6695	55.643	55.643	3096.14	36.8861	2.07021	89.0295	2.11451	-2.66048	2.66048	7.07813	92.8724	2.11451	1.1824	1.1824	1.39806	53.6673	11.6774	-38.0227	38.0227	1445.73	53.9353	17.0492	-37.7547	37.7547	1425.42	52.1434	0.43056	55.9863	0.43056	-39.2051	-2.319	1.79188	-35.0942	3.84287	0.315259	0.329635	0.00486435	24.6653	4.7766	41.053	755.1	949.239
methyloxirane	C[C@@H]1CO1	EPO	10000	122.19	NIST	284.113	13.7404	161.923	161.923	26219.1	52.5943	12.4215	146.127	12.4234	23.9375	23.9375	573.002	150.286	12.4234	28.0958	28.0958	789.376	132.385	13.7422	10.1945	10.1945	103.928	132.587	79.9924	10.3968	10.3968	108.093	93.5331	0.220991	97.6915	0.220991	-17.9013	34.693	39.0536	-13.5407	4.15836	0.357939	0.349662	0.00959869	43.6063	5.075	58.08	774.7	1426.84
diethyl-carbonate	CCOC(=O)OCC	ESTER	18000	212.4	doi.org/10.1021/ct200731v	512.018	33.408	299.618	299.618	89770.9	62.7606	4.92354	232.414	4.94391	20.0137	20.0137	400.549	234.241	4.94391	21.8406	21.8406	477.013	234.542	33.411	22.142	22.142	490.268	234.664	171.903	22.2641	22.2641	495.689	169.653	0.448327	171.48	0.448327	0.301374	63.062	65.011	2.25035	1.82691	0.0708569	0.156281	0.00522803	35.0816	0.8201	118.132	998.6	468.971
methyl-benzoate	COC(=O)c1ccccc1	ESTER	18000	221.3	doi.org/10.1021/ct200731v	518.6	39.3294	297.3	297.3	88387.3	39.6957	6.76209	203.288	6.78851	-18.0122	18.0122	324.441	204.5	6.78851	-16.8003	16.8003	282.249	234.448	39.334	13.148	13.148	172.87	234.554	194.858	13.2537	13.2537	175.66	163.592	0.59834	164.804	0.59834	29.9483	69.644	70.9616	31.2659	1.21197	0.0340287	0.105657	0.00271359	23.7177	0.3728	136.15	1096.8	245.7
methyl-formate	COC=O	ESTER	8000	119.7	doi.org/10.1021/ct200731v	241.069	12.665	121.369	121.369	14730.4	32.7698	1.62735	119.967	1.63976	0.266612	0.266612	0.0710819	123.754	1.63976	4.05386	4.05386	16.4337	132.517	12.6666	12.8171	12.8171	164.278	132.73	99.9601	13.0298	13.0298	169.777	87.1969	0.201327	90.9841	0.201327	8.76324	41.533	45.533	12.7632	3.78724	0.297425	0.320743	0.00389327	31.9999	3.9152	60.052	952	1138.13
methyl-methacrylate	COC(=O)C(=C)C	ESTER	15000	189.82	doi.org/10.1021/ct200731v	404.687	32.1574	214.867	214.867	46167.8	52.7424	5.69866	195.79	5.71411	5.96996	5.96996	35.6405	197.6	5.71411	7.78039	7.78039	60.5344	175.415	32.1601	-14.405	14.405	207.504	175.554	122.812	-14.2661	14.2661	203.521	143.048	0.419872	144.858	0.419872	-22.1854	30.557	32.5063	-20.236	1.81042	0.0708825	0.15631	0.00473794	29.2401	0.8474	100.117	984.3	410.684
methyl-salicylate	COC(=O)c1ccccc1O	ESTER	19000	247.51	doi.org/10.1021/ct200731v	566.161	64.7337	318.651	318.651	101538	62.0248	6.40314	243.358	6.41097	-4.15152	4.15152	17.2351	243.935	6.41097	-3.57516	3.57516	12.7818	274.173	64.7345	26.663	26.663	710.916	274.258	212.234	26.7484	26.7484	715.475	181.334	0.316627	181.91	0.316627	30.2382	92.263	92.9247	30.8999	0.57636	0.00976398	0.0530615	0.00617656	12.5729	0.1019	152.149	1200.2	75.0508
13-dioxolane	C1OCCO1	ETHER	11000	118	doi.org/10.1021/ct200731v	323.668	21.4344	205.668	205.668	42299.3	57.6393	4.24774	153.453	4.25125	35.4531	35.4531	1256.92	156.056	4.25125	38.0558	38.0558	1448.25	147.722	21.4351	29.7225	29.7225	883.427	147.909	90.2696	29.9089	29.9089	894.542	95.8137	0.17266	98.4165	0.17266	-8.33334	49.306	52.0952	-5.54416	2.60278	0.142144	0.223653	0.00591426	30.6809	1.7508	74.079	1046.3	627.832
anisole	COc1ccccc1	ETHER	16000	208.6	doi.org/10.1021/ct200731v	461.781	34.7944	253.181	253.181	64100.6	58.9955	5.24072	191.834	5.24603	-16.7662	16.7662	281.107	194.003	5.24603	-14.5975	14.5975	213.086	197.716	34.7952	-10.884	10.884	118.461	197.849	138.853	-10.7514	10.7514	115.592	132.838	0.235995	135.007	0.235995	3.71346	62.709	65.0104	6.01487	2.16878	0.0975052	0.184541	0.00434477	36.8226	1.1522	108.14	980.7	603.151
dibutyl-ether	CCCCOCCCC	ETHER	27000	251.9	doi.org/10.1021/ct200731v	787.813	72.2765	535.913	535.913	287203	103.397	9.91119	315.249	9.95038	63.3493	63.3493	4013.14	317.347	9.95038	65.4474	65.4474	4283.37	328.329	72.2819	76.429	76.429	5841.39	328.434	225.036	76.5339	76.5339	5857.43	211.852	0.882278	213.95	0.882278	10.9816	114.379	116.582	13.1845	2.09813	0.089605	0.176648	0.00440075	59.4804	1.1138	130.231	767.8	702.156
diethylene-glycol-dimethyl-ether	COCCOCCOC	ETHER	23000	226	doi.org/10.1021/ct200731v	686.064	38.216	460.064	460.064	211659	65.3877	8.93952	265.643	8.95072	39.6429	39.6429	1571.56	266.964	8.95072	40.9637	40.9637	1678.02	313.974	38.2186	87.974	87.974	7739.42	314.078	248.69	88.0777	88.0777	7757.67	200.255	0.447735	201.576	0.447735	47.0103	112.398	113.822	48.4348	1.32082	0.0393119	0.114223	0.00271904	32.7629	0.4522	134.175	954.5	293.707
diisopropyl-ether	CC(OC(C)C)C	ETHER	21000	216.1	doi.org/10.1021/ct200731v	604.955	51.6761	388.855	388.855	151208	69.5509	5.75104	240.677	5.76681	24.5767	24.5767	604.013	243.612	5.76681	27.5119	27.5119	756.905	255.234	51.6779	39.134	39.134	1531.47	255.363	185.812	39.2629	39.2629	1541.57	171.126	0.426207	174.061	0.426207	11.6221	81.173	84.2371	14.6862	2.93524	0.17155	0.2457	0.00517371	64.3466	2.2396	102.177	748.2	1107.73
tetrahydrofuran	C1CCCO1	ETHER	13000	123.9	doi.org/10.1021/ct200731v	376.073	42.2189	252.173	252.173	63591.2	49.5658	3.19724	151.342	3.20488	27.4421	27.4421	753.066	154.259	3.20488	30.3588	30.3588	921.657	156.52	42.2195	32.62	32.62	1064.06	156.715	107.149	32.8145	32.8145	1076.79	101.776	0.221149	104.693	0.221149	2.2612	51.827	54.9383	5.37249	2.91675	0.176919	0.249482	0.00810203	40.4468	2.2758	68.075	958.2	749.952
1122-tetrachloroethane	ClC(C(Cl)Cl)Cl	HAL	8000	165.7	doi.org/10.1021/ct200731v	242.855	9.81316	77.155	77.155	5952.89	54.4051	3.45254	167.957	3.4586	2.25746	2.25746	5.09615	170.032	3.4586	4.33214	4.33214	18.7675	158.946	9.8153	-6.754	6.754	45.6165	159.053	104.648	-6.64687	6.64687	44.1808	113.552	0.204713	115.627	0.204713	-11.0861	43.319	45.5008	-8.90433	2.07468	0.0879519	0.174951	0.00395475	17.4545	0.8291	167.838	1550.6	673.611
112-trichloroethane	ClCC(Cl)Cl	HAL	8000	148.5	doi.org/10.1021/ct200731v	246.103	13.94	97.603	97.603	9526.35	47.7612	3.72463	147.292	3.76083	-1.20782	1.20782	1.45883	149.656	3.76083	1.15617	1.15617	1.33673	148.462	13.9497	-0.038	0.038	0.001444	148.589	100.828	0.0890152	0.0890152	0.00792371	99.531	0.520559	101.895	0.520559	-1.19417	46.567	49.058	1.29684	2.36399	0.113752	0.199744	0.00504279	19.9281	1.146	133.396	1424.9	740.013
11-dichloroethane	CC(Cl)Cl	HAL	8000	126.2	doi.org/10.1021/ct200731v	240.428	14.5803	114.228	114.228	13048	48.6782	2.58435	136.332	2.60938	10.132	10.132	102.657	140.005	2.60938	13.8052	13.8052	190.584	132.219	14.5848	6.019	6.019	36.2284	132.371	83.6926	6.17079	6.17079	38.0786	87.6538	0.360504	91.327	0.360504	-7.7862	40.892	44.717	-3.96117	3.67324	0.270623	0.306714	0.00598746	30.6002	3.0631	98.954	1166.6	1467.26
11-dichloroethene	ClC(=C)Cl	HAL	6000	111.33	doi.org/10.1021/ct200731v	174.794	10.9985	63.464	63.464	4027.68	57.3496	2.90282	134.034	2.95507	22.7045	22.7045	515.494	138.076	2.95507	26.7463	26.7463	715.363	105.869	11.0124	-5.4613	5.4613	29.8258	106.022	48.6724	-5.30799	5.30799	28.1748	76.6849	0.553272	80.7267	0.553272	-32.2076	25.142	29.3371	-28.0125	4.04178	0.329253	0.336387	0.00973859	25.1705	3.7289	96.938	1176.6	1749.79
1234-tetrafluorobenzene	Fc1c(F)ccc(c1F)F	HAL	12000	190.06	doi.org/10.1021/ct200731v	339.419	18.5773	149.359	149.359	22308.1	55.1608	3.13786	196.564	3.20976	6.5041	6.5041	42.3034	199.131	3.20976	9.07083	9.07083	82.2799	184.085	18.5896	-5.975	5.975	35.7006	184.199	129.038	-5.86126	5.86126	34.3543	141.403	0.675566	143.97	0.675566	-15.0458	40.115	42.7955	-12.3654	2.56672	0.131382	0.214936	0.00522429	32.1656	1.322	150.076	1348.3	960.403
1235-tetrafluorobenzene	Fc1cc(F)c(c(c1)F)F	HAL	12000	190.19	doi.org/10.1021/ct200731v	365.327	28.4487	175.137	175.137	30673	69.1358	3.29091	213.549	3.29988	23.3594	23.3594	545.661	215.748	3.29988	25.5578	25.5578	653.203	212.635	28.4497	22.445	22.445	503.778	212.748	143.612	22.5575	22.5575	508.843	144.414	0.243142	146.612	0.243142	-3.11283	66.023	68.334	-0.801843	2.19844	0.0982931	0.185309	0.0102448	27.7319	0.9904	150.076	1342.8	719.503
12-dibromoethane	BrCCBr	HAL	8000	134.7	NIST	242.805	11.0689	108.105	108.105	11686.7	49.8842	4.19377	138.459	4.22301	3.75867	3.75867	14.1276	140.059	4.22301	5.35941	5.35941	28.7233	133.444	11.08	-1.2558	1.2558	1.57703	133.553	83.6685	-1.14728	1.14728	1.31625	88.5745	0.496122	90.1752	0.496122	-6.61521	43.269	44.9783	-4.90595	1.60074	0.0552681	0.137059	0.00625644	13.6741	0.446	187.862	2336.3	405.588
12-dibromopropane	BrCC(Br)C	HAL	11000	172.8	NIST	319.653	8.52908	146.853	146.853	21565.8	59.7109	4.73452	172.754	4.74073	-0.0461288	0.0461288	0.00212787	174.057	4.74073	1.25692	1.25692	1.57986	159.637	8.53253	-13.163	13.163	173.265	159.733	100.022	-13.0672	13.0672	170.752	113.043	0.242549	114.346	0.242549	-14.4199	45.291	46.6898	-13.0211	1.30305	0.0380102	0.112168	0.00334195	15.3873	0.3142	201.889	2096.8	307.065
12-dichloroethane	ClCCCl	HAL	8000	128.9	doi.org/10.1021/ct200731v	240.222	14.9363	111.322	111.322	12392.6	51.3472	2.69647	137.054	2.7297	8.154	8.154	66.4877	139.767	2.7297	10.8668	10.8668	118.088	129.106	14.9423	0.2056	0.2056	0.0422714	129.261	77.9141	0.361334	0.361334	0.130562	85.7068	0.424627	88.4196	0.424627	-10.6612	40.686	43.5546	-7.79267	2.71285	0.15031	0.23002	0.00318845	22.9486	1.6685	98.954	1236.8	799.229
12-difluorobenzene	Fc1ccccc1F	HAL	12000	159	doi.org/10.1021/ct200731v	345.351	29.7702	186.351	186.351	34726.7	60.5423	4.22119	177.692	4.2535	18.6923	18.6923	349.4	180.646	4.2535	21.6463	21.6463	468.563	166.151	29.7748	7.151	7.151	51.1368	166.285	105.743	7.28536	7.28536	53.0764	117.15	0.523334	120.104	0.523334	-14.4953	46.047	49.1354	-11.4069	2.95407	0.174304	0.247649	0.00416656	37.0612	1.9534	114.095	1119.3	1078.87
13-dichloropropane	ClCCCCl	HAL	11000	159.45	doi.org/10.1021/ct200731v	330.671	25.8399	171.221	171.221	29316.6	40.2704	2.99336	147.192	3.0406	-12.2575	12.2575	150.247	149.545	3.0406	-9.90464	9.90464	98.1019	165.584	25.8454	6.134	6.134	37.626	165.72	125.45	6.27034	6.27034	39.3171	106.922	0.533868	109.275	0.533868	16.0386	56.309	58.7982	18.5279	2.35289	0.113593	0.199601	0.00563076	27.3815	1.2567	112.981	1169.2	687.304
14-dichlorobutane	ClCCCCCl	HAL	14000	189.23	doi.org/10.1021/ct200731v	414.198	29.9491	224.968	224.968	50610.6	50.7708	5.11659	179.59	5.11729	-9.63994	9.63994	92.9284	181.548	5.11729	-7.68224	7.68224	59.0168	195.787	29.9492	6.557	6.557	42.9942	195.908	145.137	6.67762	6.67762	44.5906	128.819	0.0846947	130.777	0.0846947	14.2392	65.01	67.0883	16.3176	1.9577	0.0801118	0.166652	0.00516115	29.0964	0.8796	127.008	1128.1	540.789
1-bromobutane	CCCCBr	HAL	14000	162.2	NIST	414.118	36.0506	251.918	251.918	63462.7	48.8005	5.08931	168.217	5.09612	6.0174	6.0174	36.2091	170.839	5.09612	8.63948	8.63948	74.6406	186.969	36.0516	24.769	24.769	613.503	187.091	138.29	24.8907	24.8907	619.549	119.417	0.263362	122.039	0.263362	16.1295	64.93	67.6738	18.8733	2.62208	0.137594	0.220016	0.00875669	38.4135	1.4164	137.02	1317.9	939.467
1-bromopropane	CCCBr	HAL	11000	134.6	NIST	318.892	17.793	184.292	184.292	33963.5	43.0836	2.51176	140.826	2.51616	6.22619	6.22619	38.7654	143.879	2.51616	9.27863	9.27863	86.0929	145.325	17.7936	10.725	10.725	115.026	145.461	102.378	10.8612	10.8612	117.966	97.7426	0.148794	100.795	0.148794	1.44637	44.53	47.7186	4.63502	3.05244	0.185933	0.255685	0.00399298	35.0751	1.906	122.993	1408.6	1134.79
1-chlorobutane	CCCCCl	HAL	14000	174.6	doi.org/10.1021/ct200731v	398.192	45.8564	223.592	223.592	49993.4	57.1064	2.95941	175.145	2.97812	0.545412	0.545412	0.297474	178.471	2.97812	3.87138	3.87138	14.9876	170.369	45.8576	-4.231	4.231	17.9014	170.516	113.41	-4.08409	4.08409	16.6798	118.039	0.333315	121.365	0.333315	-8.10238	49.004	52.4769	-4.6295	3.32597	0.221376	0.278476	0.00542564	48.6202	2.7858	92.566	877.7	1248.28
1-chloronaphthalene	Clc1cccc2c1cccc2	HAL	18000	222.14	doi.org/10.1021/ct200731v	517.334	89.8359	295.194	295.194	87139.5	73.7377	8.30204	227.657	8.30836	5.51653	5.51653	30.4322	228.788	8.30836	6.64766	6.64766	44.1914	223.428	89.8365	1.288	1.288	1.65894	223.52	149.783	1.38028	1.38028	1.90516	153.919	0.323814	155.05	0.323814	-5.35966	68.378	69.6014	-4.13626	1.13113	0.0296802	0.0980997	0.00503809	22.0212	0.3088	162.616	1171.7	243.082
1-iodobutane	CCCCI	HAL	14000	164.5	NIST	410.928	32.6725	246.428	246.428	60726.8	56.0952	5.27217	175.393	5.29012	10.8934	10.8934	118.667	178.317	5.29012	13.8172	13.8172	190.916	183.962	32.6754	19.462	19.462	378.769	184.066	127.97	19.5656	19.5656	382.814	119.298	0.435396	122.222	0.435396	5.64478	61.74	64.7674	8.6722	2.92379	0.167439	0.242757	0.00773382	42.3839	1.5149	184.018	1675	1349.45
2-iodopropane	CC(I)C	HAL	11000	139.72	doi.org/10.1021/ct200731v	300.829	22.3974	161.109	161.109	25956.1	34.8928	2.6789	136.061	2.68934	-3.65945	3.65945	13.3916	139.174	2.68934	-0.546243	0.546243	0.298382	130.748	22.3987	-8.972	8.972	80.4968	130.862	95.9692	-8.85805	8.85805	78.4651	101.168	0.23673	104.281	0.23673	-8.42576	26.467	29.6942	-5.1986	3.11321	0.190519	0.258773	0.00215114	35.4987	1.6939	169.993	1836.4	1393.9
bromoethane	CCBr	HAL	8000	105.8	NIST	237.689	18.7775	131.889	131.889	17394.7	39.2563	2.12316	114.961	2.15042	9.16066	9.16066	83.9177	118.735	2.15042	12.9349	12.9349	167.311	117.632	18.7806	11.8316	11.8316	139.987	117.784	78.5282	11.9845	11.9845	143.628	75.7044	0.341329	79.4786	0.341329	-1.10328	38.153	42.0801	2.82383	3.77423	0.286069	0.3149	0.00769482	31.4169	2.9119	108.966	1528.5	1535.96
dibromomethane	BrCBr	HAL	5000	104.1	NIST	151.378	3.66447	47.278	47.278	2235.21	47.712	1.7379	113.018	1.82959	8.91803	8.91803	79.5313	116.262	1.82959	12.1621	12.1621	147.917	95.2181	3.70883	-8.8819	8.8819	78.8881	95.3414	47.6294	-8.75863	8.75863	76.7136	65.306	0.571934	68.5501	0.571934	-21.044	26.668	30.0354	-17.6767	3.24409	0.207786	0.270015	0.0148169	16.8368	1.6662	173.835	2475.3	1402.09
dichloromethane	ClCCl	HAL	5000	100.88	doi.org/10.1021/ct200731v	153.18	6.81936	52.3	52.3	2735.29	50.7021	2.85154	113.408	2.86648	12.5277	12.5277	156.942	117.899	2.86648	17.0193	17.0193	289.655	95.6672	6.82562	-5.2128	5.2128	27.1733	95.8363	45.1343	-5.04367	5.04367	25.4386	62.7056	0.292306	67.1972	0.292306	-22.2321	28.47	33.1307	-17.5713	4.49159	0.414103	0.373725	0.0058177	23.3036	4.7625	84.927	1200.4	1957.91
fluorobenzene	Fc1ccccc1	HAL	12000	146.3	doi.org/10.1021/ct200731v	332.485	16.7898	186.185	186.185	34664.9	40.2488	1.85679	170.52	1.91054	24.22	24.22	586.606	173.843	1.91054	27.5428	27.5428	758.607	166.775	16.7958	20.475	20.475	419.226	166.924	126.676	20.6244	20.6244	425.366	130.271	0.449967	133.594	0.449967	-7.06782	33.181	36.6533	-3.59555	3.32287	0.221299	0.278428	0.00670089	41.6673	2.6366	96.1044	1015	1226.59
iodobenzene	c1ccccc1I	HAL	12000	158.4	NIST	328.227	22.1115	169.827	169.827	28841.2	47.6214	3.93251	182.585	3.96919	24.1854	24.1854	584.934	185.032	3.96919	26.6324	26.6324	709.283	166.334	22.1181	7.934	7.934	62.9484	166.433	118.812	8.03295	8.03295	64.5283	134.964	0.538371	137.411	0.538371	-18.6984	28.923	31.4689	-16.1525	2.44695	0.118715	0.204146	0.00665651	30.5509	1.01	204.01	1913.2	997.435
trichloromethane	ClC(Cl)Cl	HAL	5000	117	doi.org/10.1021/ct200731v	156.148	7.14303	39.148	39.148	1532.57	62.3747	3.97626	139.638	3.99299	22.6384	22.6384	512.498	143.16	3.99299	26.1604	26.1604	684.367	112.224	7.15236	-4.7763	4.7763	22.813	112.361	49.9867	-4.63855	4.63855	21.5162	77.2637	0.365198	80.7857	0.365198	-30.9367	31.438	35.0977	-27.277	3.52199	0.246746	0.29346	0.00852352	18.2987	2.5637	119.369	1373.2	1481.39
trifluoromethyl-benzene	FC(c1ccccc1)(F)F	HAL	15000	188.8	doi.org/10.1021/ct200731v	421.467	36.3267	232.667	232.667	54133.9	57.9668	3.99379	207.187	4.00668	18.3865	18.3865	338.065	210.153	4.00668	21.3528	21.3528	455.942	199.523	36.3281	10.723	10.723	114.983	199.635	141.668	10.835	10.835	117.397	149.22	0.321225	152.186	0.321225	-10.6298	47.337	50.4152	-7.55156	2.96626	0.173145	0.246831	0.00510822	46.1734	1.8239	146.112	1191	1290.03
246-trimethylpyridine	Cc1cc(C)nc(c1)C	HEAR	20000	214	doi.org/10.1021/ct200731v	546.2	41.6234	332.2	332.2	110357	65.884	6.09622	237.184	6.10893	23.1844	23.1844	537.518	238.658	6.10893	24.658	24.658	608.015	220.134	41.6253	6.134	6.134	37.626	220.247	154.363	6.24745	6.24745	39.0307	171.3	0.393803	172.774	0.393803	-18.524	47.36	48.947	-16.937	1.47353	0.0480804	0.127254	0.00437569	31.7397	0.5681	121.183	926.7	333.256
2-methylpyridine	Cc1ccccn1	HEAR	14000	159.2	doi.org/10.1021/ct200731v	388.363	26.2661	229.163	229.163	52515.7	60.42	3.27135	179.703	3.27825	20.5031	20.5031	420.376	181.804	3.27825	22.604	22.604	510.94	160.559	26.267	1.359	1.359	1.84688	160.707	100.287	1.50679	1.50679	2.27041	119.283	0.212558	121.384	0.212558	-21.245	39.175	41.4237	-18.9963	2.10091	0.0932296	0.180314	0.003065	31.4817	1.1423	93.129	948	514.964
3-methylpyridine	Cc1cccnc1	HEAR	14000	159	doi.org/10.1021/ct200731v	408.959	26.6099	249.959	249.959	62479.5	45.5541	4.80763	165.545	4.81963	6.54467	6.54467	42.8327	167.581	4.81963	8.58112	8.58112	73.6356	181.798	26.6121	22.798	22.798	519.749	181.946	136.391	22.9456	22.9456	526.499	119.991	0.339904	122.027	0.339904	14.2169	59.771	61.955	16.4009	2.03644	0.0881247	0.175128	0.00242855	30.5763	1.0782	93.129	952.1	486.067
4-methylpyridine	Cc1ccncc1	HEAR	14000	159	doi.org/10.1021/ct200731v	389.624	33.5845	230.624	230.624	53187.4	44.0377	5.30619	163.841	5.32774	4.84123	4.84123	23.4375	165.989	5.32774	6.98865	6.98865	48.8413	162.387	33.5879	3.387	3.387	11.4718	162.535	118.497	3.53508	3.53508	12.4968	119.804	0.478726	121.951	0.478726	-3.60165	40.436	42.7315	-1.30614	2.14743	0.0970221	0.184068	0.00803297	32.1372	1.1886	93.129	948.4	535.837
furan	c1ccco1	HEAR	9000	114.8	doi.org/10.1021/ct200731v	262.538	16.3681	147.738	147.738	21826.5	49.5658	3.19724	129.739	3.23671	14.9388	14.9388	223.169	133.039	3.23671	18.2392	18.2392	332.669	121.533	16.3759	6.7334	6.7334	45.3387	121.728	72.1618	6.92762	6.92762	47.9919	80.173	0.503887	83.4734	0.503887	-11.5058	38.06	41.5546	-8.01122	3.30036	0.224239	0.280217	0.0121171	31.4513	2.8845	68.075	958.2	950.539
pyridine	c1cccnc1	HEAR	11000	135.6	doi.org/10.1021/ct200731v	311.078	30.583	175.478	175.478	30792.5	43.2585	4.88762	136.655	4.88778	1.05485	1.05485	1.11271	138.772	4.88778	3.17162	3.17162	10.0592	132.229	30.583	-3.3709	3.3709	11.363	132.4	89.141	-3.20044	3.20044	10.2428	93.3963	0.039303	95.5131	0.039303	-6.54252	36.716	39.0032	-4.25529	2.11677	0.0963446	0.183404	0.00594817	25.1595	1.2016	79.102	975.3	460.107
pyrimidine	c1ccncn1	HEAR	10000	133.7	doi.org/10.1021/ct200731v	290.216	28.7334	156.516	156.516	24497.3	53.6304	4.79184	146.52	4.82474	12.8195	12.8195	164.34	147.952	4.82474	14.2518	14.2518	203.115	135.117	28.7389	1.4174	1.4174	2.00902	135.284	81.654	1.58446	1.58446	2.51052	92.8891	0.562459	94.3214	0.562459	-12.8344	40.796	42.3954	-11.2351	1.43231	0.0487859	0.128247	0.00461667	15.9937	0.5843	80.09	1094.5	226.53
pyrrole	c1ccc[nH]1	HEAR	10000	128.2	doi.org/10.1021/ct200731v	308.788	20.7484	180.588	180.588	32612	37.2929	3.2564	122.195	3.26785	-6.00529	6.00529	36.0635	123.884	3.26785	-4.31604	4.31604	18.6282	145.959	20.7502	17.7591	17.7591	315.386	146.15	108.857	17.9499	17.9499	322.197	84.9018	0.273316	86.5911	0.273316	22.0751	59.368	61.248	23.9551	1.68925	0.0661648	0.15075	0.00871884	18.8	0.8452	67.091	985.6	274.496
quinoline	c1ccc2c(c1)nccc2	HEAR	17000	194.89	NIST	472.095	37.2299	277.205	277.205	76842.6	60.2997	3.67356	197.829	3.69345	2.93901	2.93901	8.63775	198.817	3.69345	3.92674	3.92674	15.4193	186.598	37.2319	-8.292	8.292	68.7573	186.704	126.404	-8.18631	8.18631	67.0156	137.529	0.382782	138.517	0.382782	-12.2187	48.081	49.1744	-11.1253	0.987739	0.0241612	0.087678	0.00751358	18.5883	0.2686	129.162	1077.7	167.939
nitroethane	O=[N+]([O-])CC	NO	10000	134.22	NIST	283.855	17.9329	149.635	149.635	22390.6	41.078	2.41938	142.096	2.44229	7.8758	7.8758	62.0283	144.672	2.44229	10.452	10.452	109.244	138.029	17.936	3.809	3.809	14.5085	138.213	97.1345	3.99254	3.99254	15.9404	101.018	0.333719	103.594	0.333719	-6.64301	34.435	37.1947	-3.88326	2.5762	0.139184	0.221293	0.00553369	27.5975	1.7181	75.067	1032.6	624.323
nitromethane	O=[N+]([O-])C	NO	7000	105.98	NIST	196.916	11.8035	90.936	90.936	8269.36	36.7594	1.75001	115.805	1.76315	9.82529	9.82529	96.5362	118.6	1.76315	12.6201	12.6201	159.267	104.163	11.8055	-1.8173	1.8173	3.30258	104.385	67.6256	-1.59498	1.59498	2.54395	79.0459	0.214846	81.8407	0.214846	-14.4374	22.322	25.3391	-11.4203	2.7948	0.166295	0.241931	0.00603348	21.1199	2.0783	61.04	1103.4	614.094
1-butanol	CCCCO	OH	15000	177	doi.org/10.1021/ct200731v	465.391	32.7221	288.391	288.391	83169.4	43.4222	4.52475	166.683	4.52863	-10.3166	10.3166	106.432	167.78	4.52863	-9.21984	9.21984	85.0054	215.619	32.7226	38.619	38.619	1491.43	215.773	172.351	38.773	38.773	1503.34	123.261	0.187591	124.358	0.187591	47.8388	91.261	92.5117	49.0895	1.09673	0.0309102	0.100289	0.0033457	18.7606	0.4154	74.123	805.3	149.05
1-pentanol	CCCCCO	OH	18000	208.9	doi.org/10.1021/ct200731v	568.236	51.7082	359.336	359.336	129122	48.6512	4.85766	193.413	4.86087	-15.4874	15.4874	239.858	194.344	4.86087	-14.5558	14.5558	211.871	264.973	51.7085	56.073	56.073	3144.18	265.103	216.452	56.203	56.203	3158.78	144.761	0.176545	145.693	0.176545	70.6288	119.28	120.342	71.6904	0.931566	0.0228922	0.085124	0.00340128	19.1085	0.2981	88.15	811.7	127.203
2-methyl-2-butanol	CCC(O)(C)C	OH	18000	244.3	doi.org/10.1021/ct200731v	543.118	32.4254	298.818	298.818	89292.2	55.1041	6.39866	205.168	6.43313	-39.1317	39.1317	1531.29	206.075	6.43313	-38.2249	38.2249	1461.14	245.133	32.4322	0.833	0.833	0.693889	245.263	190.159	0.963227	0.963227	0.927806	150.064	0.665002	150.971	0.665002	39.0579	94.162	95.199	40.0949	0.906783	0.0219359	0.0831537	0.00520905	18.6662	0.2836	88.15	829.4	121.015
3-pentanol	CCC(CC)O	OH	18000	247.72	doi.org/10.1021/ct200731v	592.142	68.6902	344.422	344.422	118627	83.1161	7.40084	229.896	7.40507	-17.8245	17.8245	317.712	230.761	7.40507	-16.9589	16.9589	287.603	290.831	68.6907	43.111	43.111	1858.56	290.959	207.843	43.2395	43.2395	1869.65	146.779	0.250326	147.645	0.250326	60.0699	143.186	144.18	61.064	0.865628	0.0203135	0.0797148	0.00743904	17.8942	0.2637	88.15	819.3	112.524
ethanol	CCO	OH	9000	112.3	doi.org/10.1021/ct200731v	285.531	11.69	173.231	173.231	30009	37.6503	3.16246	117.388	3.16965	5.08751	5.08751	25.8828	119.123	3.16965	6.82278	6.82278	46.5504	142.525	11.6919	30.2255	30.2255	913.581	142.767	105.117	30.4674	30.4674	928.264	79.7372	0.213385	81.4725	0.213385	23.4027	61.053	63.0302	25.3799	1.73527	0.072825	0.158544	0.0058921	17.7948	1.0634	46.069	796.3	237.147
methanol	CO	OH	6000	81.47	doi.org/10.1021/ct200731v	188.851	9.01998	107.381	107.381	11530.7	26.6566	1.15605	84.6745	1.17252	3.20451	3.20451	10.2689	87.3341	1.17252	5.86407	5.86407	34.3874	99.8765	9.02211	18.4065	18.4065	338.799	100.209	73.5527	18.7393	18.7393	351.162	58.0179	0.195826	60.6775	0.195826	12.5424	39.199	42.1914	15.5348	2.65956	0.163568	0.239947	0.00848127	17.9543	2.5585	32.042	776.8	396.841
24-dimethyl-3-pentanone	CC(C(=O)C(C)C)C	KET	22000	235.51	doi.org/10.1021/ct200731v	609.852	52.7508	374.342	374.342	140132	59.2214	7.66803	243.725	7.67417	8.2153	8.2153	67.4912	245.709	7.67417	10.1994	10.1994	104.028	247.616	52.7517	12.106	12.106	146.555	247.735	188.514	12.2251	12.2251	149.453	184.504	0.306898	186.488	0.306898	1.90661	61.128	63.2312	4.00978	1.98409	0.081958	0.168645	0.00634308	46.2698	1.0154	114.188	828.1	561.267
24-pentanedione	CC(=O)CC(=O)C	KET	15000	208.2	doi.org/10.1021/ct200731v	440.841	16.0863	232.641	232.641	54121.8	61.1395	4.3704	209.579	4.37834	1.37918	1.37918	1.90214	210.799	4.37834	2.59852	2.59852	6.7523	216.37	16.0885	8.17	8.17	66.7489	216.503	155.363	8.30255	8.30255	68.9324	148.44	0.26357	149.659	0.26357	5.57148	66.711	68.0629	6.92337	1.21934	0.0356813	0.108403	0.0030638	20.2784	0.4221	100.117	1015.9	204.567
26-dimethyl-4-heptanone	CC(CC(=O)CC(C)C)C	KET	28000	297.3	doi.org/10.1021/ct200731v	803.179	47.0812	505.879	505.879	255914	116.524	14.341	344.743	14.3496	47.4426	47.4426	2250.8	346.254	14.3496	48.9544	48.9544	2396.54	334.533	47.0838	37.233	37.233	1386.3	334.63	218.105	37.3296	37.3296	1393.5	228.218	0.497015	229.73	0.497015	-11.7214	104.803	106.411	-10.113	1.51186	0.0493044	0.128974	0.00474822	45.0362	0.587	142.242	836.1	404.183
2-heptanone	CCCCCC(=O)C	KET	22000	243.6	doi.org/10.1021/ct200731v	641.892	47.2906	398.292	398.292	158637	48.3573	5.85198	231.036	5.87514	-12.5644	12.5644	157.865	233.135	5.87514	-10.4647	10.4647	109.511	277.946	47.2935	34.346	34.346	1179.65	278.066	229.708	34.4656	34.4656	1187.88	182.678	0.521133	184.778	0.521133	44.8107	93.168	95.3873	47.03	2.09969	0.0908867	0.177955	0.00209251	48.8241	1.1272	114.188	825.5	623.065
2-hexanone	CCCCC(=O)C	KET	19000	213.17	doi.org/10.1021/ct200731v	556.739	35.4037	343.569	343.569	118040	64.0417	7.78403	224.36	7.79674	11.1904	11.1904	125.224	226.802	7.79674	13.6317	13.6317	185.823	245.601	35.4065	32.431	32.431	1051.77	245.735	181.694	32.5653	32.5653	1060.5	160.319	0.444898	162.76	0.444898	18.7993	82.841	85.4167	21.375	2.44135	0.121457	0.206534	0.00551581	48.938	1.5421	100.161	821.5	747.692
acetone	CC(=O)C	KET	10000	124.9	doi.org/10.1021/ct200731v	273.739	14.7259	148.839	148.839	22153	40.7133	1.67552	136.656	1.70285	11.7561	11.7561	138.206	140.373	1.70285	15.473	15.473	239.415	123.979	14.729	-0.9213	0.9213	0.848794	124.186	83.4723	-0.714346	0.714346	0.51029	95.9428	0.303861	99.6597	0.303861	-16.3943	24.319	28.2429	-12.4704	3.71693	0.285571	0.314641	0.00467912	39.2389	4.0053	58.08	800.3	1126.09
cyclohexanone	O=C1CCCCC1	KET	17000	179.3	doi.org/10.1021/ct200731v	472.421	41.2048	293.121	293.121	85919.9	46.5476	3.58939	182.722	3.61595	3.42177	3.42177	11.7085	183.91	3.61595	4.60962	4.60962	21.2486	185.769	41.2071	6.469	6.469	41.848	185.9	139.352	6.60012	6.60012	43.5616	136.174	0.437468	137.362	0.437468	1.85938	48.407	49.726	3.17835	1.18785	0.0340927	0.105763	0.00694961	22.4225	0.4141	98.145	947.9	196.737
cyclopentanone	O=C1CCCC1	KET	14000	154.5	doi.org/10.1021/ct200731v	402.027	25.3285	247.527	247.527	61269.6	32.631	2.87662	148.928	2.91233	-5.57164	5.57164	31.0432	150.829	2.91233	-3.67097	3.67097	13.476	171.037	25.3326	16.537	16.537	273.472	171.196	138.565	16.6957	16.6957	278.747	116.297	0.454673	118.198	0.454673	20.208	52.839	54.8984	22.2673	1.90067	0.0787185	0.165133	0.00455509	28.8312	0.9828	84.118	942.8	400.19
benzaldehyde	O=Cc1ccccc1	ALD	14000	172	doi.org/10.1021/ct200731v	412.386	23.1978	240.386	240.386	57785.4	37.8932	3.05643	164.216	3.10151	-7.78398	7.78398	60.5903	165.7	3.10151	-6.29978	6.29978	39.6872	191.005	23.2038	19.005	19.005	361.19	191.136	153.243	19.1361	19.1361	366.189	126.323	0.526885	127.807	0.526885	25.3048	63.198	64.8133	26.92	1.4842	0.0496979	0.129521	0.00169457	22.6136	0.5793	106.124	1031.4	297.597
diethyl-sulfide	CCSCC	SETHER	15000	171.4	doi.org/10.1021/ct200731v	419.487	31.5669	248.087	248.087	61547.2	58.5618	5.32044	189.897	5.33002	18.4971	18.4971	342.141	192.742	5.33002	21.3418	21.3418	455.473	179.537	31.5685	8.137	8.137	66.2108	179.685	121.123	8.28502	8.28502	68.6416	131.335	0.31935	134.18	0.31935	-13.2048	45.357	48.3498	-10.212	2.84474	0.163609	0.239978	0.00888091	44.8915	2.1009	90.184	836.9	917.163
dimethyl-disulfide	CSSC	SETHER	10000	145.96	doi.org/10.1021/ct200731v	286.073	12.8004	140.113	140.113	19631.7	52.9099	3.4075	162.256	3.4214	16.2961	16.2961	265.564	165.24	3.4214	19.2799	19.2799	371.715	148.983	12.8041	3.023	3.023	9.13853	149.136	96.226	3.17593	3.17593	10.0865	109.346	0.308082	112.33	0.308082	-16.2569	36.653	39.7897	-13.1202	2.98379	0.179852	0.251521	0.00701782	31.3672	2.1395	94.19	1030	975.504
dimethyl-sulfide	CSC	SETHER	9000	118.1	doi.org/10.1021/ct200731v	268.756	17.4169	150.656	150.656	22697.2	49.3767	2.56198	136.663	2.59644	18.5634	18.5634	344.599	140.389	2.59644	22.2894	22.2894	496.818	135.291	17.422	17.1907	17.1907	295.52	135.489	86.1128	17.3895	17.3895	302.394	87.2867	0.421616	91.0127	0.421616	-5.09872	44.278	48.2028	-1.17391	3.72603	0.285714	0.314715	0.0093107	35.3233	3.9036	62.13	837.1	1174.03
tetrahydrothiophene	C1CCCS1	SETHER	13000	123.98	doi.org/10.1021/ct200731v	365.703	36.7862	241.723	241.723	58430	37.9488	4.18202	145.748	4.19591	21.7685	21.7685	473.867	147.632	4.19591	23.6518	23.6518	559.41	151.14	36.7878	27.16	27.16	737.666	151.306	113.357	27.3261	27.3261	746.713	107.8	0.341195	109.683	0.341195	3.50816	41.457	43.5064	5.55757	1.88335	0.0779911	0.164334	0.0106194	26.6423	0.9284	84.136	1087.6	378.119
1-butanethiol	CCCCS	SH	15000	171.2	doi.org/10.1021/ct200731v	420.563	24.8104	249.363	249.363	62181.9	37.6668	3.60848	167.552	3.63005	-3.64793	3.64793	13.3074	170.508	3.63005	-0.692234	0.692234	0.479188	179.274	24.8135	8.074	8.074	65.1895	179.423	141.757	8.2234	8.2234	67.6244	129.885	0.395148	132.841	0.395148	8.76623	46.433	49.5381	11.8713	2.9557	0.17621	0.248986	0.00739992	46.5766	2.242	90.184	860.3	978.761
benzenethiol	Sc1ccccc1	SH	13000	173.55	doi.org/10.1021/ct200731v	377.937	28.1802	204.387	204.387	41774	46.3914	4.50324	165.253	4.53102	-8.2967	8.2967	68.8353	167.823	4.53102	-5.72657	5.72657	32.7936	175.123	28.1847	1.573	1.573	2.47433	175.258	128.867	1.70803	1.70803	2.91736	118.862	0.500923	121.432	0.500923	7.29957	53.691	56.3962	10.0047	2.57013	0.133784	0.216916	0.0018637	35.1671	1.54	110.174	1051.1	821.318
dimethyl-sulfoxide	CS(=O)C	SO	10000	153.1	doi.org/10.1021/ct200731v	302.506	22.5858	149.406	149.406	22322.2	54.7308	2.97334	154.689	2.99584	1.58912	1.58912	2.5253	156.076	2.99584	2.97583	2.97583	8.85556	154.431	22.5888	1.331	1.331	1.77156	154.601	99.8701	1.50094	1.50094	2.25283	99.9583	0.366436	101.345	0.366436	-1.64483	53.086	54.6427	-0.0881746	1.38671	0.0463771	0.124822	0.00447969	15.5666	0.5566	78.129	1101.3	210.507
[truncated: 39 more columns]

## Sheet: gamma
t / ps	0	0.004	0.008	0.012	0.016	0.02	0.024	0.028	0.032	0.036	0.04	0.044	0.048	0.052	0.056	0.06	0.064	0.068
gamma	0.0817524	0.148631	0.112747	0.0732048	0.042009	0.0219706	0.0107383	0.00499751	0.00224418	0.000981405	0.000420632	0.000177487	7.39657e-05	3.05149e-05	1.24844e-05	5.07204e-06	2.04835e-06	8.22985e-07

## Sheet: self-diffusion coefficients
self-diffusion coefficients (×10-9m2/s)	experiment	Einstein equation from 10 ns long trajectory					Green-Kubo formalism (Trapezoidal rule) at 10 ps						mean squared displacement (×10-18m2)		Einstein equation at 10 ps
		mean	±	unsigned error	absolute error	squared deviation	mean	±	unsigned error	absolute error	squared deviation		at 8 ps	at 12 ps		unsigned error	absolute error	squared deviation
1122-tetrachloroethane	1.3	0.8291	0.0023	-0.4709	0.4709	0.221747	1.25426	0.0526343	-0.04574	0.04574	0.00209215		0.0909002	0.121104	1.25849	0.00423167	0.00423167	1.7907e-05
112-trichloroethane	1.9	1.146	0.0239	-0.754	0.754	0.568516	1.53121	0.0771252	-0.36879	0.36879	0.136006		0.108724	0.145616	1.53717	0.00595667	0.00595667	3.54819e-05
11-dichloroethane	4.1	3.0631	0.045	-1.0369	1.0369	1.07516	2.9052	0.1401	-1.1948	1.1948	1.42755		0.19875	0.274349	3.14996	0.244758	0.244758	0.0599066
11-dichloroethene		3.7289	0.0161				3.74008	0.261964					0.231343	0.324671	3.88867	0.148587	0.148587	0.022078
1234-tetrafluorobenzene		1.322	0.0133				1.90392	0.0950069					0.131271	0.175529	1.84408	-0.0598367	0.0598367	0.00358043
1235-tetrafluorobenzene		0.9904	0.0215				1.51224	0.159605					0.114551	0.152341	1.57458	0.0623433	0.0623433	0.00388669
124-trimethylbenzene		0.7727	0.0544				1.26396	0.0900502					0.0948775	0.126145	1.30281	0.0388525	0.0388525	0.00150952
12-dibromoethane		0.446	0.0055				0.762384	0.0598419					0.0570274	0.0755093	0.770079	0.00769517	0.00769517	5.92156e-05
12-dibromopropane	0.6	0.3142	0.0085	-0.2858	0.2858	0.0816816	0.656298	0.0307372	0.056298	0.056298	0.00316946		0.0526426	0.0684801	0.659896	0.00359783	0.00359783	1.29444e-05
12-dichloroethane	4.1	1.6685	0.0611	-2.4315	2.4315	5.91219	2.0314	0.0594498	-2.0686	2.0686	4.27911		0.131634	0.178782	1.9645	-0.0669	0.0669	0.00447561
12-difluorobenzene		1.9534	0.1332				2.37187	0.088833					0.165354	0.223716	2.43175	0.05988	0.05988	0.00358561
12-dimethoxybenzene		0.4094	0.0119				0.745333	0.0650332					0.0588773	0.0770079	0.755442	0.0101087	0.0101087	0.000102185
12-ethanediamine	0.98	0.3149	0.001	-0.6651	0.6651	0.442358	0.493866	0.0607793	-0.486134	0.486134	0.236326		0.0390609	0.0508185	0.4899	-0.003966	0.003966	1.57292e-05
12-ethanedithiol		0.9715	0.0461				1.35064	0.0630315					0.094214	0.125943	1.32204	-0.0285983	0.0285983	0.000817865
13-dichloropropane	1.25	1.2567	0.0468	0.0067	0.0067	4.489e-05	1.70494	0.0971783	0.45494	0.45494	0.20697		0.119517	0.161947	1.76792	0.0629767	0.0629767	0.00396606
13-dioxolane		1.7508	0.0543				1.79501	0.114361					0.121537	0.164587	1.79375	-0.00126	0.00126	1.5876e-06
14-butanediol		0.008645	0.002016				0.0330121	0.00864426					0.0102029	0.0113443	0.0475583	0.0145462	0.0145462	0.000211593
14-dichlorobutane		0.8796	0.0254				1.41784	0.0835459					0.0960529	0.130462	1.43371	0.0158725	0.0158725	0.000251936
15-pentanediol		0.006349	0.0007105				0.0399546	0.0353536					0.00980389	0.010732	0.0386713	-0.00128335	0.00128335	1.64699e-06
1-bromobutane		1.4164	0.0477				2.02128	0.168106					0.130799	0.180253	2.06058	0.0393033	0.0393033	0.00154475
1-bromopropane		1.906	0.0522				2.17911	0.078031					0.147405	0.201748	2.26429	0.0851817	0.0851817	0.00725592
1-butanethiol		2.242	0.1024				2.63009	0.179236					0.165266	0.228319	2.62721	-0.00288167	0.00288167	8.304e-06
1-butanol	0.456	0.4154	0.0094	-0.0406	0.0406	0.00164836	0.755508	0.0429767	0.299508	0.299508	0.089705		0.0653911	0.0833942	0.750129	-0.00537883	0.00537883	2.89318e-05
1-chlorobutane		2.7858	0.0112				3.21751	0.145867					0.197869	0.274581	3.19633	-0.0211767	0.0211767	0.000448451
1-chloronaphthalene		0.3088	0.0191				0.751402	0.0584073					0.0565298	0.0735682	0.709933	-0.0414687	0.0414687	0.00171965
1-ethylpropylamine		1.6443	0.0805				1.93652	0.0862756					0.130855	0.179396	2.02254	0.0860217	0.0860217	0.00739973
1-iodobutane		1.5149	0.0265				2.00061	0.139559					0.130212	0.180856	2.11017	0.109557	0.109557	0.0120027
1-nitropropane		1.3339	0.0415				1.614	0.087571					0.121101	0.160794	1.65387	0.039875	0.039875	0.00159002
1-octanol		0.004045	0.001413				0.0743399	0.036902					0.018791	0.0211323	0.0975542	0.0232143	0.0232143	0.000538902
1-pentanol		0.2981	0.0508				0.586512	0.0389068					0.0540749	0.06827	0.591462	0.0049505	0.0049505	2.45075e-05
246-trimethylpyridine		0.5681	0.017				0.915592	0.0596378					0.0635487	0.0853645	0.908992	-0.00660033	0.00660033	4.35644e-05
24-dimethyl-3-pentanone		1.0154	0.0008				1.55387	0.11768					0.106667	0.142907	1.51	-0.04387	0.04387	0.00192458
24-pentanedione	1.79	0.4221	0.0128	-1.3679	1.3679	1.87115	0.766137	0.03717	-1.02386	1.02386	1.0483		0.0595498	0.0779354	0.766067	-7.03333e-05	7.03333e-05	4.94678e-09
26-dimethyl-4-heptanone		0.587	0.0182				0.976509	0.0686212					0.0783992	0.102645	1.01024	0.0337327	0.0337327	0.00113789
2-heptanone		1.1272	0.0319				1.71154	0.0395584					0.110695	0.150315	1.65083	-0.0607067	0.0607067	0.0036853
2-hexanone		1.5421	0.0769				2.05453	0.119147					0.133497	0.182679	2.04925	-0.00528	0.00528	2.78784e-05
2-iodopropane		1.6939	0.0266				1.96867	0.0372397					0.135623	0.18359	1.99863	0.029955	0.029955	0.000897302
2-methyl-2-butanol		0.2836	0.0018				0.542329	0.0566003					0.0541652	0.0680859	0.580029	0.0377002	0.0377002	0.0014213
2-methyl-2-propanol	0.277	0.1571	0.0016	-0.1199	0.1199	0.014376	0.428543	0.0380193	0.151543	0.151543	0.0229653		0.0459613	0.0556948	0.405563	-0.0229805	0.0229805	0.000528103
2-methylphenol		0.0499	0.0019				0.146769	0.0461527					0.0229088	0.026687	0.157425	0.010656	0.010656	0.00011355
2-methylpyridine		1.1423	0.0546				1.51045	0.0533752					0.107339	0.143807	1.5195	0.00905	0.00905	8.19025e-05
2-nitropropane		1.1503	0.0466				1.53792	0.0805553					0.113758	0.14785	1.4205	-0.11742	0.11742	0.0137875
2R-3S-butane-23-diol		0.0001684	6.904e-05				-0.00499097	0.0209974					0.00629877	0.00651787	0.00912917	0.0141201	0.0141201	0.000199378
3-methylphenol		0.0187	0.0013				0.077267	0.0327783					0.0184445	0.0204969	0.0855167	0.00824967	0.00824967	6.8057e-05
3-methylpyridine		1.0782	0.0139				1.45032	0.0418647					0.101565	0.135502	1.41404	-0.0362783	0.0362783	0.00131612
3-pentanol	2.32	0.2637	0.0328	-2.0563	2.0563	4.22837	0.566008	0.0812859	-1.75399	1.75399	3.07649		0.0523661	0.0659917	0.567733	0.00172533	0.00172533	2.97678e-06
4-methylphenol		0.0194	0.0001				0.123965	0.0384168					0.0190154	0.0213444	0.0970417	-0.0269233	0.0269233	0.000724866
4-methylpyridine		1.1886	0.0287				1.56498	0.147316					0.107145	0.143976	1.53462	-0.030355	0.030355	0.000921426
acetone	4.57	4.0053	0.01	-0.5647	0.5647	0.318886	3.86482	0.14248	-0.70518	0.70518	0.497279		0.231218	0.327349	4.00546	0.140638	0.140638	0.0197791
acetonitrile	4.35	4.7766	0.0361	0.4266	0.4266	0.181988	4.78476	0.17402	0.43476	0.43476	0.189016		0.25822	0.374154	4.83058	0.0458233	0.0458233	0.00209978
anisole		1.1522	0.0108				1.51938	0.0748208					0.111519	0.149864	1.59771	0.0783283	0.0783283	0.00613533
benzaldehyde		0.5793	0.0205				0.981428	0.0231436					0.0723816	0.0958921	0.979604	-0.00182383	0.00182383	3.32637e-06
benzenethiol		1.54	0.0317				2.08275	0.0382746					0.141007	0.190911	2.07933	-0.00341667	0.00341667	1.16736e-05
bromoethane	3.8	2.9119	0.0675	-0.8881	0.8881	0.788722	2.84051	0.169407	-0.95949	0.95949	0.920621		0.178369	0.249589	2.9675	0.12699	0.12699	0.0161265
bromomethane		3.9675	0.1005				3.98174	0.144759					0.210146	0.305787	3.98504	0.00330167	0.00330167	1.0901e-05
cyclohexanone	0.89	0.4141	0.0239	-0.4759	0.4759	0.226481	0.819266	0.0895823	-0.070734	0.070734	0.0050033		0.0739764	0.0930086	0.793008	-0.0262577	0.0262577	0.000689465
cyclohexylamine		0.2002	0.0038				0.493434	0.0728361					0.0493018	0.0611151	0.492221	-0.00121317	0.00121317	1.47177e-06
cyclopentanone		0.9828	0.005				1.30554	0.0744426					0.101764	0.132067	1.26262	-0.042915	0.042915	0.0018417
cyclopropyl-methyl-ketone		1.5623	0.0425				1.88003	0.150453					0.123214	0.168031	1.86738	-0.012655	0.012655	0.000160149
dibromomethane		1.6662	0.1414				1.94728	0.233332					0.121556	0.167908	1.93133	-0.0159467	0.0159467	0.000254296
dibutylamine		0.7842	0.0281				1.17632	0.0731597					0.0822486	0.110459	1.17543	-0.000886667	0.000886667	7.86178e-07
dibutyl-ether		1.1138	0.0206				1.74477	0.0881345					0.111562	0.153013	1.72713	-0.017645	0.017645	0.000311346
dichloromethane	3.5	4.7625	0.1884	1.2625	1.2625	1.59391	4.96764	0.186719	1.46764	1.46764	2.15397		0.269907	0.388586	4.94496	-0.0226817	0.0226817	0.000514458
diethylamine		3.2088	0.1578				3.70092	0.199234					0.211387	0.300934	3.73112	0.030205	0.030205	0.000912342
diethyl-carbonate		0.8201	0.0562				1.22428	0.0816045					0.0823983	0.11142	1.20924	-0.0150425	0.0150425	0.000226277
diethylene-glycol-dimethyl-ether		0.4522	0.0201				0.81451	0.0353587					0.0591799	0.0780785	0.787442	-0.0270683	0.0270683	0.000732695
diethyl-sulfide		2.1009	0.1265				2.65238	0.215935					0.163657	0.22677	2.62971	-0.0226717	0.0226717	0.000514004
diisopropylamine		1.9136	0.0809				2.4194	0.0628009					0.153108	0.210872	2.40683	-0.0125667	0.0125667	0.000157921
diisopropyl-ether		2.2396	0.0454				2.51131	0.124787					0.171967	0.236049	2.67008	0.158773	0.158773	0.025209
dimethyl-disulfide		2.1395	0.096				2.4378	0.153246					0.150168	0.206368	2.34167	-0.0961333	0.0961333	0.00924162
dimethylether		10.7024	0.3978				10.3469	0.563239					0.523051	0.777676	10.6094	0.262475	0.262475	0.0688931
dimethyl-sulfide		3.9036	0.0514				3.94534	0.286155					0.222155	0.31588	3.90521	-0.0401317	0.0401317	0.00161055
dimethyl-sulfoxide	0.731	0.5566	0.023	-0.1744	0.1744	0.0304154	0.76311	0.0519195	0.03211	0.03211	0.00103105		0.0614016	0.080344	0.789267	0.0261567	0.0261567	0.000684171
ethanol	1.075	1.0634	0.052	-0.0116	0.0116	0.00013456	1.35919	0.101933	0.28419	0.28419	0.080764		0.0963705	0.128014	1.31848	-0.0407108	0.0407108	0.00165737
ethylbenzene	1.95	1.2478	0.1262	-0.7022	0.7022	0.493085	1.86363	0.0267342	-0.08637	0.08637	0.00745978		0.125319	0.169013	1.82058	-0.0430467	0.0430467	0.00185302
ethylene-carbonate		0.262	0.0037				0.454026	0.0325125					0.041428	0.0530774	0.485392	0.0313657	0.0313657	0.000983805
fluorobenzene		2.6366	0.1078				3.07314	0.169382					0.198485	0.268703	2.92575	-0.14739	0.14739	0.0217238
formamide	0.55	0.5642	0.0167	0.0142	0.0142	0.00020164	0.657286	0.0935086	0.107286	0.107286	0.0115103		0.0476901	0.0635616	0.661312	0.0040265	0.0040265	1.62127e-05
formic-acid		1.7636	0.134				1.73458	0.039737					0.110687	0.154758	1.83629	0.101712	0.101712	0.0103453
furan		2.8845	0.0777				3.12827	0.318047					0.18582	0.258344	3.02183	-0.106437	0.106437	0.0113288
iodobenzene		1.01	0.0559				1.55365	0.0972748					0.105245	0.143577	1.59717	0.0435167	0.0435167	0.0018937
isobutane		6.2174	0.1361				6.51897	0.314901					0.350985	0.505315	6.43042	-0.0885533	0.0885533	0.00784169
isopropylamine		2.3968	0.0163				3.02121	0.182598					0.169101	0.235422	2.76337	-0.257835	0.257835	0.0664789
isoquinoline		0.003148	0.0004815				0.0233179	0.032076					0.0123447	0.0131396	0.0331208	0.00980293	0.00980293	9.60975e-05
methanol	2.42	2.5585	0.0664	0.1385	0.1385	0.0191823	2.70571	0.210628	0.28571	0.28571	0.0816302		0.163027	0.228325	2.72075	0.01504	0.01504	0.000226202
methyl-benzoate		0.3728	0.0086				0.623921	0.0291065					0.0544209	0.0710627	0.693408	0.0694873	0.0694873	0.00482849
methyl-formate		3.9152	0.1084				3.81231	0.111266					0.223271	0.316206	3.87229	0.0599817	0.0599817	0.0035978
methyl-methacrylate		0.8474	0.0405				1.17553	0.0730035					0.0847515	0.112976	1.17602	0.000490833	0.000490833	2.40917e-07
methyloxirane		5.075	0.1572				5.08028	0.349846					0.278127	0.400861	5.11392	0.0336367	0.0336367	0.00113143
methyl-salicylate		0.1019	0.0023				0.221944	0.0397338					0.0275229	0.0332181	0.2373	0.015356	0.015356	0.000235807
n-butylamine		1.7014	0.1178				2.12619	0.163294					0.13808	0.188405	2.09687	-0.029315	0.029315	0.000859369
nitroethane		1.7181	0.0802				1.87836	0.107217					0.133777	0.178723	1.87275	-0.00561	0.00561	3.14721e-05
nitromethane	2.39	2.0783	0.0248	-0.3117	0.3117	0.0971569	2.21027	0.125586	-0.17973	0.17973	0.0323029		0.14738	0.202037	2.27737	0.067105	0.067105	0.00450308
N-methylformamide		0.969	0.0177				1.22243	0.0797606					0.082015	0.111315	1.22083	-0.00159667	0.00159667	2.54934e-06
NN-dimethylformamide	1.63	1.2875	0.0646	-0.3425	0.3425	0.117306	1.5636	0.107145	-0.0664	0.0664	0.00440896		0.11205	0.15031	1.59417	0.0305667	0.0305667	0.000934321
o-xylene		0.8502	0.0484				1.3775	0.077198					0.108917	0.14185	1.37221	-0.00529167	0.00529167	2.80017e-05
phenol	0.78	0.0444	0.0046	-0.7356	0.7356	0.541107	0.139369	0.0655198	-0.640631	0.640631	0.410408		0.0232018	0.0268005	0.149946	0.0105768	0.0105768	0.000111869
propylamine		2.7467	0.1109				2.70458	0.121061					0.175142	0.243388	2.84358	0.139003	0.139003	0.0193219
pyridine	1.34	1.2016	0.0168	-0.1384	0.1384	0.0191546	1.44294	0.0998542	0.10294	0.10294	0.0105966		0.110574	0.145477	1.45429	0.0113517	0.0113517	0.00012886
pyrimidine		0.5843	0.0253				0.837038	0.0570072					0.0665915	0.086878	0.845271	0.00823283	0.00823283	6.77795e-05
pyrrole		0.8452	0.0399				0.986972	0.125904					0.073866	0.099296	1.05958	0.0726113	0.0726113	0.00527241
pyrrolidine		1.443	0.0925				1.51212	0.180638					0.104182	0.140677	1.52063	0.008505	0.008505	7.2335e-05
quinoline		0.2686	0.0204				0.589715	0.0777649					0.0525531	0.0675557	0.625108	0.0353933	0.0353933	0.00125269
styrene		1.4602	0.1483				1.98891	0.1747					0.139403	0.187439	2.0015	0.01259	0.01259	0.000158508
tert-butylamine		1.2953	0.0041				1.49786	0.0815348					0.110448	0.147283	1.53479	0.0369317	0.0369317	0.00136395
tetrahydrofuran	3	2.2758	0.0213	-0.7242	0.7242	0.524466	2.19152	0.180508	-0.80848	0.80848	0.65364		0.157801	0.214959	2.38158	0.190063	0.190063	0.0361241
tetrahydrothiophene		0.9284	0.0012				1.0757	0.155328					0.0951105	0.121785	1.11144	0.0357375	0.0357375	0.00127717
toluene	2.274	1.6285	0.0763	-0.6455	0.6455	0.41667	1.97168	0.139465	-0.30232	0.30232	0.0913974		0.142694	0.188783	1.92038	-0.051305	0.051305	0.0026322
trichloromethane	2.42	2.5637	0.078	0.1437	0.1437	0.0206497	2.66451	0.177383	0.24451	0.24451	0.0597851		0.175894	0.243795	2.82921	0.164698	0.164698	0.0271255
triethylamine	2.8	2.1405	0.1894	-0.6595	0.6595	0.43494	2.58795	0.248352	-0.21205	0.21205	0.0449652		0.172758	0.237153	2.68312	0.095175	0.095175	0.00905828
triethyl-phosphate		0.0607	0.0002				0.150879	0.0233241					0.0218341	0.0257381	0.162667	0.0117877	0.0117877	0.000138949
trifluoromethyl-benzene	1.8	1.8239	0.0602	0.0239	0.0239	0.00057121	2.37869	0.107925	0.57869	0.57869	0.334882		0.158291	0.214819	2.35533	-0.0233567	0.0233567	0.000545534
trimethylamine	6.03	7.6182	0.2862	1.5882	1.5882	2.52238	7.47654	0.326422	1.44654	1.44654	2.09248		0.3845	0.55915	7.27708	-0.199457	0.199457	0.039783
MUE		-0.387061					-0.16215					MUE*			0.0129021
MAE		0.619597					0.545805					MAE*			0.0472773
RMSD		0.856938					0.766471					RMSD*			0.0731778
R2		0.789148					0.768089					R2*			0.997838
												* compared to the Green Kubo results

## Sheet: Caleman_data
ID	Name	CAS	SMILES	M molecular weight (g/mol)	r density (kg/m3)			ap Thermal expansion coefficient (10-3 / K)			kT Isothermal compressibility (1/GPa)			cp isobaric heat capacity (J/mol/K)	cp -cV (J/mol/K)			isochoric heat capacity (J/mol/K)	cV isochoric heat capacity (J/mol/K)		cp / cV	mean cp -cV (J/mol/K)	mean cp / cV
					experiment	calculation	error	experiment	calculation	error	experiment	calculation	error	experiment	experiment	calculation	error
1	chloroform	67-66-3	ClC(Cl)Cl	119.369	1479.3	1373.2	0.3	1.29	2.28	0.11	1.03	2.16	0.09	117	38.8698	62.3747	3.97626	78.1302			1.4975	38.0403	1.30924
2	dichlorofluoromethane	75-43-4	FC(Cl)Cl	102.917	#N/A	#N/A	#N/A	#N/A	#N/A	#N/A	#N/A	#N/A	#N/A	#N/A		#N/A	#N/A
3	dibromomethane	74-95-3	BrCBr	173.835	2490.7	2475.3	1.5	1.02	1.44	0.05	0.7	0.91	0.01	104.9	30.9281	47.712	1.7379	73.9719			1.41811
4	dichloromethane	75-09-2	ClCCl	84.927	1394.3	1200.4	1.5	1.35	2.31	0.09	1.03	2.22	0.09	100.88	32.1333	50.7021	2.85154	68.7467			1.46741
5	formaldehyde	50-00-0	C=O	30.026	#N/A	#N/A	#N/A	#N/A	#N/A	#N/A	#N/A	#N/A	#N/A	#N/A		#N/A	#N/A
6	formic acid	64-18-6	OC=O	46.025	1214.5	1136.8	0.1	1.02	1.05	0.05	0.65	0.54	0.01	99	18.085	24.645	1.25919	80.915			1.22351
7	bromomethane	74-83-9	CBr	94.939	#N/A	#N/A	#N/A	#N/A	#N/A	#N/A	#N/A	#N/A	#N/A	#N/A		#N/A	#N/A
8	formamide	75-12-7	NC=O	45.041	1128.8	1122.1	0.1	0.75	0.8	0.05	0.4	0.36	0.01	107.6	16.7297	21.2759	1.45517	90.8703			1.18411
9	nitromethane	75-52-5	O=[N+]([O-])C	61.04	1130.4	1103.4	0.1	1.22	1.31	0.06	0.72	0.77	0.01	105.8	33.2816	36.7594	1.75001	72.5184			1.45894
10	methanol	67-56-1	CO	32.042	787.2	776.8	0.1	1.19	1.53	0.06	1.25	1.08	0.02	81.47	13.7484	26.6566	1.15605	67.7216	67		1.20301
11	1,1,1,2,2-pentachloroethane	76-01-7	ClC(C(Cl)(Cl)Cl)Cl	202.28	#N/A	#N/A	#N/A	#N/A	#N/A	#N/A	#N/A	#N/A	#N/A	#N/A		#N/A	#N/A
12	1,1,2,2-tetrachloroethane	79-34-5	ClC(C(Cl)Cl)Cl	167.838	1586.5	1550.6	0.3	0.97	1.19	0.07	0.62	0.84	0.02	165.7	47.8671	54.4051	3.45254	117.833			1.40623
13	1,1-dichloroethene	75-35-4	ClC(=C)Cl	96.938	1214.9	1176.6	0.3	1.5	2.23	0.1	#N/A	2.13	0.05	111.33		57.3496	2.90282
14	1,1,2-trichloroethane	79-00-5	ClCC(Cl)Cl	133.396	1431.4	1424.9	0.3	1	1.17	0.08	0.75	0.8	0.03	148.5	37.0472	47.7612	3.72463	111.453			1.3324
15	acetonitrile	75-05-8	CC#N	41.053	776	755.1	0.2	1.38	1.92	0.09	1.07	1.62	0.05	91.4	28.0732	36.8861	2.07021	63.3268			1.44331
16	1,2-dibromoethane	106-93-4	BrCCBr	187.862	2169.3	2336.3	0.5	0.94	1.06	0.08	0.64	0.54	0.02	136	35.6476	49.8842	4.19377	100.352			1.35522
17	1,1-dichloroethane	75-34-3	CC(Cl)Cl	98.954	1168.4	1166.6	0.2	1.33	1.6	0.07	1.15	1.33	0.04	126.2	38.8403	48.6782	2.58435	87.3597			1.4446
18	1,2-dichloroethane	107-06-2	ClCCCl	98.954	1246.3	1236.8	0.3	1.15	1.43	0.06	0.82	0.95	0.03	128.9	38.1793	51.3472	2.69647	90.7207			1.42084
19	methyl formate	107-31-3	COC=O	60.052	967	952	0.1	1.61	1.32	0.06	#N/A	1	0.02	119.7		32.7698	1.62735
20	bromoethane	74-96-4	CCBr	108.966	1449.3	1528.5	0.5	1.4	1.47	0.07	1.25	1.17	0.03	99.73	35.149	39.2563	2.12316	64.581			1.54426
21	chloroethane	75-00-3	CCCl	64.512	#N/A	#N/A	#N/A	#N/A	#N/A	#N/A	#N/A	#N/A	#N/A	#N/A		#N/A	#N/A
22	2-chloroethan-1-ol	107-07-3	OCCCl	80.511	#N/A	#N/A	#N/A	#N/A	#N/A	#N/A	#N/A	#N/A	#N/A	#N/A		#N/A	#N/A
23	acetamide	60-35-5	CC(=O)N	59.068	#N/A	#N/A	#N/A	#N/A	#N/A	#N/A	#N/A	#N/A	#N/A	#N/A		#N/A	#N/A
24	N-methylformamide	123-39-7	CNC=O	59.068	999.5	979.9	0.1	0.88	0.99	0.06	0.56	0.46	0.01	123.8	24.3659	38.2929	2.46557	99.4341			1.24505
25	nitroethane	79-24-3	O=[N+]([O-])CC	75.067	1044.1	1032.6	0.1	1.14	1.16	0.06	0.79	0.71	0.02	138.5	35.2634	41.078	2.41938	103.237			1.34158
26	methoxymethane	115-10-6	COC	46.069	#N/A	#N/A	#N/A	#N/A	#N/A	#N/A	#N/A	#N/A	#N/A	#N/A		#N/A	#N/A
27	ethanol	64-17-5	CCO	46.069	784.8	796.3	0	1.09	1.44	0.12	1.15	0.95	0.01	112.3	18.0817	37.6503	3.16246	94.2183	101		1.19191
28	ethane-1,2-dithiol	540-63-6	SCCS	94.19	1118.87	1156.2	0.1	#N/A	1.06	0.07	#N/A	0.5	0.01	#N/A		54.5819	3.76614
29	1,2-dimethyldisulfane	624-92-0	CSSC	94.19	1057.32	1030	0.2	1.1	1.4	0.08	#N/A	1.01	0.03	145.96		52.9099	3.4075
30	(methylsulfinyl)methane	67-68-5	CS(=O)C	78.129	1095.8	1101.3	0.1	0.91	1.03	0.05	0.52	0.41	0.01	153.1	33.8528	54.7308	2.97334	119.247			1.28389
31	dimethylsulfane	75-18-3	CSC	62.13	841.9	837.1	0.1	1.3	1.69	0.07	#N/A	1.28	0.04	118.1		49.3767	2.56198
32	2-aminoethan-1-ol	141-43-5	NCCO	61.084	#N/A	#N/A	#N/A	#N/A	#N/A	#N/A	#N/A	#N/A	#N/A	#N/A		#N/A	#N/A
33	ethane-1,2-diamine	107-15-3	NCCN	60.1	889.1	981	0.1	0.79	1.25	0.13	0.51	0.53	0.02	172.5	24.6628	53.8498	5.95765	147.837			1.16682
34	acrylonitrile	107-13-1	C=CC#N	53.064	801.1	771.2	0	1.42	1.3	0.12	#N/A	1	0.02	108.6		34.6701	3.27457
35	1,3-dioxolan-2-one	96-49-1	O=C1OCCO1	88.062	#N/A	#N/A	#N/A	#N/A	#N/A	#N/A	#N/A	#N/A	#N/A	#N/A		#N/A	#N/A
36	propiononitrile	107-12-0	CCC#N	55.08	776.4	753.6	0.1	1.33	1.77	0.1	1.11	1.5	0.05	119.7	33.7073	45.5138	2.9856	85.9927			1.39198
37	(R)-1,2-dibromopropane	78-75-1	BrCC(Br)C	201.889	1924.95	2096.8	0.3	0.8	1.04	0.08	#N/A	0.52	0.01	172.8		59.7109	4.73452
38	1,3-dichloropropane	142-28-9	ClCCCCl	112.981	1178.5	1169.2	0.2	1	1.09	0.08	0.76	0.85	0.01	159.45	37.6095	40.2704	2.99336	121.841			1.30868
39	2-methyloxirane	15448-47-2	C[C@@H]1CO1	58.08	830	774.7	0.1	#N/A	2	0.47	#N/A	1.7	0.04	#N/A		52.5943	12.4215
40	propan-2-one	67-64-1	CC(=O)C	58.08	784.9	800.3	0.2	1.45	1.57	0.06	1.32	1.31	0.02	124.9	35.1406	40.7133	1.67552	89.7594			1.3915
41	methyl acetate	79-20-9	COC(=O)C	74.079	928.3	945.6	0.1	1.42	1.34	0.08	1.14	0.83	0.01	143.9	42.0837	50.5305	3.07757	101.816			1.41333
42	1,3-dioxolane	646-06-0	C1OCCO1	74.079	1064.4	1046.3	0.3	1.18	1.45	0.1	0.76	0.77	0.02	118	38.0168	57.6393	4.24774	79.9832			1.47531
43	2-iodopropane	75-30-9	CC(I)C	169.993	1737.25	1836.4	0.4	1.1	1.13	0.08	#N/A	1.01	0.03	139.72		34.8928	2.6789
44	1-bromopropane	106-94-5	CCCBr	122.993	1345.38	1408.6	0.1	1.3	1.28	0.07	1.13	0.99	0.02	133.47	40.7642	43.0836	2.51176	92.7058			1.43972
45	N,N-dimethylformamide	68-12-2	O=CN(C)C	73.095	943.3	922.2	0.1	1	1.21	0.13	0.64	0.58	0.01	148.3	36.0988	59.6541	6.49112	112.201			1.32173
46	N-methylacetamide	79-16-3	CNC(=O)C	73.095	#N/A	#N/A	#N/A	#N/A	#N/A	#N/A	#N/A	#N/A	#N/A	#N/A		#N/A	#N/A
47	1-nitropropane	108-03-2	O=[N+]([O-])CCC	89.094	995.4	989.7	0	1.01	1.34	0.09	0.8	0.74	0.01	175.3	34.0282	65.1265	4.46183	141.272			1.24087
48	2-nitropropane	79-46-9	CC([N+](=O)[O-])C	89.094	983.3	995.6	0	1.04	1.07	0.09	0.89	0.73	0.02	170.2	32.8302	41.845	3.70167	137.37			1.23899
49	dimethoxymethane	109-87-5	COCOC	76.095	853.56	874.6	0.1	1.5	1.57	0.11	#N/A	1.18	0.01	161.5		54.1875	3.82425
50	propane-1,2,3-triol	56-81-5	OCC(CO)O	92.094	#N/A	#N/A	#N/A	#N/A	#N/A	#N/A	#N/A	#N/A	#N/A	#N/A		#N/A	#N/A
51	propan-1-amine	107-10-8	CCCN	59.112	711.47	726.3	0.1	1.4	2.03	0.07	1.21	1.55	0.03	162.79	40.1259	64.5141	2.55112	122.664			1.32712
52	propan-2-amine	75-31-0	CC(N)C	59.112	683.08	731.6	0.2	1.6	1.82	0.11	#N/A	1.5	0.05	163.81		53.1971	3.67181
53	isobutane	75-28-5	CC(C)C	58.124	#N/A	#N/A	#N/A	#N/A	#N/A	#N/A	#N/A	#N/A	#N/A	#N/A		#N/A	#N/A
54	diethylsulfane	352-93-2	CCSCC	90.184	831.2	836.9	0.1	1.45	1.39	0.12	#N/A	1.06	0.03	171.4		58.5618	5.32044
55	butane-1-thiol	109-79-5	CCCCS	90.184	837	860.3	0.2	1.2	1.07	0.1	#N/A	0.95	0.02	171.2		37.6668	3.60848
56	butan-1-ol	71-36-3	CCCCO	74.123	805.7	805.3	0.1	0.93	1.18	0.12	0.94	0.88	0.02	177	25.2379	43.4222	4.52475	151.762			1.1663
57	2-methylpropan-2-ol	75-65-0	CC(O)(C)C	74.123	#N/A	#N/A	#N/A	#N/A	#N/A	#N/A	#N/A	#N/A	#N/A	#N/A		#N/A	#N/A
58	butane-1,4-diol	110-63-4	OCCCCO	90.122	1012.6	1019	0.4	0.65	0.6	0.14	0.44	0.34	0.01	202.2	25.4801	27.92	6.56622	176.72			1.14418
59	2,2'-oxybis(ethan-1-ol)	111-46-6	OCCOCCO	106.121	#N/A	#N/A	#N/A	#N/A	#N/A	#N/A	#N/A	#N/A	#N/A	#N/A		#N/A	#N/A
60	diethylamine	109-89-7	CCNCC	73.139	701.9	717	0.1	1.56	2.05	0.09	1.51	1.62	0.04	176.7	50.0704	78.8964	3.97399	126.63			1.39541
61	butan-1-amine	109-73-9	CCCCN	73.139	736.6	747.2	0.1	1.35	1.69	0.08	1.14	1.28	0.03	188	47.3276	65.1194	3.43973	140.672			1.33644
62	2-methylpropan-2-amine	75-64-9	CC(N)(C)C	73.139	690.07	761.2	0.2	1.4	1.73	0.07	#N/A	1.25	0.03	192.1		68.591	3.2269
63	2,2'-azanediylbis(ethan-1-ol)	111-42-2	OCCNCCO	105.137	#N/A	#N/A	#N/A	#N/A	#N/A	#N/A	#N/A	#N/A	#N/A	#N/A		#N/A	#N/A
64	pyrimidine	289-95-2	c1ccncn1	80.09	1016.4	1094.5	0.1	0.89	1.04	0.08	#N/A	0.44	0.02	133.7		53.6304	4.79184
65	furan	110-00-9	c1ccco1	68.075	931.3	958.2	0.6	0.73	1.56	0.09	#N/A	1.04	0.03	114.8		49.5658	3.19724
66	thiophene	110-02-1	c1cccs1	84.136	1059.01	1087.6	0.3	1.1	1.01	0.1	#N/A	0.62	0.03	123.98		37.9488	4.18202
67	1H-pyrrole	109-97-7	c1ccc[nH]1	67.091	965.3	985.6	0.1	0.87	1.05	0.09	0.65	0.6	0.01	128.2	24.1303	37.2929	3.2564	104.07			1.23187
68	vinyl acetate	108-05-4	CC(=O)OC=C	86.09	925.6	970.2	0.1	1.3	1.04	0.09	#N/A	0.67	0.02	171.47		42.7089	3.90967
69	dihydrofuran-2(3H)-one	96-48-0	O=C1CCCO1	86.09	#N/A	#N/A	#N/A	#N/A	#N/A	#N/A	#N/A	#N/A	#N/A	#N/A		#N/A	#N/A
70	acetic anhydride	108-24-7	CC(=O)OC(=O)C	102.089	#N/A	#N/A	#N/A	#N/A	#N/A	#N/A	#N/A	#N/A	#N/A	#N/A		#N/A	#N/A
71	1,4-dichlorobutane	110-56-5	ClCCCCCl	127.008	1133.1	1128.1	0.1	1	1.1	0.11	0.69	0.8	0.01	189.23	48.4338	50.7708	5.11659	140.796			1.344
72	tetrahydrofuran	109-99-9	C1CCCO1	72.107	883.7	858.8	0.1	1.29	1.83	0.15	0.95	1.1	0.02	123.9	42.6151	76.2131	6.39882	81.2849			1.52427
73	ethoxyethene	109-92-2	CCOC=C	72.107	#N/A	#N/A	#N/A	#N/A	#N/A	#N/A	#N/A	#N/A	#N/A	#N/A		#N/A	#N/A
74	ethyl acetate	141-78-6	CCOC(=O)C	88.106	894.5	921.4	0.1	1.38	1.16	0.04	1.21	0.8	0.02	167.7	46.2203	47.9533	2.04242	121.48			1.38048
75	tetrahydrothiophene 1,1-dioxide	126-33-0	O=S1(=O)CCCC1	120.166	#N/A	#N/A	#N/A	#N/A	#N/A	#N/A	#N/A	#N/A	#N/A	#N/A		#N/A	#N/A
76	tetrahydrothiophene	110-01-0	C1CCCS1	88.168	994	981.4	0.1	0.95	1.07	0.13	#N/A	0.67	0.04	139.8		45.7712	6.19611
77	1-bromobutane	109-65-9	CCCCBr	137.02	1268.7	1317.9	0.2	1.14	1.21	0.12	1.03	0.93	0.03	168.1	40.6286	48.8005	5.08931	127.471			1.31873
78	1-chlorobutane	109-69-3	CCCCCl	92.566	880.8	877.7	0.2	0.8	1.56	0.08	1.21	1.34	0.01	174.6	16.5731	57.1064	2.95941	158.027			1.10488
79	pyrrolidine	123-75-1	C1CCCN1	71.1206	853.8	855	0.3	1.13	1.38	0.13	0.81	0.92	0.02	156.5	39.1513	51.3375	4.96327	117.349			1.33363
80	N,N-dimethylacetamide	127-19-5	CC(=O)N(C)C	87.122	936.8	927.1	0.1	0.98	1.03	0.11	0.63	0.53	0	176	42.2695	56.0834	5.9895	133.73			1.31608
81	morpholine	110-91-8	C1CNCCO1	87.122	#N/A	#N/A	#N/A	#N/A	#N/A	#N/A	#N/A	#N/A	#N/A	#N/A		#N/A	#N/A
82	pyridine	110-86-1	c1cccnc1	79.102	977.8	975.3	0.2	1.02	1.07	0.11	0.71	0.64	0.03	135.6	35.3439	43.2585	4.88762	100.256			1.35254
83	cyclopentanone	120-92-3	O=C1CCCC1	84.118	945.2	942.8	0.1	1.02	0.92	0.08	#N/A	0.69	0.01	154.5		32.631	2.87662
84	1-cyclopropylethan-1-one	765-43-5	CC(=O)C1CC1	84.118	894.48	875.2	0.1	#N/A	1.29	0.09	#N/A	0.76	0.03	#N/A		62.7455	5.0297
85	pentane-2,4-dione	123-54-6	CC(=O)CC(=O)C	100.117	972	1015.9	0.1	1.09	1.02	0.07	#N/A	0.5	0.01	208.2		61.1395	4.3704
86	methyl methacrylate	80-62-6	COC(=O)C(=C)C	100.117	937.7	984.3	0.1	1.2	1.03	0.11	#N/A	0.61	0.01	189.82		52.7424	5.69866
87	pentanenitrile	110-59-8	CCCCC#N	83.134	794.4	783.3	0	1.06	1.43	0.14	0.95	1.15	0.03	189.7	36.9031	56.2678	5.70094	152.797			1.24152
88	ethyl propionate	105-37-3	CCOC(=O)CC	102.133	884.2	908.3	0.1	1.25	1.24	0.1	1.3	0.77	0.01	196.1	41.393	66.9459	5.46843	154.707			1.26756
89	diethyl carbonate	105-58-8	CCOC(=O)OCC	118.132	969.1	998.6	0.1	1.1	1.1	0.08	1	0.68	0.02	212.4	43.9763	62.7606	4.92354	168.424			1.26111
90	pentan-1-ol	71-41-0	CCCCCO	88.15	812.4	811.7	0.1	0.89	1.11	0.11	0.88	0.82	0.01	208.9	29.1195	48.6512	4.85766	179.78			1.16197
91	pentan-3-ol	584-02-1	CCC(CC)O	88.15	815.99	819.3	0.1	1.2	1.51	0.13	0.93	0.88	0.02	247.72	49.8714	83.1161	7.40084	197.849			1.25207
92	2-methylbutan-2-ol	75-85-4	CCC(O)(C)C	88.15	805	829.4	0.1	1.14	1.23	0.14	1.11	0.87	0.02	244.3	38.225	55.1041	6.39866	206.075			1.18549
93	pentane-1,5-diol	111-29-5	OCCCCCO	104.149	986.2	990.8	0.5	0.61	0.86	0.12	0.46	0.41	0.01	225.5	25.4699	56.5349	8.00825	200.03			1.12733
94	pentan-3-amine	616-24-0	CCC(CC)N	87.166	743.67	766.7	0.1	1.3	1.62	0.17	#N/A	1.15	0.03	205.13		77.355	8.36458
95	1,2,3,4-tetrafluorobenzene	551-62-2	Fc1c(F)ccc(c1F)F	150.076	1416.1	1348.3	0.4	#N/A	1.52	0.08	#N/A	1.39	0.03	190.06		55.1608	3.13786
96	1,2,3,5-tetrafluorobenzene	2367-82-0	Fc1cc(F)c(c(c1)F)F	150.076	1393	1342.8	0.3	#N/A	1.77	0.07	#N/A	1.51	0.04	190.19		69.1358	3.29091
97	1,3-difluorobenzene	372-18-9	Fc1cccc(c1)F	114.095	1162.02	1107.1	0.6	1.2	1.75	0.09	#N/A	1.44	0.06	159.1		65.3473	4.32543
98	1,2-difluorobenzene	367-11-3	Fc1ccccc1F	114.095	1150.01	1119.3	0.4	1.2	1.67	0.1	#N/A	1.4	0.05	159		60.5423	4.22119
99	fluorobenzene	462-06-6	Fc1ccccc1	96.1044	1019.1	1015	0.1	1.18	1.2	0.05	0.94	1.01	0.02	146.3	41.6483	40.2488	1.85679	104.652			1.39797
100	nitrobenzene	98-95-3	O=[N+]([O-])c1ccccc1	123.111	1198.7	1174.4	0.2	0.85	0.82	0.09	0.51	0.48	0.01	177.2	43.3799	43.7827	4.89122	133.82			1.32417
101	2-chloroaniline	95-51-2	Nc1ccccc1Cl	127.571	#N/A	#N/A	#N/A	#N/A	#N/A	#N/A	#N/A	#N/A	#N/A	#N/A		#N/A	#N/A
102	phenol	108-95-2	Oc1ccccc1	94.113	#N/A	#N/A	#N/A	#N/A	#N/A	#N/A	#N/A	#N/A	#N/A	#N/A		#N/A	#N/A
103	benzenethiol	108-98-5	Sc1ccccc1	110.174	1073.01	1051.1	0.2	0.9	1.11	0.1	#N/A	0.83	0.03	173.55		46.3914	4.50324
104	2-methylpyridine	109-06-8	Cc1ccccn1	93.129	939.8	948	0.2	0.99	1.14	0.05	#N/A	0.63	0.02	159.2		60.42	3.27135
105	3-methylpyridine	108-99-6	Cc1cccnc1	93.129	953.3	952.1	0.1	0.97	0.96	0.1	#N/A	0.59	0.01	159		45.5541	4.80763
106	4-methylpyridine	108-89-4	Cc1ccncc1	93.129	950.3	948.4	0.1	0.96	0.95	0.11	0.7	0.6	0.02	159	38.4683	44.0377	5.30619	120.532			1.31916
107	cyclohexanone	108-94-1	O=C1CCCCC1	98.145	941.9	947.9	0.2	0.95	0.99	0.07	0.66	0.65	0.02	179.3	42.4817	46.5476	3.58939	136.818			1.3105
108	(E)-hex-2-ene	4050-45-7	CCC/C=C/C	84.162	#N/A	#N/A	#N/A	#N/A	#N/A	#N/A	#N/A	#N/A	#N/A	#N/A		#N/A	#N/A
109	hexan-2-one	591-78-6	CCCCC(=O)C	100.161	807	821.5	0.1	1.1	1.28	0.15	1.01	0.93	0.03	213.17	44.3327	64.0417	7.78403	168.837			1.26258
110	(r)-2,4,6-trimethyl-1,3,5-trioxane	123-63-7	CC1OC(C)OC(O1)C	132.159	#N/A	#N/A	#N/A	#N/A	#N/A	#N/A	#N/A	#N/A	#N/A	#N/A		#N/A	#N/A
111	cyclohexanamine	108-91-8	NC1CCCCC1	99.177	863	898	0.2	1	1.2	0.16	#N/A	0.68	0.01	200.84		69.7305	9.3538
112	2-isopropoxypropane	108-20-3	CC(OC(C)C)C	102.177	718.1	748.2	0.1	1.48	1.59	0.12	1.61	1.48	0.05	216.1	57.7166	69.5509	5.75104	158.383			1.36441
113	1-methoxy-2-(2-methoxyethoxy)ethane	111-96-6	COCCOCCOC	134.175	938.3	954.5	0.1	1.07	1.03	0.14	0.64	0.68	0.01	226	76.2697	65.3877	8.93952	149.73			1.50938
114	triethyl phosphate	78-40-0	CCOP(=O)(OCC)OCC	182.156	1069.6	1082.1	0.3	0.96	1.03	0.13	1.49	0.58	0.02	#N/A	31.406	91.803	12.0115
115	triethylamine	121-44-8	CCN(CC)CC	101.193	722.8	744.1	0.1	1.3	1.79	0.17	1.38	1.34	0.04	224.4	51.1181	96.9517	9.65182	173.282			1.295
116	diisopropylamine	108-18-9	CC(NC(C)C)C	101.193	712.27	751	0.1	1.3	1.35	0.14	1.45	1.26	0.02	226.35	49.3696	58.1089	6.09629	176.98			1.27895
117	(trifluoromethyl)benzene	98-08-8	FC(c1ccccc1)(F)F	146.112	1177.98	1191	0.1	1.2	1.35	0.09	#N/A	1.15	0.02	188.8		57.9668	3.99379
118	benzonitrile	100-47-0	N#Cc1ccccc1	103.124	#N/A	#N/A	#N/A	#N/A	#N/A	#N/A	#N/A	#N/A	#N/A	#N/A		#N/A	#N/A
119	benzaldehyde	100-52-7	O=Cc1ccccc1	106.124	1043.6	1031.4	0.1	0.25	0.77	0.06	0.23	0.48	0.01	172	8.23885	37.8932	3.05643	163.761			1.05031
120	toluene	108-88-3	Cc1ccccc1	92.141	861.9	872	0.1	1.07	1.49	0.04	0.92	0.88	0.03	157.2	39.6653	79.4806	3.44885	117.535			1.33748
121	anisole	100-66-3	COc1ccccc1	108.14	989.4	980.7	0.1	0.95	1.08	0.09	0.69	0.65	0.02	208.6	42.6233	58.9955	5.24072	165.977			1.2568
122	phenylmethanol	100-51-6	OCc1ccccc1	108.14	#N/A	#N/A	#N/A	#N/A	#N/A	#N/A	#N/A	#N/A	#N/A	#N/A		#N/A	#N/A
123	o-cresol	95-48-7	Cc1ccccc1O	108.14	#N/A	#N/A	#N/A	#N/A	#N/A	#N/A	#N/A	#N/A	#N/A	#N/A		#N/A	#N/A
124	m-cresol	108-39-4	Cc1cccc(c1)O	108.14	#N/A	#N/A	#N/A	#N/A	#N/A	#N/A	#N/A	#N/A	#N/A	#N/A		#N/A	#N/A
125	p-cresol	106-44-5	Cc1ccc(cc1)O	108.14	#N/A	#N/A	#N/A	#N/A	#N/A	#N/A	#N/A	#N/A	#N/A	#N/A		#N/A	#N/A
126	diethyl malonate	105-53-3	CCOC(=O)CC(=O)OCC	160.169	#N/A	#N/A	#N/A	#N/A	#N/A	#N/A	#N/A	#N/A	#N/A	#N/A		#N/A	#N/A
127	2,4-dimethylpentan-3-one	565-80-0	CC(C(=O)C(C)C)C	114.188	799.93	828.1	0.1	1.1	1.1	0.14	#N/A	0.84	0.02	235.51		59.2214	7.66803
128	heptan-2-one	110-43-0	CCCCCC(=O)C	114.188	811	825.5	0.1	1.06	1.01	0.12	0.96	0.87	0.02	243.6	49.1332	48.3573	5.85198	194.467			1.25266
129	styrene	100-42-5	C=Cc1ccccc1	104.152	901	912.1	0.1	0.97	1.18	0.11	#N/A	0.74	0.02	182.5		64.0608	6.21769
130	acetophenone	98-86-2	CC(=O)c1ccccc1	120.151	1023.4	1026	0.1	0.84	0.89	0.08	0.56	0.48	0.01	204.6	44.105	57.6174	5.31638	160.495			1.27481
131	methyl benzoate	93-58-3	COC(=O)c1ccccc1	136.15	1084	1096.8	0.1	0.88	0.71	0.12	0.45	0.47	0.01	221.3	64.443	39.6957	6.76209	156.857			1.41084
132	methyl 2-hydroxybenzoate	119-36-8	COC(=O)c1ccccc1O	152.149	1181	1200.2	0.2	0.7	0.8	0.08	#N/A	0.39	0.01	247.51		62.0248	6.40314
133	ethylbenzene	100-41-4	CCc1ccccc1	106.168	862.5	870	0	1.02	1.19	0.1	0.86	0.83	0.01	185.5	44.3988	62.0762	5.26983	141.101			1.31466
134	o-xylene	95-47-6	Cc1ccccc1C	106.168	876	884.4	0.1	0.95	1.05	0.09	0.81	0.74	0.02	188	40.2612	53.3245	4.79251	147.739			1.27252
135	1,2-dimethoxybenzene	91-16-7	COc1ccccc1OC	138.166	1082	1057	0.1	0.93	1	0.08	#N/A	0.53	0.01	#N/A		73.5335	6.04408
136	2,4,6-trimethylpyridine	108-75-8	Cc1cc(C)nc(c1)C	121.183	910.4	926.7	0.1	0.83	0.99	0.09	#N/A	0.58	0.01	214		65.884	6.09622
137	octan-1-ol	111-87-5	CCCCCCCCO	130.231	822.2	888.3	0.1	0.84	0.7	0.14	0.76	0.49	0.02	305.5	43.8447	43.7109	8.92237	261.655			1.16757
138	1-butoxybutane	142-96-1	CCCCOCCCC	130.231	764.3	767.8	0.1	1.13	1.52	0.14	#N/A	1.13	0.03	251.9		103.397	9.91119
139	dibutylamine	111-92-2	CCCCNCCCC	129.247	757.6	769.6	0.1	1.12	1.41	0.16	1.06	1.06	0.04	292.8	60.1929	93.9123	11.2305	232.607			1.25878
140	isoquinoline	119-65-3	c1ccc2c(c1)cncc2	129.162	#N/A	#N/A	#N/A	#N/A	#N/A	#N/A	#N/A	#N/A	#N/A	#N/A		#N/A	#N/A
141	quinoline	91-22-5	c1ccc2c(c1)nccc2	129.162	1090	1077.7	0.2	0.73	0.9	0.04	0.44	0.48	0.02	200	42.7894	60.2997	3.67356	157.211			1.27218
142	cumene	98-82-8	CC(c1ccccc1)C	120.195	857.3	873.9	0.1	0.98	0.99	0.1	0.98	0.79	0.02	198.9	40.9651	50.8748	5.29782	157.935			1.25938
143	1,2,4-trimethylbenzene	95-63-6	Cc1ccc(c(c1)C)C	120.195	872	884.4	0.1	0.9	0.99	0.12	0.84	0.7	0.01	214.94	39.6288	56.7342	6.92447	175.311			1.22605
144	2,6-dimethylheptan-4-one	108-83-8	CC(CC(=O)CC(C)C)C	142.242	802.43	836.1	0.1	1	1.33	0.16	#N/A	0.77	0.02	297.3		116.524	14.341
145	1-chloronaphthalene	90-13-1	Clc1cccc2c1cccc2	162.616	1188	1171.7	0.1	0.7	0.99	0.11	0.49	0.55	0.01	222.14	40.8114	73.7377	8.30204	181.329			1.22507
146	oxydibenzene	101-84-8	c1ccc(cc1)Oc1ccccc1	170.211	#N/A	#N/A	#N/A	#N/A	#N/A	#N/A	#N/A	#N/A	#N/A	#N/A		#N/A	#N/A
	iodobenzene		c1ccccc1I	204.01		1913.2	0.5		0.932077	0.06		0.58	0.03			47.6214	3.93251
	1-iodobutane		CCCCI	184.018		1675	0.9		1.28221	0.09		0.96	0.06			56.0952	5.27217
