# Supplementary material for: Two Faces of the Two-Phase Thermodynamic Model
Source: J Chem Theory Comput. 2021 Oct 14;17(11):7187–94. doi: 10.1021/acs.jctc.1c00156 (PMC8582254; doi:10.1021/acs.jctc.1c00156)
Supplement: Supplementary file 1 — ct1c00156_si_001.zip [file ct1c00156_si_001.zip › dt_convergence.xlsx]

## Sheet: cV vs deltat
	dt / fs			1PT	2PT left Riemann	2PT trapezoidal rule
1	0.2	Heat	capacity	60.6921	52.7391	51.6339				1.42225
2	0.4	Heat	capacity	60.6925	53.8219	51.6107
3	0.6	Heat	capacity	60.6956	54.9083	51.5904
4	0.8	Heat	capacity	60.6934	55.9898	51.5644
5	1	Heat	capacity	60.6939	57.0749	51.5413
6	1.2	Heat	capacity	60.6912	58.1574	51.5149
7	1.4	Heat	capacity	60.6984	59.251	51.4988
8	1.6	Heat	capacity	60.6954	60.3347	51.472
9	1.8	Heat	capacity	60.7051	61.4322	51.4585
10	2	Heat	capacity	60.6966	62.5114	51.426
11	2.2	Heat	capacity	60.6912	63.5944	51.3964
12	2.4	Heat	capacity	60.7069	64.7006	51.3896
13	2.6	Heat	capacity	60.6962	65.7793	51.3545
14	2.8	Heat	capacity	60.6929	66.8664	51.3271
15	3	Heat	capacity	60.6949	67.9599	51.3054
16	3.2	Heat	capacity	60.7008	69.0583	51.2882
17	3.4	Heat	capacity	60.6987	70.1486	51.2621
18	3.6	Heat	capacity	60.7113	71.2559	51.2526
19	3.8	Heat	capacity	60.7177	72.3565	51.2357
20	4	Heat	capacity	60.7042	73.4364	51.1972
21	4.2	Heat	capacity	60.7113	74.5392	51.1814
22	4.4	Heat	capacity	60.7168	75.6413	51.1639
23	4.6	Heat	capacity	60.7133	76.7333	51.1367
24	4.8	Heat	capacity	60.702	77.8168	51.0992
25	5	Heat	capacity	60.7111	78.9244	51.0858
26	5.2	Heat	capacity	60.7123	80.0236	51.0629
27	5.4	Heat	capacity	60.7299	81.1402	51.0591
28	5.6	Heat	capacity	60.7444	82.2549	51.0508
29	5.8	Heat	capacity	60.7667	83.3738	51.0462
30	6	Heat	capacity	60.8382	84.5451	51.0973
31	6.2	Heat	capacity	60.9429	85.7482	51.1773
32	6.4	Heat	capacity	61.1249	87.029	51.3372
33	6.6	Heat	capacity	61.389	88.3866	51.5698
34	6.8	Heat	capacity	61.8368	89.9397	52.0023
35	7	Heat	capacity	62.4552	91.655	52.5974
36	7.2	Heat	capacity	63.2984	93.5922	53.4139
37	7.4	Heat	capacity	64.3297	95.7149	54.4179
38	7.6	Heat	capacity	65.7197	98.1861	55.7684
39	7.8	Heat	capacity	67.2659	100.804	57.2682
40	8	Heat	capacity	68.9986	103.639	58.993
41	8.2	Heat	capacity	70.865	106.603	60.8534
42	8.4	Heat	capacity	72.7611	109.575	62.7179
43	8.6	Heat	capacity	74.8077	112.641	64.6641
44	8.8	Heat	capacity	76.6166	115.451	66.3534
45	9	Heat	capacity	78.5015	106.228	53.8198
46	9.2	Heat	capacity	80.3372	121.246	69.9485
47	9.4	Heat	capacity	82.019	124.139	71.8005
48	9.6	Heat	capacity	83.5734	126.781	73.3736
49	9.8	Heat	capacity	84.8803	129.141	74.6656
50	10	Heat	capacity	86.099	131.389	75.8441
