# Supplementary material for: Two Faces of the Two-Phase Thermodynamic Model
Source: J Chem Theory Comput. 2021 Oct 14;17(11):7187–94. doi: 10.1021/acs.jctc.1c00156 (PMC8582254; doi:10.1021/acs.jctc.1c00156)
Supplement: Supplementary file 1 — ct1c00156_si_001.zip [file ct1c00156_si_001.zip › reproduction_of_literature_data.xlsx]

## Sheet: isochoric heat capacities
2PT isochoric heat capacities (J/K/mol)	Pascal's work		Caleman's work		Left Rieman		Trapezoidal rule			relative error of the Left Rieman integration
	mean	error	mean	error	mean	error	mean	error
Acetone	128.24	0.54392	117.3	0.1	116.428	0.617863	79.3065	0.784596		1.46808
Acetonitrile	80.542	0.37656	58.1	0.3	56.9516	0.876117	39.4049	0.399542		1.44529
Chloroform	104.474	0.71128	94.3	0.1	86.1332	0.439838	66.6776	0.414176		1.29179
DMSO	133.386	0.58576	131.9	0.3	131.053	0.30718	94.828	0.615206		1.38201
Ethanol	108.198	0.50208	109	0.1	107.165	0.448414	74.6166	0.534815		1.43621
Furan	109.161	0.33472	99.3	0.4	100.098	0.738442	65.2888	1.48386		1.53316
Methanol	80.6675	0.37656	75.8	0.4	73.7408	0.461586	51.8746	0.724578		1.42152
THF	138.365	0.8368	134.8	0.4	135.41	1.32606	88.1826	1.14389		1.53556
Toluene	162.465	0.58576	161.7	0.4	158.729	1.12771	103.473	0.867142		1.53401
									mean	1.44974

## Sheet: diffusion
self-diffusion coefficient (×10-9m2/s)	experiment	Einstein equation (Pascal)				Green-Kubo formalism (Pascal)				Green-Kubo formalism (Left Rieman)					Green-Kubo formalism (Trapezoidal rule)					Einstein equation						relative error of the Left Rieman integration
		mean	unsigned error	absolute error	squared deviation	mean	unsigned error	absolute error	squared deviation	mean	error	unsigned error	absolute error	squared deviation	mean	error	unsigned error	absolute error	squared deviation	mean	error	unsigned error	absolute error	squared deviation
acetone	4.57	4.39	-0.18	0.18	0.0324	5.09	0.52	0.52	0.2704	4.89823	0.133211	0.32823	0.32823	0.107735	3.86482	0.14248	-0.70518	0.70518	0.497279	4.0053	0.01	-0.5647	0.5647	0.318886		1.26739
acetonitrile	4.35	7.25	2.9	2.9	8.41	7.93	3.58	3.58	12.8164	5.52921	0.254537	1.17921	1.17921	1.39054	4.78476	0.17402	0.43476	0.43476	0.189016	4.7766	0.0361	0.4266	0.4266	0.181988		1.15559
trichloromethane	2.42	3.22	0.8	0.8	0.64	3.76	1.34	1.34	1.7956	3.06725	0.155591	0.64725	0.64725	0.418933	2.66451	0.177383	0.24451	0.24451	0.0597851	2.5637	0.078	0.1437	0.1437	0.0206497		1.15115
dimethyl-sulfoxide	0.731	0.63	-0.101	0.101	0.010201	1.09	0.359	0.359	0.128881	1.41361	0.0574178	0.68261	0.68261	0.465956	0.76311	0.0519195	0.03211	0.03211	0.00103105	0.5566	0.023	-0.1744	0.1744	0.0304154		1.85243
ethanol	1.075	1.54	0.465	0.465	0.216225	1.82	0.745	0.745	0.555025	2.29941	0.0354005	1.22441	1.22441	1.49918	1.35919	0.101933	0.28419	0.28419	0.080764	1.0634	0.052	-0.0116	0.0116	0.00013456		1.69175
furan		3.55				4.85				3.55514	0.192338				3.12827	0.318047				2.8845	0.0777					1.13646
methanol	2.42	3.39	0.97	0.97	0.9409	3.68	1.26	1.26	1.5876	3.72492	0.171238	1.30492	1.30492	1.70282	2.70571	0.210628	0.28571	0.28571	0.0816302	2.5585	0.0664	0.1385	0.1385	0.0191823		1.37669
tetrahydrofuran	3	3.92	0.92	0.92	0.8464	4.63	1.63	1.63	2.6569	3.20012	0.170786	0.20012	0.20012	0.040048	2.19152	0.180508	-0.80848	0.80848	0.65364	2.2758	0.0213	-0.7242	0.7242	0.524466		1.46023
toluene	2.274	2.75	0.476	0.476	0.226576	3	0.726	0.726	0.527076	2.7336	0.180935	0.4596	0.4596	0.211232	1.97168	0.139465	-0.30232	0.30232	0.0913974	1.6285	0.0763	-0.6455	0.6455	0.41667		1.38643
MUE		0.78125				1.27				0.753294					-0.0668375					-0.17645					mean	1.38646
MAE		0.8515				1.27				0.753294					0.387158					0.35365
RMSD		1.18968				1.59444				0.85414					0.454772					0.434798
R2		0.812753				0.83299				0.901984					0.876569					0.9103
