# Supplementary material for: Two Faces of the Two-Phase Thermodynamic Model
Source: J Chem Theory Comput. 2021 Oct 14;17(11):7187–94. doi: 10.1021/acs.jctc.1c00156 (PMC8582254; doi:10.1021/acs.jctc.1c00156)
Supplement: Supplementary file 1 — ct1c00156_si_001.zip [file ct1c00156_si_001.zip › diffusion-coefficients.xlsx]

## Sheet: self-diffusion coefficients
self-diffusion coefficients (×10-9m2/s)	experiment	Einstein equation from 10 ns long trajectory					Green-Kubo formalism (Trapezoidal rule) at 10 ps						mean squared displacement (×10-18m2)		Einstein equation at 10 ps
		mean	±	unsigned error	absolute error	squared deviation	mean	±	unsigned error	absolute error	squared deviation		at 8 ps	at 12 ps		unsigned error	absolute error	squared deviation
1122-tetrachloroethane	1.3	0.8291	0.0023	-0.4709	0.4709	0.221747	1.25426	0.0526343	-0.04574	0.04574	0.00209215		0.0909002	0.121104	1.25849	0.00423167	0.00423167	1.7907e-05
112-trichloroethane	1.9	1.146	0.0239	-0.754	0.754	0.568516	1.53121	0.0771252	-0.36879	0.36879	0.136006		0.108724	0.145616	1.53717	0.00595667	0.00595667	3.54819e-05
11-dichloroethane	4.1	3.0631	0.045	-1.0369	1.0369	1.07516	2.9052	0.1401	-1.1948	1.1948	1.42755		0.19875	0.274349	3.14996	0.244758	0.244758	0.0599066
11-dichloroethene		3.7289	0.0161				3.74008	0.261964					0.231343	0.324671	3.88867	0.148587	0.148587	0.022078
1234-tetrafluorobenzene		1.322	0.0133				1.90392	0.0950069					0.131271	0.175529	1.84408	-0.0598367	0.0598367	0.00358043
1235-tetrafluorobenzene		0.9904	0.0215				1.51224	0.159605					0.114551	0.152341	1.57458	0.0623433	0.0623433	0.00388669
124-trimethylbenzene		0.7727	0.0544				1.26396	0.0900502					0.0948775	0.126145	1.30281	0.0388525	0.0388525	0.00150952
12-dibromoethane		0.446	0.0055				0.762384	0.0598419					0.0570274	0.0755093	0.770079	0.00769517	0.00769517	5.92156e-05
12-dibromopropane	0.6	0.3142	0.0085	-0.2858	0.2858	0.0816816	0.656298	0.0307372	0.056298	0.056298	0.00316946		0.0526426	0.0684801	0.659896	0.00359783	0.00359783	1.29444e-05
12-dichloroethane	4.1	1.6685	0.0611	-2.4315	2.4315	5.91219	2.0314	0.0594498	-2.0686	2.0686	4.27911		0.131634	0.178782	1.9645	-0.0669	0.0669	0.00447561
12-difluorobenzene		1.9534	0.1332				2.37187	0.088833					0.165354	0.223716	2.43175	0.05988	0.05988	0.00358561
12-dimethoxybenzene		0.4094	0.0119				0.745333	0.0650332					0.0588773	0.0770079	0.755442	0.0101087	0.0101087	0.000102185
12-ethanediamine	0.98	0.3149	0.001	-0.6651	0.6651	0.442358	0.493866	0.0607793	-0.486134	0.486134	0.236326		0.0390609	0.0508185	0.4899	-0.003966	0.003966	1.57292e-05
12-ethanedithiol		0.9715	0.0461				1.35064	0.0630315					0.094214	0.125943	1.32204	-0.0285983	0.0285983	0.000817865
13-dichloropropane	1.25	1.2567	0.0468	0.0067	0.0067	4.489e-05	1.70494	0.0971783	0.45494	0.45494	0.20697		0.119517	0.161947	1.76792	0.0629767	0.0629767	0.00396606
13-dioxolane		1.7508	0.0543				1.79501	0.114361					0.121537	0.164587	1.79375	-0.00126	0.00126	1.5876e-06
14-butanediol		0.008645	0.002016				0.0330121	0.00864426					0.0102029	0.0113443	0.0475583	0.0145462	0.0145462	0.000211593
14-dichlorobutane		0.8796	0.0254				1.41784	0.0835459					0.0960529	0.130462	1.43371	0.0158725	0.0158725	0.000251936
15-pentanediol		0.006349	0.0007105				0.0399546	0.0353536					0.00980389	0.010732	0.0386713	-0.00128335	0.00128335	1.64699e-06
1-bromobutane		1.4164	0.0477				2.02128	0.168106					0.130799	0.180253	2.06058	0.0393033	0.0393033	0.00154475
1-bromopropane		1.906	0.0522				2.17911	0.078031					0.147405	0.201748	2.26429	0.0851817	0.0851817	0.00725592
1-butanethiol		2.242	0.1024				2.63009	0.179236					0.165266	0.228319	2.62721	-0.00288167	0.00288167	8.304e-06
1-butanol	0.456	0.4154	0.0094	-0.0406	0.0406	0.00164836	0.755508	0.0429767	0.299508	0.299508	0.089705		0.0653911	0.0833942	0.750129	-0.00537883	0.00537883	2.89318e-05
1-chlorobutane		2.7858	0.0112				3.21751	0.145867					0.197869	0.274581	3.19633	-0.0211767	0.0211767	0.000448451
1-chloronaphthalene		0.3088	0.0191				0.751402	0.0584073					0.0565298	0.0735682	0.709933	-0.0414687	0.0414687	0.00171965
1-ethylpropylamine		1.6443	0.0805				1.93652	0.0862756					0.130855	0.179396	2.02254	0.0860217	0.0860217	0.00739973
1-iodobutane		1.5149	0.0265				2.00061	0.139559					0.130212	0.180856	2.11017	0.109557	0.109557	0.0120027
1-nitropropane		1.3339	0.0415				1.614	0.087571					0.121101	0.160794	1.65387	0.039875	0.039875	0.00159002
1-octanol		0.004045	0.001413				0.0743399	0.036902					0.018791	0.0211323	0.0975542	0.0232143	0.0232143	0.000538902
1-pentanol		0.2981	0.0508				0.586512	0.0389068					0.0540749	0.06827	0.591462	0.0049505	0.0049505	2.45075e-05
246-trimethylpyridine		0.5681	0.017				0.915592	0.0596378					0.0635487	0.0853645	0.908992	-0.00660033	0.00660033	4.35644e-05
24-dimethyl-3-pentanone		1.0154	0.0008				1.55387	0.11768					0.106667	0.142907	1.51	-0.04387	0.04387	0.00192458
24-pentanedione	1.79	0.4221	0.0128	-1.3679	1.3679	1.87115	0.766137	0.03717	-1.02386	1.02386	1.0483		0.0595498	0.0779354	0.766067	-7.03333e-05	7.03333e-05	4.94678e-09
26-dimethyl-4-heptanone		0.587	0.0182				0.976509	0.0686212					0.0783992	0.102645	1.01024	0.0337327	0.0337327	0.00113789
2-heptanone		1.1272	0.0319				1.71154	0.0395584					0.110695	0.150315	1.65083	-0.0607067	0.0607067	0.0036853
2-hexanone		1.5421	0.0769				2.05453	0.119147					0.133497	0.182679	2.04925	-0.00528	0.00528	2.78784e-05
2-iodopropane		1.6939	0.0266				1.96867	0.0372397					0.135623	0.18359	1.99863	0.029955	0.029955	0.000897302
2-methyl-2-butanol		0.2836	0.0018				0.542329	0.0566003					0.0541652	0.0680859	0.580029	0.0377002	0.0377002	0.0014213
2-methyl-2-propanol	0.277	0.1571	0.0016	-0.1199	0.1199	0.014376	0.428543	0.0380193	0.151543	0.151543	0.0229653		0.0459613	0.0556948	0.405563	-0.0229805	0.0229805	0.000528103
2-methylphenol		0.0499	0.0019				0.146769	0.0461527					0.0229088	0.026687	0.157425	0.010656	0.010656	0.00011355
2-methylpyridine		1.1423	0.0546				1.51045	0.0533752					0.107339	0.143807	1.5195	0.00905	0.00905	8.19025e-05
2-nitropropane		1.1503	0.0466				1.53792	0.0805553					0.113758	0.14785	1.4205	-0.11742	0.11742	0.0137875
2R-3S-butane-23-diol		0.0001684	6.904e-05				-0.00499097	0.0209974					0.00629877	0.00651787	0.00912917	0.0141201	0.0141201	0.000199378
3-methylphenol		0.0187	0.0013				0.077267	0.0327783					0.0184445	0.0204969	0.0855167	0.00824967	0.00824967	6.8057e-05
3-methylpyridine		1.0782	0.0139				1.45032	0.0418647					0.101565	0.135502	1.41404	-0.0362783	0.0362783	0.00131612
3-pentanol	2.32	0.2637	0.0328	-2.0563	2.0563	4.22837	0.566008	0.0812859	-1.75399	1.75399	3.07649		0.0523661	0.0659917	0.567733	0.00172533	0.00172533	2.97678e-06
4-methylphenol		0.0194	0.0001				0.123965	0.0384168					0.0190154	0.0213444	0.0970417	-0.0269233	0.0269233	0.000724866
4-methylpyridine		1.1886	0.0287				1.56498	0.147316					0.107145	0.143976	1.53462	-0.030355	0.030355	0.000921426
acetone	4.57	4.0053	0.01	-0.5647	0.5647	0.318886	3.86482	0.14248	-0.70518	0.70518	0.497279		0.231218	0.327349	4.00546	0.140638	0.140638	0.0197791
acetonitrile	4.35	4.7766	0.0361	0.4266	0.4266	0.181988	4.78476	0.17402	0.43476	0.43476	0.189016		0.25822	0.374154	4.83058	0.0458233	0.0458233	0.00209978
anisole		1.1522	0.0108				1.51938	0.0748208					0.111519	0.149864	1.59771	0.0783283	0.0783283	0.00613533
benzaldehyde		0.5793	0.0205				0.981428	0.0231436					0.0723816	0.0958921	0.979604	-0.00182383	0.00182383	3.32637e-06
benzenethiol		1.54	0.0317				2.08275	0.0382746					0.141007	0.190911	2.07933	-0.00341667	0.00341667	1.16736e-05
bromoethane	3.8	2.9119	0.0675	-0.8881	0.8881	0.788722	2.84051	0.169407	-0.95949	0.95949	0.920621		0.178369	0.249589	2.9675	0.12699	0.12699	0.0161265
bromomethane		3.9675	0.1005				3.98174	0.144759					0.210146	0.305787	3.98504	0.00330167	0.00330167	1.0901e-05
cyclohexanone	0.89	0.4141	0.0239	-0.4759	0.4759	0.226481	0.819266	0.0895823	-0.070734	0.070734	0.0050033		0.0739764	0.0930086	0.793008	-0.0262577	0.0262577	0.000689465
cyclohexylamine		0.2002	0.0038				0.493434	0.0728361					0.0493018	0.0611151	0.492221	-0.00121317	0.00121317	1.47177e-06
cyclopentanone		0.9828	0.005				1.30554	0.0744426					0.101764	0.132067	1.26262	-0.042915	0.042915	0.0018417
cyclopropyl-methyl-ketone		1.5623	0.0425				1.88003	0.150453					0.123214	0.168031	1.86738	-0.012655	0.012655	0.000160149
dibromomethane		1.6662	0.1414				1.94728	0.233332					0.121556	0.167908	1.93133	-0.0159467	0.0159467	0.000254296
dibutylamine		0.7842	0.0281				1.17632	0.0731597					0.0822486	0.110459	1.17543	-0.000886667	0.000886667	7.86178e-07
dibutyl-ether		1.1138	0.0206				1.74477	0.0881345					0.111562	0.153013	1.72713	-0.017645	0.017645	0.000311346
dichloromethane	3.5	4.7625	0.1884	1.2625	1.2625	1.59391	4.96764	0.186719	1.46764	1.46764	2.15397		0.269907	0.388586	4.94496	-0.0226817	0.0226817	0.000514458
diethylamine		3.2088	0.1578				3.70092	0.199234					0.211387	0.300934	3.73112	0.030205	0.030205	0.000912342
diethyl-carbonate		0.8201	0.0562				1.22428	0.0816045					0.0823983	0.11142	1.20924	-0.0150425	0.0150425	0.000226277
diethylene-glycol-dimethyl-ether		0.4522	0.0201				0.81451	0.0353587					0.0591799	0.0780785	0.787442	-0.0270683	0.0270683	0.000732695
diethyl-sulfide		2.1009	0.1265				2.65238	0.215935					0.163657	0.22677	2.62971	-0.0226717	0.0226717	0.000514004
diisopropylamine		1.9136	0.0809				2.4194	0.0628009					0.153108	0.210872	2.40683	-0.0125667	0.0125667	0.000157921
diisopropyl-ether		2.2396	0.0454				2.51131	0.124787					0.171967	0.236049	2.67008	0.158773	0.158773	0.025209
dimethyl-disulfide		2.1395	0.096				2.4378	0.153246					0.150168	0.206368	2.34167	-0.0961333	0.0961333	0.00924162
dimethylether		10.7024	0.3978				10.3469	0.563239					0.523051	0.777676	10.6094	0.262475	0.262475	0.0688931
dimethyl-sulfide		3.9036	0.0514				3.94534	0.286155					0.222155	0.31588	3.90521	-0.0401317	0.0401317	0.00161055
dimethyl-sulfoxide	0.731	0.5566	0.023	-0.1744	0.1744	0.0304154	0.76311	0.0519195	0.03211	0.03211	0.00103105		0.0614016	0.080344	0.789267	0.0261567	0.0261567	0.000684171
ethanol	1.075	1.0634	0.052	-0.0116	0.0116	0.00013456	1.35919	0.101933	0.28419	0.28419	0.080764		0.0963705	0.128014	1.31848	-0.0407108	0.0407108	0.00165737
ethylbenzene	1.95	1.2478	0.1262	-0.7022	0.7022	0.493085	1.86363	0.0267342	-0.08637	0.08637	0.00745978		0.125319	0.169013	1.82058	-0.0430467	0.0430467	0.00185302
ethylene-carbonate		0.262	0.0037				0.454026	0.0325125					0.041428	0.0530774	0.485392	0.0313657	0.0313657	0.000983805
fluorobenzene		2.6366	0.1078				3.07314	0.169382					0.198485	0.268703	2.92575	-0.14739	0.14739	0.0217238
formamide	0.55	0.5642	0.0167	0.0142	0.0142	0.00020164	0.657286	0.0935086	0.107286	0.107286	0.0115103		0.0476901	0.0635616	0.661312	0.0040265	0.0040265	1.62127e-05
formic-acid		1.7636	0.134				1.73458	0.039737					0.110687	0.154758	1.83629	0.101712	0.101712	0.0103453
furan		2.8845	0.0777				3.12827	0.318047					0.18582	0.258344	3.02183	-0.106437	0.106437	0.0113288
iodobenzene		1.01	0.0559				1.55365	0.0972748					0.105245	0.143577	1.59717	0.0435167	0.0435167	0.0018937
isobutane		6.2174	0.1361				6.51897	0.314901					0.350985	0.505315	6.43042	-0.0885533	0.0885533	0.00784169
isopropylamine		2.3968	0.0163				3.02121	0.182598					0.169101	0.235422	2.76337	-0.257835	0.257835	0.0664789
isoquinoline		0.003148	0.0004815				0.0233179	0.032076					0.0123447	0.0131396	0.0331208	0.00980293	0.00980293	9.60975e-05
methanol	2.42	2.5585	0.0664	0.1385	0.1385	0.0191823	2.70571	0.210628	0.28571	0.28571	0.0816302		0.163027	0.228325	2.72075	0.01504	0.01504	0.000226202
methyl-benzoate		0.3728	0.0086				0.623921	0.0291065					0.0544209	0.0710627	0.693408	0.0694873	0.0694873	0.00482849
methyl-formate		3.9152	0.1084				3.81231	0.111266					0.223271	0.316206	3.87229	0.0599817	0.0599817	0.0035978
methyl-methacrylate		0.8474	0.0405				1.17553	0.0730035					0.0847515	0.112976	1.17602	0.000490833	0.000490833	2.40917e-07
methyloxirane		5.075	0.1572				5.08028	0.349846					0.278127	0.400861	5.11392	0.0336367	0.0336367	0.00113143
methyl-salicylate		0.1019	0.0023				0.221944	0.0397338					0.0275229	0.0332181	0.2373	0.015356	0.015356	0.000235807
n-butylamine		1.7014	0.1178				2.12619	0.163294					0.13808	0.188405	2.09687	-0.029315	0.029315	0.000859369
nitroethane		1.7181	0.0802				1.87836	0.107217					0.133777	0.178723	1.87275	-0.00561	0.00561	3.14721e-05
nitromethane	2.39	2.0783	0.0248	-0.3117	0.3117	0.0971569	2.21027	0.125586	-0.17973	0.17973	0.0323029		0.14738	0.202037	2.27737	0.067105	0.067105	0.00450308
N-methylformamide		0.969	0.0177				1.22243	0.0797606					0.082015	0.111315	1.22083	-0.00159667	0.00159667	2.54934e-06
NN-dimethylformamide	1.63	1.2875	0.0646	-0.3425	0.3425	0.117306	1.5636	0.107145	-0.0664	0.0664	0.00440896		0.11205	0.15031	1.59417	0.0305667	0.0305667	0.000934321
o-xylene		0.8502	0.0484				1.3775	0.077198					0.108917	0.14185	1.37221	-0.00529167	0.00529167	2.80017e-05
phenol	0.78	0.0444	0.0046	-0.7356	0.7356	0.541107	0.139369	0.0655198	-0.640631	0.640631	0.410408		0.0232018	0.0268005	0.149946	0.0105768	0.0105768	0.000111869
propylamine		2.7467	0.1109				2.70458	0.121061					0.175142	0.243388	2.84358	0.139003	0.139003	0.0193219
pyridine	1.34	1.2016	0.0168	-0.1384	0.1384	0.0191546	1.44294	0.0998542	0.10294	0.10294	0.0105966		0.110574	0.145477	1.45429	0.0113517	0.0113517	0.00012886
pyrimidine		0.5843	0.0253				0.837038	0.0570072					0.0665915	0.086878	0.845271	0.00823283	0.00823283	6.77795e-05
pyrrole		0.8452	0.0399				0.986972	0.125904					0.073866	0.099296	1.05958	0.0726113	0.0726113	0.00527241
pyrrolidine		1.443	0.0925				1.51212	0.180638					0.104182	0.140677	1.52063	0.008505	0.008505	7.2335e-05
quinoline		0.2686	0.0204				0.589715	0.0777649					0.0525531	0.0675557	0.625108	0.0353933	0.0353933	0.00125269
styrene		1.4602	0.1483				1.98891	0.1747					0.139403	0.187439	2.0015	0.01259	0.01259	0.000158508
tert-butylamine		1.2953	0.0041				1.49786	0.0815348					0.110448	0.147283	1.53479	0.0369317	0.0369317	0.00136395
tetrahydrofuran	3	2.2758	0.0213	-0.7242	0.7242	0.524466	2.19152	0.180508	-0.80848	0.80848	0.65364		0.157801	0.214959	2.38158	0.190063	0.190063	0.0361241
tetrahydrothiophene		0.9284	0.0012				1.0757	0.155328					0.0951105	0.121785	1.11144	0.0357375	0.0357375	0.00127717
toluene	2.274	1.6285	0.0763	-0.6455	0.6455	0.41667	1.97168	0.139465	-0.30232	0.30232	0.0913974		0.142694	0.188783	1.92038	-0.051305	0.051305	0.0026322
trichloromethane	2.42	2.5637	0.078	0.1437	0.1437	0.0206497	2.66451	0.177383	0.24451	0.24451	0.0597851		0.175894	0.243795	2.82921	0.164698	0.164698	0.0271255
triethylamine	2.8	2.1405	0.1894	-0.6595	0.6595	0.43494	2.58795	0.248352	-0.21205	0.21205	0.0449652		0.172758	0.237153	2.68312	0.095175	0.095175	0.00905828
triethyl-phosphate		0.0607	0.0002				0.150879	0.0233241					0.0218341	0.0257381	0.162667	0.0117877	0.0117877	0.000138949
trifluoromethyl-benzene	1.8	1.8239	0.0602	0.0239	0.0239	0.00057121	2.37869	0.107925	0.57869	0.57869	0.334882		0.158291	0.214819	2.35533	-0.0233567	0.0233567	0.000545534
trimethylamine	6.03	7.6182	0.2862	1.5882	1.5882	2.52238	7.47654	0.326422	1.44654	1.44654	2.09248		0.3845	0.55915	7.27708	-0.199457	0.199457	0.039783
MUE		-0.387061					-0.16215					MUE*			0.0129021
MAE		0.619597					0.545805					MAE*			0.0472773
RMSD		0.856938					0.766471					RMSD*			0.0731778
R2		0.789148					0.768089					R2*			0.997838
												* compared to the Green Kubo results
